# Supplementary material for: Identification of immune-related biomarkers associated with allergic rhinitis and development of a sample diagnostic model
Source: PLoS One. 2025 Sep 3;20(9):e0329549. doi: 10.1371/journal.pone.0329549 (PMC12407488; doi:10.1371/journal.pone.0329549)
Supplement: S2 File — (XLSX) [file pone.0329549.s002.xlsx]

## Sheet: combat_edata
	GSE50101	GSE50101	GSE50101	GSE50101	GSE50101	GSE50101	GSE50101	GSE50101	GSE50101	GSE50101	GSE50101	GSE50101	GSE50101	GSE50101	GSE50101	GSE50101	GSE50101	GSE50101	GSE50101	GSE50101	GSE50223	GSE50223	GSE50223	GSE50223	GSE50223	GSE50223	GSE50223	GSE50223	GSE50223	GSE50223	GSE50223	GSE50223	GSE50223	GSE50223	GSE50223	GSE50223	GSE50223	GSE50223	GSE50223	GSE50223	GSE50223	GSE50223	GSE50223	GSE50223	GSE50223	GSE50223	GSE50223	GSE50223	GSE50223
	CTRL	CTRL	CTRL	CTRL	CTRL	CTRL	CTRL	CTRL	CTRL	CTRL	CTRL	CTRL	CTRL	CTRL	CTRL	CTRL	CTRL	CTRL	CTRL	CTRL	CTRL	CTRL	CTRL	CTRL	CTRL	CTRL	CTRL	CTRL	CTRL	CTRL	CTRL	CTRL	CTRL	CTRL	CTRL	CTRL	CTRL	CTRL	CTRL	CTRL	CTRL	CTRL	CTRL	CTRL	CTRL	CTRL	CTRL	CTRL	CTRL
Symbol	GSM1214208	GSM1214209	GSM1214212	GSM1214213	GSM1214216	GSM1214217	GSM1214220	GSM1214221	GSM1214224	GSM1214225	GSM1214228	GSM1214229	GSM1214230	GSM1214231	GSM1214234	GSM1214235	GSM1214238	GSM1214239	GSM1214242	GSM1214243	GSM1215996	GSM1215997	GSM1216016	GSM1216017	GSM1216018	GSM1216019	GSM1216020	GSM1216021	GSM1216022	GSM1216023	GSM1216024	GSM1216025	GSM1216026	GSM1216027	GSM1216028	GSM1216029	GSM1216030	GSM1216031	GSM1216032	GSM1216033	GSM1216034	GSM1216035	GSM1216036	GSM1216037	GSM1216042	GSM1216043	GSM1216044	GSM1216045	GSM1216046
2023-03-01	85.4716	64.3084	60.4039	78.8157	133.804	144.048	60.4291	64.8828	85.028	85.5149	69.6086	76.8113	54.7189	124.065	68.1493	52.2764	62.8275	82.7102	75.7411	49.8562	83.9918	30.1586	125.597	49.1939	56.1305	31.762	66.0944	38.146	80.5932	47.0502	104.446	36.6178	102.966	52.2085	74.2249	56.1778	119.977	47.3014	134.085	50.1743	106.8	42.5233	108.652	35.64	100.639	37.4127	47.1414	34.5318	93.7103
2023-03-02	46.6313	42.4677	64.7778	54.7103	51.0321	72.1115	67.1181	73.1873	64.3904	77.0792	74.2363	64.9108	59.7741	62.9994	74.8411	65.9238	53.131	68.9251	64.0176	58.3654	94.2745	57.9036	66.8905	72.6395	63.4854	47.9657	77.198	63.2292	91.1014	61.6947	46.044	42.3895	89.4985	71.9698	81.7058	68.7157	71.2227	62.6972	93.4918	76.373	78.9415	54.6045	79.7727	65.5306	66.7682	65.9543	59.5111	50.851	48.8843
2023-03-03	37.8421	42.7299	50.4208	47.9803	42.0942	38.8378	43.3714	43.1839	47.0168	46.2592	44.5075	46.1816	46.6658	39.343	44.245	45.7588	46.538	44.7828	44.5058	44.351	48.068	47.1675	36.811	43.7131	44.8963	48.1911	44.5893	40.6761	35.7748	40.5301	43.5093	42.745	45.4501	39.6357	42.9203	41.6158	41.6485	43.9627	44.4738	44.1686	42.4987	45.7614	49.0756	40.4548	48.063	37.0123	48.2659	46.5268	43.2422
2023-03-04	38.6288	40.9308	38.0514	41.3151	34.0369	31.6348	39.4228	40.8901	40.9751	38.5503	45.9269	44.4962	40.0519	36.023	42.0525	39.4707	38.4801	40.1895	44.1812	39.3738	38.6672	35.9196	34.8754	38.5624	45.6309	36.809	37.4038	34.9931	37.6676	33.7044	37.5691	37.6987	45.954	42.17	43.5313	36.7882	38.5558	36.0508	40.7504	40.0042	40.8262	38.9694	36.7583	40.5851	42.4135	40.7843	34.6402	33.7165	39.0494
2023-03-05	49.0874	48.6747	53.2295	59.0859	53.2295	55.2467	49.8157	47.651	54.2408	50.212	52.2824	55.0745	53.152	47.3791	58.0041	56.413	57.1724	48.7578	45.1369	61.9496	48.3175	55.9895	56.1891	58.7367	57.5758	54.1685	62.8193	61.9284	64.4792	59.3984	56.4071	53.1847	51.6352	55.3299	44.4906	46.7437	44.6218	50.92	47.3902	49.1412	46.5119	56.0401	42.1075	68.6149	51.3638	46.7335	54.9011	63.3058	58.183
2023-03-06	56.0925	48.9024	49.9933	40.9674	48.443	45.7191	56.6006	45.0265	52.5653	51.6058	51.3349	48.4841	53.422	43.3636	57.1544	43.6931	50.0699	41.6041	51.6614	45.8154	49.2543	45.7303	42.1026	53.4058	52.3332	53.7003	47.4243	46.812	47.3328	48.0786	45.7328	45.4741	52.3067	52.8196	51.6295	49.2501	51.714	41.601	43.7998	46.6038	47.3171	47.0259	51.3896	49.4557	43.5953	49.7143	48.5078	47.9358	56.0795
2023-03-07	858.968	827.492	855.537	775.772	866.982	889.744	887.62	895.537	846.501	846.213	845.767	863.341	841.944	845.92	876.399	857.363	837.263	864.873	880.542	841.2	860.23	760.459	787.21	907.44	1260.99	922.953	891.232	926.229	821.095	788.515	1068.22	779.067	844.487	922.251	902.85	786.565	890.553	783.118	928.381	824.129	918.406	819.728	940.057	822.796	849.448	828.442	1155.37	1114.9	1192.53
2023-03-08	36.0746	40.5083	45.3323	41.2223	44.9294	41.0709	39.692	36.6091	37.356	38.2679	38.0992	37.3373	40.0446	35.6764	44.0755	40.3539	35.5798	42.5367	45.5047	41.9959	41.6775	41.2668	44.0913	41.876	37.7991	39.3234	42.8956	40.0115	43.1235	38.7984	38.9792	42.1632	39.2913	41.9853	37.1648	43.3527	38.0286	40.1947	51.9246	40.2186	39.5982	37.5685	39.8373	40.3885	44.426	39.9795	41.5752	36.5768	33.974
2023-03-09	56.7006	48.0307	59.2304	53.7555	60.1137	56.3627	60.0305	63.3342	49.1085	46.2458	52.8991	47.8792	49.6921	54.426	38.7066	42.883	48.5769	60.6374	46.8107	40.6242	60.3142	51.7572	56.7316	56.5197	54.3031	46.249	59.8784	50.6554	58.4823	58.7709	42.6166	41.6654	59.2386	52.8173	68.7638	55.4714	61.6334	60.6039	55.5392	56.6854	58.9294	55.1491	46.0109	57.0306	59.294	61.6933	53.2286	51.8299	48.1471
2023-03-10	41.5145	40.3211	38.6048	40.9903	39.172	39.534	45.073	42.6931	39.8932	37.2108	38.5887	44.5026	39.1588	40.4506	39.966	42.9959	46.0191	41.6788	44.5194	45.8283	41.7389	41.4672	42.1489	35.8675	41.9672	40.913	39.2352	36.6593	38.7434	42.8662	41.6094	36.6092	38.8153	39.5067	38.0327	41.4468	43.9814	39.4957	43.3179	41.8279	43.0416	40.7132	40.7051	33.0651	41.8908	43.0504	40.2317	39.2705	43.4601
2023-03-11	42.0127	37.0649	39.5677	36.9842	41.7821	38.7932	34.4059	42.8656	44.3721	43.3121	46.9003	41.4982	35.4352	42.6931	42.2845	43.8426	47.2412	44.7482	45.5	41.0941	36.6518	43.5812	36.4235	38.812	42.0748	43.1195	43.836	41.9938	45.3433	45.1803	38.821	41.5864	42.8273	45.2287	41.6938	42.1199	40.9436	39.7635	44.8039	39.6314	39.3875	41.2998	44.275	39.831	40.6568	38.7182	45.0943	42.1665	44.2355
2023-09-01	103.772	77.5024	111.819	111.511	99.1212	123.211	108.465	124.297	110.78	100.528	104.635	81.1709	79.0629	73.2493	96.7258	127.423	106.227	75.9473	85.3328	133.085	97.6284	141.882	71.9354	124.195	112.178	128.022	82.0002	116.334	103.44	98.4538	70.538	97.4303	69.8596	72.2739	83.1089	102.568	74.7988	107.715	69.6175	101.673	97.509	82.2614	59.1394	77.7964	75.9623	76.1854	98.4736	148.464	99.253
2023-09-02	45.2385	42.1877	47.7684	51.0194	33.3493	35.3426	39.7491	41.2153	46.4521	47.5359	39.6748	40.7595	38.221	36.8227	36.4508	40.5004	38.086	35.9073	37.9248	42.2411	48.8431	41.1562	38.4792	38.9093	37.3866	34.6799	36.9086	38.5559	37.7227	33.5538	42.8716	38.7838	39.2941	38.9219	38.2914	37.9788	40.3712	35.2896	39.4126	44.8941	56.5259	46.3911	40.7617	34.5518	37.1168	38.817	37.5187	44.9144	44.1054
2023-09-03	54.5237	44.5641	48.8546	48.9695	37.5852	48.4969	46.8467	44.1933	34.8203	53.1437	55.5255	70.8709	48.7277	46.228	48.7159	49.9899	46.055	54.8316	62.7081	45.2394	42.1916	63.1733	41.1089	59.3244	34.692	54.2992	39.149	53.934	42.995	51.5556	37.4929	54.442	43.2314	36.4886	38.0107	40.4738	47.0257	44.3641	36.668	44.2429	39.9056	49.9758	41.1193	50.8866	51.4846	45.5993	40.8062	57.7002	44.3277
2023-09-04	46.5637	35.1206	40.41	40.8036	45.8745	40.8886	43.2986	39.6385	44.7678	41.6858	37.3344	40.0068	40.0195	44.8327	50.3939	33.679	41.3714	41.157	33.7502	33.9608	34.9591	39.8018	43.2007	41.5789	37.1493	44.5616	44.416	36.4446	43.4826	39.5582	42.84	45.6968	40.497	39.4088	42.3101	38.1023	45.9531	34.479	33.9843	33.9879	38.926	38.6486	39.7819	38.2091	33.1052	45.3923	42.7006	28.3669	42.3755
2023-09-05	58.6653	67.8524	54.3169	57.2717	45.7094	41.5222	52.1139	55.0504	44.8728	27.0021	53.2088	58.5263	55.7625	61.986	59.632	41.8755	46.2349	57.2682	56.4528	54.6309	44.7857	54.6448	47.9212	65.7123	42.937	53.8376	49.2386	52.8496	46.5735	51.0509	47.8457	46.6368	53.6209	45.535	54.8131	45.3926	47.5304	51.891	52.5354	58.9511	49.8798	51.8034	51.6733	47.1432	52.137	40.9417	76.6871	61.78	46.3063
2023-09-06	102.453	88.9449	98.1427	80.5083	40.1163	69.8852	103.768	121.99	91.6342	94.4503	65.5672	68.1217	114.417	51.4664	112.935	151.74	131.54	129.031	81.1206	65.3721	90.648	100.202	111.66	78.1732	200.385	134.465	156.66	86.1198	77.5739	80.1801	90.0696	70.882	120.901	91.879	154.602	90.2014	117.608	81.6683	74.5638	70.158	63.0228	82.8077	73.9572	62.1844	99.8272	95.4431	77.1255	61.426	69.3206
2023-09-07	168.231	144.081	158.757	146.705	137.742	142.222	194.975	172.504	201.814	181.283	210.113	185.446	113.558	73.9453	100.082	97.8134	100.708	90.302	129.116	113.713	84.4352	164.151	187.101	248.168	182.731	262.649	246.079	169.618	168.742	146.024	125.038	116.352	120.202	150.041	122.135	132.816	170.76	122.261	181.606	159.518	174.342	139.336	101.83	116.089	108.669	147.588	163.64	109.874	124.818
2023-09-08	48.3313	47.0448	42.9768	53.0013	48.5605	47.8694	41.8526	41.5126	49.6289	45.2258	42.8687	44.7722	42.7505	46.3118	46.5519	41.5265	46.629	45.5468	44.3273	43.3565	46.9044	50.121	45.6338	48.6967	42.8281	46.0093	46.3019	44.2047	50.7972	42.6221	40.4616	41.3865	43.3708	44.1921	35.8923	52.2886	45.5654	46.4909	41.8129	45.9363	40.8041	45.0361	43.7752	43.3197	47.0955	40.9897	47.0392	51.8659	43.2652
2023-09-09	7316.93	7315.51	7309.47	7326.35	7297.42	7294.86	7299.69	7303.23	7292.98	7308.76	7294.2	7300.77	7319.93	7331.46	7318.61	7326.35	7294.2	7310.59	7313.05	7326.35	8725.29	7579.03	5650.45	7493.44	8411.78	7003.92	6816.55	6932.23	6022.2	6051.48	7869.68	7832.62	7115.13	5903.23	6449.23	5442.86	5516.2	5596.42	6347.67	6485.05	7579.03	7149.26	7618.43	8239.5	6347.67	6660.98	10338.6	10179	9944.11
2023-09-10	33.893	43.095	42.8137	38.5583	41.4727	41.9456	43.3313	37.3371	44.2665	34.2046	39.7585	33.5354	41.4188	36.2175	38.1432	32.3106	35.141	40.513	45.0656	35.2014	32.7143	42.1339	42.0399	38.5507	41.1241	34.1878	36.7817	41.2122	45.2489	44.4256	36.9227	38.7149	45.7135	36.492	36.868	39.5082	45.3397	40.0853	39.2251	43.1383	41.7303	36.1934	41.9358	35.1245	38.8365	36.6807	41.4807	40.7238	40.2948
2023-09-11	281.047	280.014	218.227	227.751	212.549	249.381	281.533	275.894	244.256	184.76	227.35	256.853	253.064	264.742	241.656	242.608	204.733	226.866	265.861	266.246	207.411	370.93	262.008	265.39	209.903	362.857	211.413	200.168	220.816	167.408	253.418	206.69	252.921	313.842	235.097	292.962	316.946	331.252	230.898	300.909	300.113	207.219	185.836	187.194	274.311	184.059	123.59	294.118	274.125
2023-09-12	42.3616	54.3955	37.744	39.6296	47.1241	47.5672	45.4681	44.0245	43.7772	44.8382	39.2068	40.2964	42.9336	42.6363	49.6959	42.445	46.6647	43.7762	42.7911	53.1557	45.0127	46.7695	51.9233	46.5313	55.0557	49.3483	35.1987	52.0005	48.7498	37.1304	40.4182	41.8854	48.502	40.2186	34.7393	39.1918	45.3277	50.5994	49.3426	39.0331	39.3288	43.3785	42.7938	44.8543	48.1566	41.0921	42.1608	40.0353	41.0372
2023-09-14	44.3414	42.742	42.866	40.4525	46.2625	44.8903	49.0399	41.7898	45.3193	44.2913	44.4128	40.4329	38.3872	46.45	44.2056	43.1713	43.8139	47.2505	46.9156	48.071	50.9451	48.8338	46.3197	43.3421	41.6283	40.5375	46.4559	40.9862	37.2302	39.9545	49.8287	44.7972	44.3647	46.9121	44.8961	45.993	48.7741	41.763	45.0979	40.9489	49.7755	44.5282	43.9603	42.169	46.6563	46.7484	43.8604	39.2493	40.8942
2023-12-01	34.2397	45.6802	36.8302	37.9979	36.203	33.6766	42.4033	34.7202	35.4101	40.7253	36.655	42.2034	44.3379	40.7978	38.1921	48.6745	34.9227	37.8627	38.3344	37.2646	35.3169	37.7658	32.8365	30.3058	37.9565	36.5331	38.2539	38.4463	42.0514	37.5615	40.431	39.6281	33.2953	29.064	41.0667	41.4738	33.3791	41.7176	38.974	45.1176	43.3627	37.3821	39.8186	39.2511	45.631	43.0659	39.931	39.7002	41.2014
A1BG	50.0821	57.0105	42.9238	48.7996	45.4917	48.1353	46.6823	43.5285	40.6344	40.5296	47.648	43.9532	52.0019	48.263	46.2497	38.0668	51.1901	41.6002	52.797	46.1799	50.9316	57.971	43.5028	47.5726	47.471	49.2816	48.8993	50.0225	59.1278	46.5903	41.1526	46.5726	45.1976	43.2209	50.6282	42.1259	42.5029	50.6524	32.9529	40.8892	46.2132	47.2739	40.728	42.6799	48.2191	46.4856	52.1434	54.0172	56.0941
A1CF	38.7498	42.7169	40.3495	39.1965	43.8585	37.7994	42.6907	45.8453	45.458	36.5782	37.9617	44.2163	45.2321	49.6931	47.4339	36.4441	50.4305	37.1276	41.3724	42.1435	42.2982	45.734	48.4689	41.6646	46.0871	46.9972	46.7821	39.8368	35.5716	47.5621	38.2223	40.4682	37.9083	43.3429	46.3211	43.0001	46.3635	40.9266	40.292	37.7374	36.9351	39.7146	46.5756	49.0813	39.1467	47.0344	45.5573	52.4126	42.2731
A2M	526.985	540.702	537.079	529.038	561.831	557.221	557.376	561.145	554.92	580.448	547.636	513.114	582.008	564.189	583.897	568.674	535.743	584.915	549.746	541.22	599.467	-28.845	923.618	278.012	451.447	-46.3715	1195.71	255.4	1576.01	290.486	755.62	34.6175	1627.97	515.666	815.653	387.424	1329.21	371.718	1294.14	147.471	1552.99	217.021	897.057	255.4	867.979	130.708	46.1707	-71.9339	757.33
A2ML1	40.8627	44.1241	42.9324	37.2452	43.2923	42.5495	42.9481	37.8869	33.4032	43.4106	42.7479	43.8424	37.8381	43.7719	45.1328	44.9919	41.5137	41.4734	41.967	47.4093	47.3075	33.7752	38.3714	41.3815	41.2113	44.6683	38.7692	45.7666	34.9855	42.7253	33.8121	44.0512	43.0183	42.9281	41.8003	39.7862	43.9625	38.3665	46.7059	41.9728	46.3104	44.3031	46.3328	39.5469	40.2432	42.4503	36.1562	39.9345	44.8808
A3GALT2	41.8649	44.7475	44.3166	40.1888	38.0136	41.2138	37.5298	44.3133	37.6083	35.9694	39.6422	39.6704	43.9399	36.852	39.7933	40.1615	35.9774	35.2989	37.6354	38.2112	37.7381	46.2049	33.9175	38.1068	39.8171	43.7671	43.8966	44.7221	37.1709	38.7456	40.8977	47.6027	37.0769	36.3855	40.171	38.6296	39.6476	38.4948	35.9977	39.8004	43.2069	39.2968	38.3943	37.0338	39.1055	36.3493	37.484	34.9063	37.0452
A4GALT	41.9868	41.3509	36.871	41.2065	43.6527	42.24	43.069	48.237	43.5646	40.8275	44.6032	43.8414	45.1871	44.0122	45.0266	40.5907	43.8922	37.9399	43.9195	31.9277	45.4473	45.3906	47.8294	45.5568	45.1807	39.5231	43.0451	43.4126	46.8067	49.7642	42.0083	49.8371	36.283	37.8436	41.7621	46.7328	43.4502	40.6739	48.0524	42.1933	38.6838	57.5995	42.4032	43.6088	43.2878	43.4811	41.4532	45.2978	39.8479
A4GNT	46.4378	34.7027	41.6346	40.7818	44.7616	40.4913	42.2953	39.8112	38.5526	42.3083	38.6001	43.6238	39.9585	39.6027	45.0127	49.6287	34.8414	43.0501	38.6235	42.4034	38.1778	42.4712	48.1626	48.256	38.565	40.0191	42.1573	45.2102	37.6232	41.6563	43.517	39.7595	46.2538	39.4424	41.3125	36.2109	47.3385	38.179	38.4875	34.7952	44.6324	45.9817	35.4243	42.8042	39.5994	44.0845	42.1594	42.5444	29.6811
AAAS	81.8383	61.9408	70.4347	68.3761	65.9334	84.4905	106.549	92.4357	88.3278	100.111	88.6196	93.3428	71.4003	85.6832	76.6653	86.1186	86.8969	88.5691	76.0908	89.4544	64.2265	96.1813	86.9098	91.3921	79.0162	105.712	86.0834	104.009	87.9525	86.5776	70.8287	102.104	73.9124	86.1544	75.7121	97.7843	87.5969	89.6178	84.036	83.7599	90.0397	95.489	78.0199	76.7601	83.4328	84.8972	81.301	94.4684	88.8976
AACS	62.196	73.0635	71.4257	76.0732	70.1707	83.3795	95.3285	96.1721	97.5739	95.2538	89.5773	78.8463	78.7397	85.4011	85.5037	78.0652	99.0714	91.2765	81.5255	69.8693	69.6231	98.5216	77.2527	76.1707	71.5543	80.0119	69.1792	71.9069	60.2212	73.8751	73.8072	71.2105	70.2179	50.2643	79.5624	77.0659	67.4896	82.6009	72.2386	64.9296	91.1161	86.3819	72.8404	78.8109	70.2659	66.9582	80.3125	106.879	79.0502
AADAC	42.8713	46.3345	44.2315	45.6567	45.5766	39.202	41.8859	43.2712	41.7649	40.2099	43.1514	33.202	45.3587	38.2089	45.0897	44.3131	45.2424	44.8238	43.3351	46.9158	47.4899	43.2214	34.2937	36.1137	48.2797	46.3754	40.4525	44.2119	47.312	42.2543	43.0713	40.1046	48.2053	36.47	42.0245	42.3466	44.738	35.9231	40.7655	37.8639	44.7703	42.7007	42.4626	41.4651	44.3339	44.4239	41.4447	46.8024	41.9373
AADACL2	35.7147	45.835	46.2945	40.7863	42.8624	40.0114	41.8461	43.5618	42.4503	44.7102	42.9578	41.213	42.5752	43.4155	42.5151	42.4834	41.1958	45.2171	40.5892	45.0577	37.085	45.0518	36.6486	45.9287	42.7017	39.9298	38.6077	33.9894	42.4634	48.2724	45.8888	38.164	40.2857	39.6584	37.8956	43.2798	45.8814	46.0603	43.2719	46.7089	45.2278	42.6559	40.7724	33.8281	41.4033	38.9419	43.5763	37.2386	39.5377
AADACL3	50.5616	50.5892	49.977	47.9499	48.7922	44.8237	40.0027	44.958	44.3117	45.3294	43.7276	44.3602	34.6997	45.4297	48.5872	50.0343	40.4728	43.6258	42.8086	49.6906	41.1612	46.3538	51.9156	47.6412	40.7988	42.404	43.8314	41.7718	39.3497	42.5533	46.2339	44.2313	46.6857	41.3878	38.2509	46.7157	42.7872	51.4172	42.9279	40.1784	46.5955	49.838	47.3403	43.4445	41.4842	43.9345	47.2152	51.7117	43.4508
AADACL4	37.3432	37.2324	38.2977	37.8535	45.674	36.376	42.4003	34.8993	38.0836	46.9591	43.2575	35.6106	33.6764	36.2724	41.9925	46.3506	39.6639	44.9197	38.0009	38.1915	43.2344	35.5968	43.7564	48.7234	42.203	43.7506	43.2414	33.9327	34.8052	39.1455	43.2139	37.7311	40.1683	37.8379	43.1608	46.507	41.3107	39.4665	42.0045	40.8816	43.4984	40.5015	33.465	50.7073	32.4191	45.7035	38.4372	40.3849	32.2241
AADAT	44.6488	47.9598	46.8669	51.189	37.7122	47.6156	40.5758	43.5189	48.7279	43.6631	37.8148	51.679	44.0974	36.1628	43.4544	46.4475	39.1961	37.9273	41.179	42.8072	51.2304	36.5932	49.2061	46.2689	37.482	35.6333	43.2021	40.5547	46.3183	37.6399	41.4938	38.837	46.2972	43.374	43.7426	39.7805	51.4732	42.5058	44.3037	43.342	44.6498	41.5847	39.9802	47.6263	49.2914	40.0158	51.2412	51.4378	46.2382
AAK1	47.1646	46.1056	51.9462	49.7191	44.6197	49.589	46.9333	52.8504	44.1198	44.948	44.0857	44.9121	43.1539	39.2025	42.5243	47.4876	41.5934	42.8352	39.3635	38.7616	53.5068	43.746	48.0583	41.9553	52.9644	43.3005	44.6941	47.5163	48.5441	51.8204	46.1156	45.2764	44.8541	45.7006	45.0572	43.3215	43.7055	41.6121	45.9509	41.7481	37.7114	39.8704	44.6686	41.711	41.6492	42.7827	43.0046	40.4691	43.9903
AAMDC	85.9566	83.3251	86.5927	109.3	85.8618	98.3759	86.7745	106.475	101.335	87.6864	86.7498	95.6326	100.98	133.333	90.655	113.728	99.8187	93.3016	96.5286	118.59	94.2616	108.634	109.651	99.5674	70.2595	84.3453	80.8978	105.351	95.304	99.6317	113.429	104.137	79.89	93.5684	85.7182	85.1137	94.6605	111.426	100.978	101.8	114.962	87.9142	131.148	111.542	95.0163	93.6062	76.1363	95.3746	80.8392
AAMP	79.8219	65.9363	87.8682	72.2523	73.2867	71.2714	54.523	87.6481	83.0673	71.8571	90.03	68.4992	47.1806	86.3065	57.7805	96.298	61.5374	83.1373	68.7771	77.0327	70.115	90.5214	64.7579	75.4289	84.5991	101.926	101.799	82.5101	103.429	82.6644	66.1517	86.0761	60.4573	79.9039	46.2001	64.8017	62.8738	71.3902	69.6249	57.7444	67.4827	88.1714	72.4991	65.2896	82.1534	60.4796	71.7725	53.2747	77.8644
AANAT	44.8105	44.2162	38.7753	39.099	45.0647	40.1485	31.8457	47.7895	41.0134	43.9238	39.0793	37.8501	36.8147	33.1954	39.9842	38.8443	38.5553	41.6708	34.4322	39.4391	48.3592	42.6908	42.1012	33.6025	43.2619	40.9604	38.9317	37.2685	47.8168	40.6526	40.25	40.1122	43.3832	42.1985	39.147	36.2158	39.0275	35.2211	34.6842	45.5034	37.3602	35.9253	35.4239	40.177	36.1433	45.7083	36.8566	41.3295	39.1928
AAR2	315.09	364.129	334.037	389.648	313.697	323.098	315.783	332.313	339.828	341.149	299.512	313.276	390.776	335.996	329.502	344.055	327.272	348.146	340.173	348.837	376.074	328.577	296.499	222.09	310.211	348.1	294.21	305.867	362.266	335.36	361.871	386.701	370.169	323.79	364.824	407.38	324.997	380.906	287.551	300.073	356.019	342.154	301.185	308.744	355.117	324.278	297.629	340.011	294.304
AARD	42.8518	44.3626	36.7498	41.1483	41.7831	43.9696	33.3169	36.9339	43.922	40.7836	41.3622	45.4137	51.4536	42.5833	41.6038	32.8544	36.9339	38.9942	41.8108	43.6501	43.672	40.6765	40.4394	41.9181	43.0223	43.0155	37.5195	35.6232	39.9721	41.271	40.7186	39.2312	43.9189	44.5982	47.6235	44.8586	44.3919	36.3177	37.0252	46.2582	46.0001	41.7606	31.7374	40.9126	39.1243	43.434	48.2195	35.8143	40.2939
AARS	1659.98	1600.58	1708.74	1621.6	1722.04	1710.34	1694.58	1637.56	1684.51	1719.36	1696.48	1604.4	1597.91	1653.19	1653.89	1697.13	1670.9	1700.65	1677.73	1697.42	1357.22	2047.65	1177.21	1860.37	1501.4	1926.28	1506.52	1689.05	1314.47	1720.39	1232.56	2665.06	1298.17	1734.55	1552.32	2149.7	1052.67	1332.07	1132.71	3852.43	1381.65	1873.2	1152.84	1224.85	1477.8	1866.5	1936.24	1775.14	1248.28
AARS2	128.091	121.799	135.971	116.955	125.3	125.84	130.809	113.956	132.597	151.451	117.562	118.376	108.666	101.736	126.693	137.222	120.89	158.467	113.789	136.859	132.603	125.429	154.228	107.347	148.894	163.592	142.083	111.658	109.23	113.36	139.777	134.283	110.644	108.214	129.972	143.203	97.8122	95.7453	113.677	119.677	84.938	152.354	113.282	119.304	152.98	103.371	135.749	126.789	101.267
AARSD1	203.905	212.613	199.016	209.644	168.174	180.131	168.957	198.981	191.37	172.371	179.178	180.021	215.957	179.252	217.861	196.01	220.478	211.653	189.287	191.682	209.393	203.817	159.951	169.897	212.289	213.04	172.332	198.059	208.345	264.944	177.675	165.222	222.087	228.726	174.934	206.714	155.437	183.961	152.701	177.245	176.004	196.331	193.238	213.24	202.427	248.507	184.749	200.899	224.907
AASDH	176.456	127.877	167.641	147.752	193.441	221.555	208.066	224.868	187.499	183.521	226.718	172.048	126.612	151.379	202.73	195.194	199.122	203.168	189.998	178.627	203.555	160.286	215.966	175.75	297.335	213.28	186.875	176.82	233.988	175.092	179.936	166.474	214.641	212.595	270.653	261.04	274.181	223.02	202.287	177.784	249.68	164.537	167.849	158.578	204.633	199.148	215.826	199.792	277.491
AASDHPPT	106.412	105.579	117.093	80.613	131.446	129.826	126.642	121.943	112.205	104.132	105.656	93.6697	99.438	87.2876	124.052	112.586	110.113	135.466	125.775	103.802	120.21	118.875	90.7837	108.856	131.126	109.82	97.9791	97.7203	149.478	114.597	117.495	121.186	99.0852	104.527	113.652	129.571	109.172	110.574	104.85	111.434	132.54	109.706	97.3535	84.555	124.514	97.4179	95.2264	106.608	127.804
AASS	42.1637	46.0179	37.7123	34.4069	46.5151	49.8949	54.5024	51.1999	44.5073	42.9625	43.9532	41.4272	48.3281	36.1004	39.1138	42.369	45.4238	42.1386	44.3475	44.62	44.3209	41.3983	50.3077	42.8113	41.1516	42.7951	48.8172	45.9527	43.114	40.8018	38.8373	36.9996	40.2956	47.2703	39.9685	40.4527	47.2043	42.5692	45.1613	42.1789	37.0042	45.5853	42.5054	46.014	50.6426	43.5397	37.6077	35.4897	42.7967
AATF	358.252	377.818	395.664	413.342	369.976	352.072	347.042	360.099	378.809	376.095	376.291	409.108	404.521	416.514	390.915	410.26	399.303	343.851	367.035	387.254	225.918	483.252	354.846	388.478	313.529	449.315	341.138	411.305	421.089	426.631	298.242	465.757	267.022	315.872	259.096	365.533	329.317	376.558	249.443	407.259	399.372	334.364	302.825	455.489	310.538	366.407	409.208	549.85	391.543
AATK	44.7141	40.5916	39.1605	38.6147	37.315	43.6814	35.1154	38.6841	33.7861	47.5865	42.0415	41.4905	36.2353	37.3445	41.1351	35.5345	42.1209	38.8188	38.5521	40.2175	41.8872	38.1279	37.9568	42.4506	40.9624	35.56	37.4483	40.6647	37.2245	47.0503	41.857	41.3116	35.3802	37.7335	40.4374	38.8507	34.81	39.3167	37.3721	41.4971	34.2974	46.7446	39.2356	37.1866	40.7305	39.2728	44.0921	38.4688	35.4028
ABAT	46.4313	62.1144	45.1197	42.3919	51.4355	52.3987	50.5821	45.7678	48.0528	52.6853	45.6727	36.9256	47.8915	46.1439	39.1734	52.375	45.3533	46.6494	58.7529	55.2767	49.8161	47.0344	47.4062	56.9281	55.645	53.8995	51.9019	45.6089	53.527	43.0083	53.5378	48.9981	48.1782	54.3253	52.2167	43.5112	51.0421	42.9641	62.8942	48.4014	52.9002	43.9577	52.8193	43.1756	49.2673	45.7814	48.295	43.4941	49.7044
ABCA1	568.659	572.363	723.54	645.12	677.264	713.44	701.675	752.468	759.236	782.894	694.021	648.19	591.589	648.582	702.818	693.351	703.686	672.668	692.179	682.304	613.98	117.803	1072.79	437.376	207.174	11.9624	454.108	414.055	446.118	509.905	1498.8	632.887	700.119	902.42	670.7	576.208	1321.52	936.918	1742.15	551.603	705.593	658.736	1851.29	1049.46	1083.78	621.156	153.91	55.6135	475.982
ABCA10	47.5497	64.6808	53.5903	43.5783	55.2233	52.5661	40.0319	41.8647	48.295	48.2296	43.3325	41.6961	39.5919	33.2222	49.3125	47.6412	48.3389	43.609	48.1	49.0489	48.1882	53.0167	45.1696	56.8342	43.3497	44.5131	47.0896	45.2333	46.9698	55.0781	42.0333	43.0738	42.5279	46.2281	45.844	42.6941	41.9761	44.9182	45.6846	50.6478	44.4066	49.4004	52.8399	51.9285	44.8637	40.1828	58.5784	67.0185	64.4234
ABCA12	39.0013	42.3825	41.3889	40.1635	39.1287	41.0067	38.7846	37.0723	44.8876	37.6961	36.0238	39.8352	41.0707	39.9106	37.4362	43.3426	39.2233	52.5672	38.3612	35.7666	38.9278	43.0896	42.5044	38.6459	43.0742	39.551	39.0908	34.9989	45.669	47.363	37.2758	39.8372	42.9789	41.212	45.5265	39.0937	34.988	34.9145	40.9792	47.4427	41.7646	37.09	38.2143	37.8599	41.2681	38.4059	42.7487	45.5678	32.8005
ABCA13	37.4355	35.3732	38.6041	37.5651	43.351	51.2584	39.8019	39.5353	39.1023	36.1298	41.34	37.6527	38.949	37.2535	37.1653	38.6332	38.2948	37.7421	39.1375	38.0294	39.1203	36.9197	34.5538	39.9123	33.2951	36.2647	38.8028	41.0564	40.4591	35.7711	44.7648	46.497	34.0121	39.6135	37.7691	43.2024	39.6949	33.2817	37.6129	38.684	39.2946	36.9925	38.3388	41.2683	36.2824	36.9536	37.472	39.3431	40.6439
ABCA2	36.8067	39.4233	42.8872	40.6349	42.4702	42.8021	36.2389	40.8887	41.0352	38.6134	42.5029	41.5485	45.4237	48.2904	44.3438	47.2101	45.9775	46.5044	42.9454	37.8949	58.6196	40.9989	43.7378	49.1522	47.5189	31.9377	35.4382	44.3675	42.1851	42.7996	39.3631	38.3295	39.3402	44.4252	38.7897	46.4583	42.1408	38.8668	41.5454	39.25	42.8061	37.8821	37.4355	39.0588	46.8104	45.6719	43.2568	47.2447	38.3875
ABCA3	78.1009	45.1895	52.88	53.05	45.3796	46.079	63.1238	52.1974	56.8896	52.151	55.2419	59.2138	51.4221	53.7469	55.8727	60.8516	51.5053	51.9832	69.3092	64.489	54.3285	64.7216	49.806	56.33	56.2769	60.8337	53.951	58.8449	53.6045	54.5726	56.1033	51.253	53.8756	57.2246	48.0472	54.1552	48.5225	53.0351	54.71	71.1625	55.4351	47.9133	64.7799	61.5568	62.8816	58.7569	42.1662	56.206	58.1564
ABCA4	71.7938	75.2141	59.6041	60.0744	81.8341	67.2124	65.0644	87.7027	56.441	56.7826	79.3263	65.6227	66.841	63.7339	52.6174	67.7568	54.8508	58.137	70.2633	62.3785	67.3535	54.5159	66.7655	58.5036	61.8119	46.6973	59.2839	58.8441	58.5844	54.3518	73.9442	74.5954	75.2669	60.6792	70.7692	73.1085	64.5788	62.3342	63.9134	67.634	57.8456	62.2945	77.0241	67.3689	68.1132	63.6518	74.231	68.0223	72.6249
ABCA5	48.4615	37.3432	47.3434	32.358	50.5253	42.6144	49.7593	46.5417	50.1367	48.3237	51.4136	51.6277	48.4541	46.4629	50.5822	42.8626	52.0506	57.6582	48.5357	42.9591	50.7008	38.9718	49.3932	47.9899	73.6835	45.4483	58.1331	51.5982	57.8478	48.8459	46.1559	45.7162	51.384	48.2232	51.4663	43.1898	51.4971	50.8262	57.6348	48.197	49.9778	53.3931	49.1953	52.0982	45.8593	46.6112	53.6574	39.7355	64.7893
ABCA6	44.0301	40.7751	39.7601	38.3909	36.5533	42.1416	38.0546	44.8431	50.9471	45.8719	46.0171	35.2979	52.052	54.161	47.3026	60.4136	49.4698	53.9721	48.6364	45.1532	50.9047	53.5783	41.332	40.2137	50.9229	45.1001	45.5171	40.7378	44.9236	45.5788	46.4937	46.179	41.7806	43.437	35.7069	49.6611	56.1881	43.4171	52.8675	35.7785	39.5883	38.6081	47.1473	47.4686	46.7448	44.1557	38.0443	44.454	44.8019
ABCA7	41.412	43.2854	47.7189	38.9736	42.9223	49.0314	41.8917	42.2577	38.3521	38.5655	38.0137	42.5806	36.0469	40.7646	35.8803	41.4962	39.6157	44.0127	42.8708	46.6977	40.3384	44.1146	37.5398	37.2463	41.6087	42.2883	41.8106	40.459	45.1069	41.9268	42.4892	38.6702	42.433	36.0222	43.6816	39.7459	41.8557	33.7461	45.2935	39.8486	42.1645	35.7496	38.9203	34.1668	40.9099	40.3464	44.3196	39.8618	38.1982
ABCA8	44.5796	35.3499	36.5014	42.6249	40.8415	41.1735	42.1522	35.7479	37.7427	39.7309	39.2836	41.2319	42.5923	43.7615	40.2397	44.8754	37.3568	42.2373	37.8608	39.6155	50.6718	37.6533	41.4783	44.9661	41.7908	41.2698	39.2967	42.8174	37.737	40.8242	40.0698	39.04	42.2386	36.9522	35.6605	41.6938	42.3365	43.0404	40.1865	43.3754	40.0931	41.0005	38.3993	41.2345	43.1351	42.2333	39.5021	40.7718	42.3552
ABCA9	44.8496	50.2156	43.9047	46.8252	48.4446	46.0917	46.1153	52.7716	51.5537	46.5785	50.4488	43.2898	52.2539	58.626	56.8972	59.5576	54.6573	55.751	54.6793	56.2307	46.083	44.6211	53.9502	48.5006	54.0086	51.0411	46.728	55.2592	52.3966	52.2304	46.6743	42.5629	47.4225	43.9896	53.7064	54.122	45.7592	51.4835	52.758	46.2097	44.9062	62.8851	50.839	54.2731	50.7194	49.5681	55.6636	54.6728	42.0877
ABCB1	65.7772	63.0916	73.1119	59.7291	55.9088	54.826	81.5213	71.1944	53.8953	69.7711	56.5189	55.9904	74.4125	87.7968	32.7133	47.856	51.716	59.0667	71.6048	51.6721	98.5423	51.7849	58.1002	50.2686	119.244	69.3332	66.7304	62.2327	73.9251	55.2224	79.9264	56.3527	61.0335	51.2897	106.678	67.8778	80.1084	55.8102	61.1566	48.4259	52.1192	60.4072	44.3718	56.5164	61.0392	58.3181	101.249	74.0196	63.1343
ABCB10	146.43	179.329	175.212	146.738	150.064	145.374	168.598	153.203	169.958	197.183	187.361	170.82	188.361	161.365	190.03	150.268	139.11	156.194	176.843	181.366	150.422	247.385	137.465	212.09	156.199	193.435	158.555	150.585	142.104	138.011	131.108	164.396	130.362	133.416	132.504	116.829	134.312	148.275	151.628	158.934	151.966	145.852	141.379	139.313	146.442	153.622	137.939	181.83	158.934
ABCB11	49.0718	45.3127	58.4714	49.9813	43.7032	47.945	42.5276	45.2612	44.085	35.1687	35.6601	41.9813	42.2947	58.7661	40.6869	43.6993	57.0952	39.7644	49.1046	46.0494	43.2907	39.4626	48.82	37.7356	46.7858	38.5499	40.852	41.6425	39.3926	35.5971	47.5291	54.2789	44.9487	45.9966	44.3519	45.102	49.0071	44.5297	41.1954	40.2617	44.6655	42.2965	53.4774	48.3387	48.5639	42.8439	50.5493	45.099	60.0608
ABCB4	39.4728	52.3199	30.3744	44.6072	40.9984	43.0158	36.89	35.9259	44.0297	35.1802	46.4566	40.4551	41.5461	40.8996	35.0772	42.7585	46.2035	39.1012	44.1871	49.6772	43.3421	43.9511	42.5164	40.6599	39.3113	37.7452	43.1698	38.9028	44.8394	43.776	43.7835	38.1518	44.824	39.3925	41.3194	33.9528	44.9723	50.2628	45.9753	33.4556	41.1374	35.3046	45.5453	44.6699	36.7654	40.9916	33.3062	34.3264	45.8313
ABCB5	38.8073	39.0028	34.5031	35.8054	34.217	38.4343	40.4511	41.1904	34.7897	41.7739	39.9574	44.249	39.0081	40.729	38.9201	34.4211	39.1368	43.0525	42.3827	42.4047	40.5727	40.4973	44.3136	42.3514	42.1414	46.4089	33.8371	39.7114	37.7903	38.0213	35.9688	41.2291	35.6593	33.8624	42.3198	41.6497	37.9534	42.4235	37.849	35.6256	36.1137	36.3031	42.1735	38.3641	35.9927	37.1018	44.1164	39.5547	41.7839
ABCB6	152.28	120.797	130.52	133.075	152.888	86.5881	121.141	116.526	106.69	99.3719	117.452	93.1551	117.806	81.9106	140.642	136.476	139.342	133.146	138.176	123.546	74.3775	161.787	112.439	151.244	102.291	185.601	93.2984	125.097	109.472	110.796	96.0291	145.653	105.088	126.096	108.635	137.826	82.1388	136.275	99.905	180.042	129.83	128.342	77.9111	114.574	104.856	133.386	117.877	146.723	110.597
ABCB7	163.949	157.83	170.483	173.081	197.285	173.728	169.717	178.728	158.156	197.618	139.028	159.244	147.202	157.457	198.056	192.343	148.256	159.378	162.363	141.894	167.946	193.528	156.657	186.901	191.253	175.241	139.479	121.045	154.351	139.885	144.292	125.247	167.763	123.932	168.17	162.311	153.754	155.737	169.774	126.971	167.717	131.234	140.325	112.253	169.392	131.898	119.542	109.601	133.475
ABCB8	40.0353	50.2884	39.93	42.9135	45.2724	41.956	50.9777	48.2483	42.2059	40.5575	47.0794	45.6669	45.7035	39.207	46.7821	47.2643	53.5301	49.4004	47.0164	44.1902	47.726	50.3279	46.3004	42.3371	49.3371	53.4299	46.3291	49.7209	47.6942	44.762	51.4416	46.2327	40.7984	52.4801	55.1887	41.6426	46.0026	38.7016	45.0075	44.6438	42.4434	50.2093	47.4771	50.6237	42.9721	45.5744	43.7613	41.5061	51.7974
ABCB9	38.5581	35.6892	48.9907	37.9061	40.6379	42.9845	47.0991	42.4998	48.4994	40.8805	46.597	49.0209	42.4512	42.012	45.0108	48.2173	51.6775	44.3122	44.9517	46.9423	42.7587	42.7526	42.6777	42.8896	45.7765	42.509	34.7524	41.2099	38.3107	37.9943	35.2861	41.5898	39.7571	43.542	48.9908	44.3224	50.6275	41.2895	46.2252	46.976	45.969	42.8136	42.3645	46.8942	45.2833	42.6434	45.9549	48.7024	39.9577
ABCC1	40.2291	42.7749	42.243	42.6669	43.0487	45.1381	35.9951	38.9034	43.8663	40.1772	47.2872	47.522	50.3797	40.9014	48.0595	48.6845	48.6999	44.5659	49.3809	47.2901	45.9892	51.7289	44.7491	45.8817	44.3146	44.6332	49.5961	40.1185	45.2461	45.953	50.2147	41.2064	44.7755	42.6204	43.3442	46.8477	42.6828	44.303	41.5827	47.779	35.3868	45.104	44.2223	49.6545	47.9614	43.0492	42.2923	41.8347	40.3565
ABCC10	66.9145	49.8386	66.9823	70.0367	64.5709	64.6089	81.2994	75.2373	71.3352	79.6955	77.2998	77.5208	80.1719	74.4997	69.3102	82.0309	75.8055	79.6784	88.8009	99.268	78.7185	79.7982	61.5608	78.8129	76.1857	75.6865	76.3705	101.821	65.5262	75.1794	71.2996	71.5821	91.0837	80.5476	67.9826	87.3701	71.8277	75.6979	72.675	73.3553	86.828	78.4433	71.8671	81.57	69.9054	74.9432	54.6197	91.9506	82.9267
ABCC11	33.9482	38.7138	41.1905	36.6789	42.2766	36.9454	38.984	44.898	30.8574	40.5805	31.3689	38.6512	37.6686	34.0175	45.4601	33.3856	41.6324	42.5998	39.1685	37.0646	36.1685	40.6398	42.0197	37.2163	43.794	37.5516	36.153	31.3364	37.7467	44.6531	39.4078	43.0321	36.4055	41.7153	36.334	41.5999	39.0761	43.7959	36.0451	44.7666	38.4296	36.876	39.8257	39.5027	39.6074	34.9451	42.7585	37.4514	39.5058
ABCC12	59.1349	54.0635	54.0815	56.329	50.4531	47.2772	49.93	45.4385	50.4027	55.9539	53.9121	51.1096	53.5357	57.5432	62.7965	71.978	61.6735	55.625	50.5823	47.8143	43.5338	63.8782	52.1866	57.9121	59.5923	55.7095	48.6863	52.5991	59.3219	59.3037	54.7744	48.3111	52.2434	57.5475	49.3263	54.9716	46.7841	55.3885	53.4956	50.562	57.5087	53.1144	46.5179	68.0638	49.9295	50.2053	57.5687	61.9147	52.041
ABCC2	49.221	44.863	48.1334	47.482	46.7063	47.3769	51.8719	51.0096	56.4322	50.0051	51.9923	51.4973	55.0646	54.7554	60.8268	61.0975	58.8107	64.108	45.8213	54.9085	58.019	50.669	49.6888	45.7481	56.7557	50.7691	51.2891	53.8041	61.0799	50.7725	48.7572	60.2043	55.7887	53.4082	58.7293	63.2963	63.7893	48.1139	55.6506	52.9224	68.5177	56.7378	55.1898	54.5279	55.1814	57.2051	55.2929	49.2443	69.5109
ABCC3	39.1149	37.2914	50.0454	42.2091	43.1002	43.2277	40.5783	43.9763	46.9081	39.1653	36.436	41.1121	45.916	44.3171	46.2048	40.0983	42.989	41.0231	44.0277	51.6987	44.5701	45.0127	54.1076	44.0255	44.4586	46.9547	48.307	41.283	46.1672	39.3487	43.1827	40.0348	42.3021	46.3972	43.0858	40.0992	38.4136	43.1972	49.0198	41.8361	40.3879	37.8597	45.5599	41.2443	39.0858	36.7704	44.6708	44.3039	41.4829
ABCC4	79.1666	73.5164	83.6596	63.3026	71.1495	78.3604	81.3024	100.36	85.999	60.7616	85.0514	89.9163	82.6093	69.2859	131.098	90.9098	55.3727	77.0643	69.9073	77.4631	60.1771	76.9975	77.7636	82.105	96.9432	110.645	90.9775	97.8405	73.2625	94.0382	65.6349	88.0232	85.0792	91.75	75.4234	91.2212	74.6194	74.1983	64.0619	74.5011	75.6874	94.2985	62.0914	71.0519	76.6395	91.1116	82.8024	102.199	57.5901
ABCC5	37.934	32.6889	37.6354	36.2252	36.0682	41.3315	43.908	44.1254	42.9854	36.5557	38.9756	41.5842	39.1866	37.2142	36.3713	43.2643	40.9367	37.9785	42.3178	42.7178	37.7562	41.6085	46.9359	40.5495	39.856	44.8416	45.5286	42.9395	33.9426	38.3691	45.5631	40.8759	42.3795	42.6381	45.0664	33.2613	38.1179	35.6651	40.3367	35.5426	41.6401	37.9228	41.8103	37.4791	42.1334	47.0621	37.1494	38.3299	40.7426
ABCC6	40.625	41.1846	36.3904	44.1385	47.0831	44.3372	35.7031	47.7162	50.5546	33.1034	44.4359	36.0137	43.2371	37.1466	32.796	36.4124	34.6815	43.6003	36.2767	39.5034	33.6896	53.0756	40.3427	49.2392	36.2327	51.4633	40.6238	41.54	40.4051	39.514	33.1354	44.0605	42.2803	37.7859	43.7151	41.7562	51.5721	40.5192	38.3351	37.6347	37.9	36.8783	39.7318	38.4419	40.5026	37.287	31.1955	36.0046	35.8458
ABCC8	41.2816	45.0514	42.1899	42.3041	45.0832	45.9131	40.4031	41.1902	49.6494	44.6178	42.3367	47.4614	38.1986	39.7614	43.2323	35.0769	40.9946	41.7395	39.0021	40.8018	44.068	43.7214	47.3852	36.723	41.9237	39.022	43.3521	40.9666	38.3432	39.5074	43.6724	36.059	40.4892	41.6153	41.3051	47.7112	37.7249	37.4654	36.3626	40.8445	35.5489	43.498	44.6796	46.7099	39.5639	42.7023	37.4217	39.339	46.2748
ABCC9	41.4159	45.4383	41.2833	42.8554	42.6219	45.2326	40.0913	44.6644	47.2354	47.0933	45.1747	38.7028	39.0066	44.5811	41.4223	34.7177	35.0212	37.6587	43.3041	37.2597	46.0316	44.1155	41.3149	34.6872	38.7959	39.7652	39.7684	43.3643	45.841	40.0503	40.0002	40.0253	45.4288	38.3571	42.7891	40.1126	52.3847	44.3887	50.6651	39.975	40.8793	48.9549	43.2051	43.3254	45.7025	40.2729	40.6749	45.8024	37.3354
ABCD1	124.118	82.1017	80.595	66.7481	91.6048	114.896	116.932	106.883	100.713	116.368	117.019	117.24	106.353	146.802	104.617	113.648	101.01	111.078	93.3218	102.418	117.338	63.0513	128.675	83.1947	65.4847	51.4513	120.733	93.0114	114.254	88.4573	118.162	78.0618	160.298	103.648	119.333	93.0647	145.092	107.976	128.189	87.8924	132.15	91.0254	177.078	126.741	121.329	78.6469	99.6687	66.557	147.977
ABCD2	44.1574	39.2175	35.3044	44.1214	49.901	42.5015	47.5043	42.9645	48.393	37.8825	35.9737	43.2189	37.3029	39.6602	40.6724	41.8151	41.3256	41.0865	42.5971	47.9236	41.2781	47.7001	41.8125	49.4735	43.0415	47.8233	48.3001	40.9798	43.7812	46.6698	41.0202	38.4305	41.6716	43.3819	41.7783	41.2092	39.6816	39.6242	41.5388	36.8395	42.3417	35.7684	41.4117	41.9979	43.6048	39.431	41.8287	48.9638	41.4804
ABCD3	77.1795	71.7846	75.989	69.2952	77.1795	78.7778	87.5222	76.2674	74.7418	78.7867	71.827	70.9259	58.5297	70.8039	85.2993	76.6989	75.4466	85.7073	77.4715	64.9734	79.4065	69.0767	83.1828	74.6789	79.3152	73.8871	70.8696	78.9185	76.7333	71.3691	72.2703	76.355	87.7447	73.8965	81.8281	76.1305	80.9033	74.3462	79.5919	72.9968	76.6308	75.0144	84.3335	52.5414	73.9163	70.8896	72.8757	76.6308	97.1399
ABCD4	40.3217	32.9361	37.7003	36.4232	38.0516	32.8433	46.6075	50.2356	42.4003	43.7453	47.2423	43.616	41.2522	42.0146	47.6066	45.3137	45.168	43.1689	43.6905	40.4639	49.241	44.5661	45.2677	37.1345	44.947	34.9262	39.6402	53.7513	46.824	44.1843	48.6872	37.7328	43.763	41.4078	40.5792	42.003	39.786	39.7344	47.6707	42.3957	41.7868	38.1145	36.3508	47.7202	38.8182	38.4798	39.8452	35.9275	36.6871
ABCE1	255.596	283.113	303.521	302.3	238.062	265.979	287.455	267.066	273.6	263.951	290.177	314.928	270.656	246.885	302.513	296.944	285.715	278.589	269.079	252.844	274.608	332.475	213.873	274.869	312.394	408.879	221.813	321.547	277.854	347.773	239.264	303.589	202.846	370.139	275.745	311.822	266.292	291.499	212.83	231.747	212.225	323.013	251.524	263.834	268.146	337.786	285.127	275.31	360.219
ABCF1	220.66	185.069	251.876	174.835	278.611	248.218	230.054	211.789	197.837	235.146	229.518	201.176	205.763	258.444	200.197	231.734	222.19	278.79	250.483	253.221	184.399	289.91	153.697	197.942	180.25	305.867	194.713	247.921	242.575	268.09	153.666	300.869	174.158	243.619	158.621	197.271	155.884	209.075	181.513	212.371	171.694	253.737	197.75	309.549	171.488	229.365	260.22	294.189	292.25
ABCF2	49.1454	45.4016	50.8698	60.572	54.7709	39.1063	41.4426	65.0521	43.8122	53.4019	45.6331	47.2265	41.5293	59.744	56.2477	65.0127	48.5343	47.9931	50.4871	55.1013	64.2348	47.1853	56.8617	50.5255	59.7281	44.9685	63.0677	54.4796	59.8942	51.3429	56.0478	49.5335	65.076	39.3501	53.0742	45.3999	51.2279	40.4178	54.1536	45.0814	59.5155	42.0141	57.7887	51.4834	56.6268	53.0811	42.8967	55.6307	86.0422
ABCF3	63.1671	45.6391	58.2388	72.0039	67.3512	67.6218	88.0443	89.9517	76.146	68.5972	81.1822	68.9407	70.5753	81.7477	75.7285	76.739	81.9275	96.7944	76.2884	83.7145	81.9318	64.9308	78.6062	66.1901	91.6839	72.2165	73.5058	76.2831	87.9481	72.7751	81.3647	70.0403	83.4382	75.4165	76.6849	71.7409	80.4109	65.8961	71.0847	66.1492	85.1255	91.1989	64.5393	86.371	74.716	78.8673	67.8074	69.5057	82.4059
ABCG1	37.1094	42.3785	42.0588	36.0756	37.5636	40.7266	44.84	42.3334	45.0274	46.6379	45.6754	45.0974	40.8539	35.2762	33.8156	37.8348	40.8846	41.0823	36.7732	37.1762	38.5414	33.7753	41.1611	43.4212	46.0058	43.5456	43.1944	45.5018	51.5613	43.7425	38.138	43.091	42.1784	42.1571	43.2678	40.1209	45.7134	32.9909	36.7652	39.7525	38.994	40.5666	46.427	42.2043	39.1156	45.4374	35.0058	47.6317	41.5977
ABCG2	41.206	43.7083	38.7127	43.4953	37.9043	43.5418	37.2152	39.1858	40.5623	41.235	39.6612	44.0263	35.9648	39.6206	43.944	38.0177	38.7569	35.5824	39.5332	40.8414	33.8938	35.9524	36.7262	40.3077	43.2944	35.1854	43.1489	38.1086	40.9879	46.6941	45.1544	42.6301	41.5885	36.5198	39.8069	36.9683	38.7946	41.3012	40.9452	46.3147	36.0664	36.2682	40.0292	40.0142	42.694	39.5048	39.2649	39.7326	35.9681
ABCG4	41.9109	54.1965	47.2075	41.0972	44.6166	45.2519	40.6738	46.2429	46.9856	44.0436	42.6945	44.584	51.8484	45.4774	58.3086	44.6368	47.8634	45.6657	40.8559	40.4222	45.9413	41.4538	46.2367	50.0285	45.9398	43.7143	50.1865	46.638	39.694	40.3323	42.0809	47.7754	43.5576	54.2669	57.948	43.567	45.8683	44.0635	46.5365	49.373	45.9493	42.462	47.9238	43.3669	51.0797	51.7838	42.2471	43.4841	43.2667
ABCG5	43.6511	51.4165	54.7677	49.913	60.2159	47.9016	54.6033	55.5265	50.8258	56.6254	55.0366	37.5071	55.6022	45.5485	50.3765	53.3188	47.7073	56.1699	58.8703	52.077	49.0417	55.1713	52.7606	48.5486	44.9283	52.8639	54.6616	49.7563	51.8968	60.6853	44.686	56.4539	52.5606	57.5724	47.495	52.0706	47.3022	61.6306	52.2524	48.0025	50.0671	46.2641	45.7054	52.1783	44.5523	57.3627	45.6566	46.3783	50.6882
ABCG8	40.4802	37.8199	42.5515	42.078	44.8889	39.3394	33.4391	38.4392	33.8861	38.993	35.0309	42.7132	41.7483	42.5261	42.7965	43.9258	38.896	39.7917	41.5453	41.3226	45.2987	43.6657	42.2984	40.3456	41.3536	37.2296	46.1944	43.1612	39.4857	39.7902	40.4235	38.4726	46.9817	42.3069	44.2729	35.9467	38.4863	42.9787	42.1695	42.5209	37.641	39.4642	35.4597	39.5378	40.8836	41.6637	39.5439	41.148	36.3822
ABHD1	38.2813	40.6694	39.2667	38.3129	49.1277	54.1509	38.8657	46.742	42.6768	41.0384	45.7132	47.2963	50.4535	40.3897	47.7807	44.6221	46.1559	43.1787	46.0608	44.1315	48.6402	48.5388	43.5692	50.5635	47.2601	46.0659	43.5956	49.3015	45.2944	46.5744	40.2554	36.9392	43.6404	40.206	42.3563	46.5263	43.6162	41.9974	44.9036	46.0277	46.871	42.7677	41.9742	42.6313	51.7423	40.3166	49.067	49.0788	45.1198
ABHD10	137.448	134.378	117.112	102.324	144.968	150.711	166.248	120.795	133.902	141.188	143.192	129.463	119.954	117.897	174.717	148.955	137.559	156.751	157.708	139.655	166.317	150.557	147.754	122.986	166.632	134.878	146.332	124.268	164.29	132.502	149.127	139.781	138.563	109.283	148.088	137.631	154.276	157.925	137.832	123.839	147.351	122.035	153.205	161.772	144.532	115.239	139.088	144.018	155.514
ABHD11	37.7464	33.5149	33.6151	42.5862	34.8341	38.2368	43.9461	41.877	43.6805	40.76	43.9896	37.4426	35.2637	39.1852	42.5814	41.4265	45.6045	41.8648	35.8542	32.8397	38.1529	40.2873	33.5504	43.0142	36.1407	39.7025	44.2877	42.4904	38.6418	42.558	39.879	45.6702	31.7579	40.0552	41.9038	34.9531	44.4269	30.2574	41.1634	35.8767	35.3043	41.1649	39.7658	41.1595	42.7636	37.1821	29.5711	36.235	37.2991
ABHD12	123.184	152.684	90.3399	99.9191	160.682	127.666	128.953	152.561	71.3168	95.7376	114.423	136.638	88.324	80.0293	97.6475	118.708	126.102	115.405	81.672	90.7464	127.599	66.6008	156.492	76.0357	119.318	89.8106	121.504	142.126	130.142	139.877	92.4794	59.6148	146.133	274.831	122.103	153.617	96.6738	65.8708	119.108	52.2054	170.928	82.6867	151.656	131.973	170.785	154.679	79.2596	62.9563	77.0548
ABHD12B	40.314	46.4004	40.6566	46.6653	45.0468	39.4923	35.6337	40.6198	40.4935	38.5336	37.6895	39.9558	39.0315	40.9499	37.1812	37.9287	42.2502	42.7319	39.7763	40.2433	35.9608	42.1973	41.7675	42.904	42.7311	34.0817	40.5769	38.3979	45.3014	47.875	41.647	37.067	41.8003	39.2693	37.8487	40.9809	44.6232	41.8102	41.9237	42.9168	47.1845	37.7515	44.8392	37.6425	38.8514	38.0808	39.4246	42.781	39.642
ABHD13	50.9623	46.5381	56.489	55.0488	54.1064	56.9043	55.372	43.6369	44.8536	40.9319	49.8952	48.9072	49.6652	46.9841	36.2488	37.8892	41.4906	41.7714	48.1393	46.3834	46.7773	48.264	47.3221	58.6258	52.9873	55.9124	51.0369	52.8538	54.8272	45.833	49.1934	41.5431	42.953	45.2703	51.015	45.4304	42.5386	45.0692	45.1022	47.8665	44.86	41.7913	46.9899	42.8766	41.171	48.4247	48.6549	42.2697	44.7141
ABHD14A	185.161	188.256	162.273	162.273	158.634	131.912	157.165	167.963	157.816	198.122	162.695	179.381	180.29	192.258	183.722	173.641	189.017	166.458	189.848	188.213	213.196	138.35	179.683	148.228	215.934	173.992	208.9	202.167	199.964	135.198	166.077	144.36	182.132	172.489	196.768	157.488	136.947	143.717	199.472	150.582	244.322	150.66	163.694	167.192	181.924	136.505	188.377	165.501	199.141
ABHD14B	180.946	174.966	154.635	164.732	125.874	113.823	156.532	149.569	156.919	172.175	141.658	172.152	168.225	150.724	157.48	170.051	184.764	166.82	154.556	164.752	148.977	130.378	147.326	140.113	181.243	138.884	179.363	114.192	141.264	116.325	154.918	120.579	131.384	131.287	159.631	147.261	174.247	192.061	167.611	153.424	148.393	116.459	132.636	120.207	153.945	111.429	137.784	179.363	186.014
ABHD15	111.409	118.643	98.9375	84.2986	107.755	104.893	115.229	120.63	108.193	74.3654	104.359	91.5743	93.9001	107.826	100.541	110.401	94.262	98.4466	92.5371	109.578	97.4098	118.99	115.977	133.356	109.138	120.089	119.728	107.527	106.322	101.642	103.997	95.93	123.838	123.114	99.5569	93.5869	130.331	141.407	110.306	113.864	144.612	112.29	96.8411	123.022	119.68	95.1448	94.3117	120.242	102.972
ABHD16A	412.223	329.191	363.549	376.379	384.574	400.972	375.799	386.612	345.244	348.485	356.116	354.993	349.647	395.387	386.09	400.541	371.154	398.862	397.839	395.026	415.617	329.076	340.487	302.809	362.859	305.473	409.551	423.464	454.975	401.11	365.725	312.138	396.08	438.91	426.452	434.298	362.402	420.934	382.331	358.108	462.914	364.185	440.225	403.023	478.209	396.865	385.592	317.872	387.321
ABHD16B	37.0767	40.8915	42.2701	45.5745	37.9602	40.445	38.9797	40.281	36.3198	40.8437	40.8144	39.9879	38.2949	33.1476	39.6745	29.8263	41.5507	34.6228	38.6305	38.24	40.5487	39.9618	39.4657	31.2725	43.7917	33.9195	51.5477	40.3709	43.2622	37.0952	40.0576	38.2341	37.1094	44.6406	37.601	39.3293	41.99	44.615	39.7799	39.2251	37.8886	42.7073	41.744	28.4031	35.6899	38.4898	44.1851	38.3802	41.6626
ABHD17A	39.2687	44.7727	40.1572	41.9539	39.1011	37.0442	36.9233	37.385	37.2383	39.1233	41.0197	42.146	35.4306	33.9942	31.4396	41.0008	36.9331	37.5761	34.5917	39.1617	43.0867	40.4891	39.1866	39.3787	39.3342	40.4778	35.4711	41.6613	38.3765	36.4621	37.6441	38.7038	41.3758	38.488	40.6412	38.4315	44.3003	40.7735	36.4368	45.432	40.0295	38.8794	38.5481	43.196	36.5205	40.1338	38.02	36.9423	36.4846
ABHD17B	58.8754	68.7807	58.6579	68.2707	58.0329	57.3239	53.4712	56.5103	48.2865	51.5461	52.2043	63.318	62.6056	56.5289	36.3098	44.5526	54.1048	52.5021	31.4737	52.3087	47.416	67.0453	44.0376	49.2215	44.1211	48.8176	45.1355	55.6243	53.7905	48.5194	48.8239	58.4947	36.9153	45.2244	46.5139	60.0915	38.4082	48.6257	51.3468	49.521	45.2408	58.5686	45.8407	57.2951	49.5637	46.5572	62.3808	57.3702	51.1933
ABHD17C	176.462	125.789	155.214	140.246	168.37	190.519	132.838	109.332	182.336	152.342	159.592	116.415	103.812	168.097	149.851	129.715	95.58	170.127	166.411	142.179	135.745	242.737	103.595	133.604	99.0714	177.205	116.38	137.894	76.3022	94.6296	87.0969	156.645	104.574	155.226	80.863	148.501	139.292	184.069	117.2	196.719	99.4971	139.424	105.715	177.25	104.766	149.255	168.461	249.045	122.678
ABHD2	44.5758	60.2412	71.212	58.0982	48.0076	66.44	54.2759	52.8922	51.3911	49.0247	46.8881	31.3394	50.5993	57.9434	44.0109	48.8882	38.4895	54.7414	51.8	46.6819	49.9259	45.1817	56.1469	56.4337	50.7688	50.5161	63.6664	67.794	60.9045	56.388	48.3038	46.8714	43.7611	59.1077	54.4113	50.0034	42.6489	49.3137	60.3187	49.1574	45.9969	50.92	77.3816	64.4598	53.7148	57.1368	41.9817	42.727	43.3063
ABHD3	215.177	217.113	206.247	192.812	203.973	250.235	249.47	224.855	207.536	193.25	220.259	213.115	225.378	229.125	265.13	293.053	220.67	251.831	185.355	192.524	263.806	214.619	211.262	244.842	322.509	246.865	216.918	316.991	248.345	263.385	245.204	255.54	208.841	285.188	224.01	250.757	204.775	186.862	191.59	221.169	221.169	273.008	210.892	245.128	197.61	275.138	288.062	235.132	201.959
ABHD4	56.0704	48.6456	47.5975	56.9404	65.4265	64.8929	72.5611	74.6522	67.7523	69.2125	65.7916	68.5403	78.6629	68.2083	66.5026	71.4368	68.1457	76.8807	68.0926	74.3287	61.9689	65.4303	67.8952	64.2599	58.2302	57.6042	53.1898	57.98	63.9225	63.031	75.1719	62.6253	58.1422	75.5484	65.405	69.3371	68.7469	69.1609	78.0096	69.5548	89.3767	83.4403	51.2697	64.2074	69.1811	61.3797	75.0534	71.4189	58.4799
ABHD5	104.409	91.5331	83.9755	99.677	140.731	158.965	109.781	109.163	134.255	128.461	146.267	132.058	108.34	164.834	138.436	121.516	81.9233	126.029	101.182	99.4281	118.628	144.265	120.499	104.684	56.9149	114.992	102.502	93.3584	122.13	86.0534	135.932	129.695	78.8067	99.4327	97.242	121.097	164.234	136.13	133.607	104.66	129.78	115.199	137.56	106.007	100.105	96.5093	99.217	90.2004	106.132
ABHD6	60.6558	60.2595	81.2066	51.6786	66.1662	90.1756	84.8551	66.282	70.3138	78.53	68.6563	45.9041	86.7578	83.9979	70.0571	64.1614	70.9903	100.669	86.5406	82.6888	86.3982	66.5484	75.9049	57.0164	64.1613	56.45	96.8031	78.0661	111.306	67.4204	66.5039	76.0867	88.6354	78.2579	77.7221	70.7074	60.6318	47.8886	81.9045	69.16	68.1901	62.3236	92.2423	65.1554	109.505	68.2859	69.5626	71.655	73.2519
ABHD8	385.584	337.323	401.233	402.887	437.909	375.529	348.799	361.194	361.821	378.553	363.19	366.336	359.95	359.526	345.827	336.653	397.244	351.087	352.727	340.722	321.458	412.009	494.571	362.836	327.473	277.355	378.974	272.909	374.115	324.387	296.959	299.492	351.677	316.868	392.668	365.074	411.161	425.387	431.134	367.825	491.366	337.951	442.985	394.744	437.698	303.198	331.998	378.452	283.736
ABI1	41.7367	37.8818	49.5001	50.1439	46.1213	40.2254	42.9051	43.3525	40.7062	39.7153	39.918	38.1702	49.7295	44.9749	44.9193	45.9771	45.5275	45.7115	42.3653	41.6042	39.7304	41.7937	42.9121	47.4106	48.5123	46.0639	41.9131	40.9603	42.9747	40.1078	39.7356	44.8132	40.9278	41.5426	37.2173	40.0489	41.4274	44.735	48.2538	44.5648	41.4628	38.8624	44.5212	45.9505	49.2071	42.7067	45.9355	41.0391	45.9883
ABI2	41.7982	44.2931	41.4389	41.2323	41.7797	45.6887	36.3593	34.8562	38.7044	37.5338	36.2706	38.452	45.255	39.5526	38.4778	33.6891	40.6957	35.8892	36.4429	43.9291	39.3903	40.5262	36.2068	37.2783	39.0362	41.2642	39.215	38.5419	40.0069	34.0753	33.0847	42.5035	38.8783	43.1429	36.6992	38.3784	37.0783	38.0695	45.207	39.1974	37.5851	39.7808	43.4266	40.9868	43.5353	42.6256	35.0719	47.5929	42.2858
ABI3	158.287	130.514	156.151	151.274	223.89	191.908	157.862	153.024	154.357	212.752	187.418	127.553	159.251	240.531	126.648	142.671	152.812	208.071	176.044	168.287	158.463	151.328	161.223	119.942	125.756	194.969	210.078	159.828	226.02	180.63	145.593	143.174	174.056	160.405	159.631	139.404	140.057	116.092	180.982	141.271	166.497	130.426	210.078	119.423	243.861	161.588	148.042	170.594	162.811
ABI3BP	39.8253	33.846	36.2966	37.9416	35.9041	41.6476	43.3297	32.5752	45.7075	39.6872	40.2321	34.9133	35.1081	39.3893	46.5399	42.3285	40.0756	33.7971	37.5671	44.7074	33.2755	36.3888	40.1801	42.8578	34.8149	42.6483	35.1197	40.6449	39.7809	45.4501	38.332	37.1336	43.2211	43.9021	38.1369	35.2866	38.7733	41.4967	40.9046	34.4714	36.7674	42.4878	41.2005	42.2286	38.029	42.0591	36.3576	40.9535	37.3412
ABL1	38.5691	46.622	40.0495	49.4821	38.112	35.3733	37.6246	42.2991	40.8273	37.2608	40.0221	45.9037	42.7218	49.0286	41.8185	47.6528	46.8393	37.1267	39.6478	44.0098	40.3833	40.7764	41.4209	41.5368	42.4809	41.3752	50.0287	42.7832	41.2678	40.7245	37.1887	37.2085	39.691	41.5587	44.8912	43.8442	34.1289	45.2983	54.1583	39.1092	45.3989	42.3197	45.378	45.3838	42.2179	41.538	42.3672	38.7815	38.3283
ABL2	56.6488	51.1358	55.2349	52.6598	51.4727	53.6362	42.4167	49.647	55.7976	58.66	51.0584	37.4115	57.7047	51.6861	47.2625	50.8423	54.8727	56.8738	40.4825	58.1566	50.3924	48.9289	51.9313	48.2778	41.4175	54.5451	51.876	55.1552	60.6469	49.7416	50.8263	49.4278	47.231	48.1326	59.5777	51.4502	51.9115	48.6338	50.174	51.1553	50.5139	51.8298	69.9499	62.2252	52.6462	54.4462	50.2136	45.9732	55.6291
ABLIM1	42.622	38.0791	50.6335	40.8681	43.61	47.6307	44.2954	45.5608	43.3071	39.4643	48.8043	33.6798	44.4141	38.7025	49.0354	47.7	45.9115	45.9371	44.9677	39.98	32.6377	52.0336	45.1945	41.5037	44.9468	41.6222	46.6087	37.9207	46.3248	52.4203	42.7099	40.162	42.711	44.0881	40.8457	41.7214	41.8313	47.0489	47.7945	45.9835	45.6277	39.9986	36.5597	40.7089	37.5112	41.2094	42.3375	40.2655	40.493
ABLIM2	47.2256	40.3145	40.4515	40.6278	38.4698	44.3884	51.2481	44.8264	43.6521	41.5831	53.2378	49.0203	47.8833	45.2832	48.7763	48.0688	47.2644	46.3954	45.8219	49.769	42.4891	45.2791	52.9868	42.1162	51.3694	37.3085	52.8913	49.9659	50.8171	41.9587	45.4967	41.8771	49.4164	42.6908	45.2573	47.3866	51.3313	44.5802	46.9169	45.3671	47.6206	51.1292	44.2368	43.2746	57.6149	50.072	47.0302	47.6648	44.6262
ABLIM3	43.3608	43.6592	40.4132	40.019	36.7317	40.2917	47.7668	39.0434	42.6409	43.3504	42.5934	44.8287	41.8551	41.743	56.0808	40.9226	43.3589	43.7035	45.4997	44.3574	49.8945	41.9115	34.5172	38.2162	45.8259	41.5653	41.179	39.8092	45.9849	43.9971	36.811	38.6201	44.2105	41.7239	38.2599	42.142	41.936	47.554	37.8804	43.6725	38.9498	39.1396	36.6105	41.9965	42.2204	38.0539	46.6412	40.4588	40.3349
ABO	39.4742	39.1758	39.1215	39.2215	42.7514	41.5424	48.1837	43.3223	41.9419	38.2376	40.4288	47.9699	41.4	41.6058	39.1948	40.0459	44.0673	38.4445	42.187	35.9801	42.0112	38.0684	39.1752	41.9405	39.9396	37.3964	46.8734	44.4419	43.8576	40.0763	36.9503	47.7055	42.3715	37.4384	40.4458	54	45.7817	36.6076	39.0028	38.6955	44.3163	41.2087	38.8284	42.2732	36.6835	37.2347	35.243	35.892	41.8413
ABR	44.4996	28.3606	45.7206	37.3029	40.9003	44.8035	49.7283	46.8132	40.5695	47.0435	40.7621	42.9984	37.4437	42.1907	40.985	42.8323	46.5926	49.4072	40.9869	40.0302	46.5082	48.2981	46.1439	48.4834	43.3529	42.7341	39.5002	36.4979	41.3343	47.5324	40.3216	41.9108	47.5824	41.0663	45.1697	36.2035	42.3283	38.4535	49.8931	40.048	43.0952	40.9882	39.6256	38.2677	47.1024	43.0372	39.4389	43.4092	46.471
ABRA	37.024	40.397	39.6878	47.0399	41.0317	38.1067	39.3273	36.4873	40.0951	43.1294	42.8197	44.772	45.5238	46.4642	46.4628	44.4952	48.2705	42.1113	46.451	45.9993	40.1798	43.6685	41.2512	43.4994	38.8433	48.4096	47.2728	45.1942	45.7108	49.5392	33.6594	43.2764	40.5945	40.803	41.8641	40.2056	42.4991	44.7582	42.0152	39.9956	39.1715	34.9293	41.9844	44.4932	38.0663	37.6345	46.5029	39.7129	43.1492
ABRACL	346.397	285.371	279.596	263.075	310.698	290.293	316.603	308.995	300.681	350.139	283.472	271.167	241.381	261.871	262.771	254.186	267.401	307.778	283.321	249.814	220.665	513.379	206.937	397.628	258.081	409.189	248.031	277.005	303.883	249.26	205.321	297.943	216.21	239.186	262.29	174.313	230.537	303.652	217.916	199.167	247.782	210.619	243.268	197.57	180.674	230.808	214.205	251.529	208.608
ABT1	54.4417	73.5254	60.5929	70.3191	54.5826	42.0488	44.5044	45.2862	54.4959	57.681	51.0609	58.84	63.6272	53.9794	63.4347	54.3742	52.1701	45.3787	63.3317	63.6641	53.9188	57.4882	55.3632	53.6505	64.9957	56.1867	50.6676	57.3186	65.8843	61.4865	50.4342	61.1307	46.0136	54.9467	43.9109	60.3775	49.7649	50.0075	60.1029	45.4366	61.8974	49.5846	48.8015	68.9929	48.5648	49.9569	67.6918	68.0082	53.8182
ABTB1	54.7537	55.3343	59.1014	52.9946	53.4103	49.9919	53.9543	54.6053	58.0355	58.0355	61.7062	58.3985	48.0244	52.351	49.0612	42.2758	54.7254	50.3843	58.2281	57.2911	54.2653	50.3002	49.6126	49.5741	49.4723	52.6759	49.3562	56.5918	55.0536	48.3933	58.6927	51.5057	51.7373	51.5751	47.872	56.8931	48.8739	55.4128	48.8232	48.8162	52.0342	55.3345	48.9508	47.9522	52.4637	49.0758	61.1372	51.9038	51.1834
ABTB2	38.2461	38.2482	35.7124	24.572	35.3884	42.7153	53.6842	43.4374	52.2366	35.2679	45.1763	46.6173	43.2223	43.6749	49.4712	51.7005	51.0822	42.4108	56.6356	45.069	42.2082	66.7522	36.5044	56.6718	40.1937	62.1205	37.5275	55.5449	34.9562	53.4493	37.8493	52.4289	41.6081	42.1268	35.0967	39.9188	33.2337	44.3848	36.0939	48.4442	35.8937	48.7955	40.302	48.5325	39.1506	43.5857	41.6769	71.658	37.8842
ACAA1	299.525	259.276	282.454	275.157	289.953	300.18	271.969	317.868	260.202	257.634	265.842	263.314	280.642	286.309	302.194	313.852	255.898	302.265	255.071	292.986	375.88	247.812	270.882	231.931	276.742	250.887	241.96	263.042	260.94	259.942	239.131	255.16	307.737	234.982	297.152	248.038	213.616	311.197	262.76	228.373	276.342	246.096	319.211	312.235	249.682	214.957	239.529	274.234	343.046
ACAA2	253.067	227.26	280.432	229.94	180.775	177.086	211.012	239.785	246.886	272.303	236.971	219.205	262.003	240.504	217.304	249.832	202.978	239.684	198.004	183.908	202.348	292.538	235.422	242.096	183.383	285.402	291.699	239.49	261.91	213.43	211.235	170.598	185.487	191.266	200.543	185.594	160.064	233.041	189.024	226.427	180.325	175.422	217.454	174.719	180.153	121.278	157.13	131.791	172.098
ACACA	38.0984	40.9882	37.9384	43.7942	36.5524	39.9166	38.0252	39.5533	44.4073	40.1387	49.3906	46.4488	44.8131	41.3713	37.5389	45.3442	43.6162	44.5	42.598	42.666	43.0972	39.8042	39.686	42.7814	36.5004	42.1711	45.9048	46.1676	51.7623	48.1683	39.531	44.0496	34.2559	39.9976	41.0376	36.9695	39.3521	45.1036	40.7	44.5265	38.686	46.3103	46.6313	44.0296	37.0258	36.2105	40.8214	42.3956	45.1338
ACACB	135.343	183.339	178.948	170.914	200.202	200.358	183.155	183.885	192.755	186.19	159.111	150.508	209.391	162.014	179.052	159.354	171.815	179.227	199.468	197.183	190.332	74.467	299.213	147.784	291.379	98.2659	214.77	108.267	210.207	108.426	221.192	117.179	247.275	103.744	181.729	107.131	253.195	126.865	266.312	149.048	365.769	170.606	234.153	188.306	203.623	123.212	238.307	162.018	303.223
ACAD10	154.298	139.033	130.312	132.327	120.988	125.118	110.626	122.666	120.517	121.86	125.191	110.281	111.422	119.742	122.645	114.104	164.838	134.384	147.733	148.655	116.632	111.981	158.593	137.814	162.541	120.903	138.203	118.954	188.778	133.459	142.867	91.8066	108.176	114.775	138.668	106.506	108.102	105.953	142.524	114.227	147.688	116.797	124.916	117.333	123.634	116.405	155.688	130.888	140.903
ACAD11	286.079	282.257	321.017	299.278	337.259	312.335	244.871	294.77	323.527	312.736	314.826	312.144	301.56	257.279	323.888	336.962	349.668	314.684	328.465	344.478	293.288	285.487	350.461	276.287	357.724	214.649	304.519	238.952	379.947	285.696	295.115	213.378	410.608	288.19	395.28	317.634	381.289	284.534	408.561	266.657	366.835	337.144	288.453	341.825	343.08	239.706	335.652	335.275	342.584
ACAD8	201.405	184.425	217.779	210.012	210.329	216.272	215.282	208.349	206.882	194.716	189.804	185.631	206.588	188.417	211.232	230.943	221.156	201.454	227.691	235.599	216.779	155.101	177.909	172.665	259.224	164.235	183.379	175.08	278.964	199.747	212.606	209.25	204.281	180.856	230.374	209.859	238.885	194.879	207.786	182.782	226.498	196.589	227.055	193.983	213.535	209.131	220.547	195.26	256.033
ACAD9	216.105	211.174	216.915	240.936	242.062	252.054	264.701	252.465	249.482	240.205	239.93	216.544	247.103	247.965	240.552	248.458	253.049	266.311	260.747	242.261	221.168	259.93	275.334	262.331	211.319	255.6	206.086	242.377	233.299	240.972	225.078	279.998	226.782	226.646	259.851	237.367	223.727	241.949	212.347	258.408	187.305	201.152	230.684	222.241	238.909	212.402	226.712	217.479	275.213
ACADL	38.1152	45.2916	37.8035	42.577	40.5504	43.6696	37.4093	38.0151	34.7027	36.814	38.5169	42.8472	39.4729	40.9461	37.7374	43.0021	45.8181	37.2731	38.5154	34.0765	41.2207	48.7656	42.7876	41.9771	41.0874	42.7501	44.978	43.2298	43.8536	39.3813	35.8749	39.4507	42.905	38.8966	39.8619	41.4157	34.8745	38.3696	44.692	38.3898	40.8225	35.0424	36.4269	44.1917	42.8266	45.672	36.5802	44.3042	43.7226
ACADM	318.138	281.796	336.684	263.93	340.931	328.905	323.448	297.967	269.445	290.817	311.974	257.498	239.792	289.014	291.056	242.701	278.401	299.891	305.063	277.276	308.626	383.732	284.065	273.222	248.666	314.147	286.803	266.895	216.235	227.245	321.966	335.543	264.65	283.084	280.839	282.993	311.922	384.745	286.395	291.216	234.827	279.86	279.765	244.271	321.405	299.534	296.935	309.287	215.027
ACADSB	46.6534	48.2413	56.6007	47.6627	50.8019	46.4673	35.4029	44.4286	46.1485	47.9029	43.9664	48.4697	45.5671	34.8645	49.0445	42.9214	41.231	47.0554	44.7029	41.9635	44.2335	49.4081	37.8047	44.9881	51.6854	40.1201	49.6762	47.6156	51.5511	45.6801	42.3777	46.4595	55.9551	45.383	41.6995	42.4744	52.4923	44.9269	37.9027	44.0818	47.9185	40.2798	46.4673	41.7125	47.5946	36.7304	45.4432	41.4127	41.9848
ACADVL	101.006	107.617	147.848	107.884	116.985	96.5188	100.792	106.319	97.0129	91.426	89.9109	100.188	124.575	134.12	104.026	84.4731	151.529	122.522	117.347	99.8679	108.73	117.109	133.648	92.1683	97.341	98.4809	142.785	101.1	133.179	121.937	146.969	113.335	126.991	122.3	217.618	156.896	134.498	151.122	98.3878	130.129	105.29	134.355	133.306	95.9445	165.373	105.156	90.917	104.004	71.4264
ACAN	34.9375	38.1616	36.8834	44.0311	37.2086	39.8271	38.3238	41.0595	35.4767	41.9726	37.3706	38.457	37.9979	38.3238	35.8596	41.6975	41.0809	39.4743	37.3312	39.1402	38.8174	35.9774	43.1151	39.3149	34.8058	35.2531	39.4435	36.5315	35.2375	42.2896	38.545	38.0717	40.5455	37.7345	42.5672	38.8836	39.0787	35.6605	36.2395	38.8223	36.9341	38.7771	40.3425	40.4488	43.1151	37.3546	39.8708	35.3754	39.9805
ACAP1	1021.88	1024.98	986.15	1002.09	995.892	1001.27	1007.32	981.098	995.52	1031.06	996.155	999.748	1044.36	1005.32	991.041	1051.46	1016.59	1017.66	1030.31	1042.2	1192.22	1086.71	741.366	1127.15	1133.73	1040.14	831.231	1033.14	1225.9	1046.48	713.976	914.88	878.643	874.611	898.053	1198.88	727.138	1030.26	765.807	1239.58	1313.96	929.566	407.544	935.037	552.238	926.271	1255.47	1584.2	1954.92
ACAP2	98.6589	103.825	117.386	82.1372	115.114	157.59	97.6476	96.8367	96.6095	121.054	78.4421	101.071	107.873	117.239	109.162	131.055	118.42	117.844	115.633	102.56	129.146	88.601	132.716	95.7025	127.612	85.0097	107.78	89.8229	122.861	108.968	120.172	87.9439	108.157	124.362	116.247	84.4229	123.912	87.0165	109.729	100.043	133.116	91.0193	145.879	91.083	125.646	108.32	101.299	96.4621	148.207
ACAP3	40.1945	38.9201	37.1343	35.263	40.7946	42.2822	39.4797	48.3019	46.5333	45.6448	43.4981	46.803	43.8823	50.2945	41.8312	48.983	43.8044	46.8986	42.2732	46.7441	42.98	45.5356	46.7412	39.806	40.3446	51.4665	39.403	44.4161	52.1744	38.3347	37.1829	42.5677	49.9775	44.7249	39.819	38.7338	39.8528	37.1413	44.4111	43.1174	42.4934	39.3682	47.446	36.9719	39.1021	36.8028	40.1228	39.3887	42.7748
ACAT1	464.752	509.862	487.968	451.353	530.487	531.519	522.441	518.107	510.787	502.78	517.334	486.514	490.79	533.588	585.093	562.484	558.636	585.634	547.914	526.701	363.658	908.76	285.076	480.261	367.503	719.952	314.382	549.269	331.466	521.953	323.15	801.493	365.093	623.521	338.545	438.546	256.354	618.43	226.008	716.705	287.81	431.379	347.491	465.565	350.536	586.32	282.648	554.085	286.84
ACAT2	49.0314	56.0041	51.5923	55.6582	47.9015	43.4013	61.4377	49.9434	51.3167	57.2827	49.4539	51.9877	47.7436	51.9187	66.2881	58.9442	62.8005	54.7061	38.4556	51.5638	44.6685	64.2884	60.5626	53.874	55.1672	72.6413	56.9131	53.6965	66.8754	57.5689	58.5832	53.8526	55.3123	58.15	50.2282	50.1709	44.0131	70.1438	57.1672	38.7545	54.5951	55.8949	51.8363	49.1067	50.8118	45.6955	61.6264	49.3224	55.4555
ACBD3	328.862	357.9	324.984	346.677	369.187	345.8	320.367	346.613	350.665	319.976	347.877	342.65	330.488	333.959	291.362	317.892	303.288	359.161	345.846	329.78	338.621	260.552	391.732	326.58	382.113	286.865	371.652	372.658	381.386	321.736	383.794	299.462	326.208	450.2	442.85	420.074	466.007	335.174	399.692	294.119	462.601	311.62	357.296	279.007	378.817	393.904	344.157	299.898	445.371
ACBD5	40.2869	49.8743	42.2441	45.7567	38.6936	45.923	44.5043	52.0608	49.7856	40.0022	53.5371	49.4698	50.0863	51.5268	45.1795	41.2604	51.9589	41.2699	45.5511	44.0774	42.7557	42.6554	56.176	50.3376	53.2625	42.2486	42.8734	40.2539	40.0245	51.4834	45.0751	42.9077	48.0799	51.7573	46.171	44.5482	55.3659	42.0105	52.9307	46.4576	43.2979	46.7732	49.2691	39.9645	48.1703	47.9933	39.8791	43.3157	31.6816
ACBD6	107.968	129.027	140.244	140.468	71.1175	105.044	104.178	113.063	124.024	126.031	114.454	133.145	128.472	112.075	122.831	125.61	131.745	101.197	130.724	123.056	125.683	158.734	111.284	101.662	91.2585	132.631	112.502	117.253	94.963	133.455	88.8327	131.252	101.862	105.727	103.831	103.183	96.079	125.146	85.2356	128.906	95.7647	96.8912	93.7216	132.961	120.499	104.117	118.804	114.613	111.999
ACCS	118.066	102.034	80.0502	69.8125	47.7292	54.1208	59.9996	74.9283	105.723	98.4099	102.283	86.2022	110.454	88.4701	133.512	115.175	111.61	106.484	96.915	94.7664	124.297	85.1318	94.495	74.7278	81.5657	55.7613	86.9659	65.2268	125.94	73.3996	85.1162	66.4449	75.5159	71.5204	90.7645	76.2183	86.3534	72.1054	82.233	62.8098	116.458	67.6246	88.6193	92.0225	165.209	129	92.674	78.3502	215.127
ACCSL	40.2133	40.4741	41.5893	38.0625	45.4895	45.6258	48.6431	35.0585	48.079	50.043	43.3301	41.8817	48.0519	54.0332	50.482	44.298	48.5592	45.7186	40.3897	41.9395	44.2652	44.7024	43.1739	42.6073	46.2778	44.5019	46.8873	48.9747	54.4424	49.4353	42.0136	43.28	44.5915	47.5219	35.345	48.4865	42.652	47.8168	40.3196	44.1094	41.7769	38.307	40.7381	46.1034	46.1734	42.8251	51.8082	43.9137	41.0397
ACD	235.275	209.296	199.003	203.086	216.128	176.502	224.467	214.033	172.434	198.498	201.896	184.732	170.166	226.866	210.054	217.626	212.634	242.314	200.593	211.708	196.217	306.318	143.529	199.567	192.193	275.493	204.045	258.526	275.685	224.872	136.868	277.533	153.921	152.02	154.01	197.936	144.803	189.124	177.911	220.97	190.69	214.018	117.115	178.059	158.489	193.867	232.469	248.111	209.624
ACE	44.1071	39.5014	40.0198	42.143	45.3936	38.6905	40.9246	42.3421	37.1196	36.1018	43.818	33.1082	42.3293	45.2486	45.8844	40.1039	36.025	35.0371	43.6805	43.6108	43.5566	34.168	39.4419	40.4707	39.8977	37.5186	41.1894	48.8671	44.6948	49.5606	45.7815	48.9773	38.272	44.9549	39.4748	39.2189	43.1315	40.7992	38.7584	35.9025	37.1044	42.8721	45.3262	42.099	37.952	43.5044	35.5984	33.9792	47.7019
ACE2	44.1536	36.8592	41.5239	41.7178	40.8092	38.5715	40.1158	43.1287	34.603	44.3375	39.0064	42.5007	44.075	44.1739	38.7697	41.9162	42.6266	40.5984	43.5631	36.7422	44.7619	35.4745	38.4178	40.8592	37.5964	43.8213	39.5982	48.5217	39.3851	45.2559	47.0914	43.5829	40.917	38.2945	46.4423	42.1522	44.5113	39.6019	42.0488	35.5052	40.5455	44.7253	37.4998	47.3873	42.2176	38.8275	40.4512	44.5967	40.058
ACER1	39.898	41.7486	42.7694	45.1083	38.9647	40.7057	41.8553	44.2142	40.1409	36.7948	42.5022	51.0193	43.7954	41.7972	42.9833	49.8658	46.7372	46.2425	37.7918	40.0281	40.2273	44.6745	45.1143	43.3793	40.6055	40.9453	48.7353	38.1799	45.0266	44.45	37.689	39.3875	42.8287	42.7065	40.226	47.1249	47.068	46.159	42.984	41.4291	41.0426	44.4193	47.0571	36.0209	45.3768	43.255	45.8675	41.9284	35.1606
ACER2	46.6469	46.0071	48.0623	52.3729	41.3129	50.0662	46.2655	42.8446	43.0392	44.3155	47.0131	40.9049	42.0734	48.2188	45.6273	50.3218	52.5344	50.7752	44.2835	48.5909	46.2059	50.2639	45.0049	46.591	40.603	44.9424	41.1739	42.2362	46.6187	45.1649	43.6906	52.1258	48.7902	47.7477	48.8248	45.6092	45.4064	50.7097	46.9977	46.3486	40.0804	49.4917	54.2557	52.6173	47.2854	44.799	52.5309	43.6177	45.6816
ACER3	166.181	146.02	154.855	147.893	222.676	247.924	101.855	131.853	144.124	167.233	152.59	153.401	229.147	245.612	180.759	153.281	122.852	131.761	138.768	117.159	197.015	99.687	115.504	83.6532	99.038	69.516	151.485	157.171	111.253	126.787	235.192	146.496	238.148	287.633	191.572	146.602	127.542	129.335	169.631	108.011	103.075	114.835	237.173	132.13	196.949	166.221	111.794	80.4837	178.888
ACHE	37.2777	39.3882	41.2446	35.0856	42.0416	35.1864	43.23	36.3924	42.3216	28.5918	34.4798	45.6058	38.1709	39.8106	34.1309	40.5341	34.4633	40.3874	41.1247	39.9078	39.2772	39.9665	41.2039	48.3999	37.6292	37.3006	39.0436	38.1662	35.4153	41.5376	37.8943	43.3513	38.5165	33.8982	41.736	40.7873	42.2887	43.0943	37.2767	40.2452	33.3463	35.5023	44.6001	39.0285	37.5098	41.4677	36.7888	38.0345	31.9904
ACIN1	535.734	493.498	536.047	510.54	580.804	566.413	566.502	559.923	538.459	526.244	534.135	518.444	524.765	548.814	533.616	533.764	550.763	572.678	558.469	542.995	532.659	502.608	500.735	467.471	709.457	581.021	695.598	619.767	655.174	636.486	439.918	396.688	663.464	466.002	526.863	508.055	509.323	434.261	515.303	527.92	714.36	481.528	476.055	570.024	489.716	478.556	613.824	747.04	707.318
ACKR2	46.2578	43.1178	56.9873	44.562	43.4404	48.2976	55.1108	35.6463	55.3649	46.9061	42.9862	56.8117	40.2061	33.3339	50.4404	36.9578	33.2923	42.2367	44.5406	46.2941	48.1964	53.5209	43.553	46.6329	46.8571	52.8011	48.1187	37.2483	45.6034	40.0331	42.8554	56.6538	46.5602	38.1515	31.2066	39.3282	41.4652	56.6948	45.9222	46.7787	38.6204	41.6513	40.2245	41.2931	40.7562	39.4815	41.1163	47.6807	45.427
ACKR3	52.2298	27.6556	51.2762	25.9504	70.4957	68.2459	61.182	53.2387	59.539	67.8928	64.5056	50.451	27.5859	53.4713	26.7655	41.8303	45.8714	72.3127	55.3496	48.0298	53.009	48.016	58.6754	53.6705	65.0561	58.8849	59.4325	57.2827	60.0848	51.7297	47.1263	62.718	45.681	44.8253	51.3313	57.7659	49.4211	57.317	51.3418	49.7492	54.4145	56.7782	35.3084	50.8567	50.5274	50.3937	57.344	64.3621	49.5455
ACKR4	39.0875	43.3864	38.6077	39.8796	42.9716	39.177	40.0913	44.9859	43.5233	38.4313	41.8935	38.9711	34.1338	35.6466	38.6193	37.4508	45.6886	43.32	39.1341	31.0105	37.3627	40.1937	38.1419	43.3773	40.2412	35.8702	35.2113	44.7882	31.3732	34.7386	41.7952	40.6836	42.023	35.1468	38.9208	40.6765	38.0955	40.2384	38.0691	37.4741	36.0123	41.9461	43.133	41.1239	46.3024	36.9876	39.7488	40.8223	39.6987
ACLY	384.605	334.479	378.584	366.199	342.589	354.191	313.365	327.445	359.34	323.231	393.848	320.173	382.599	366.249	334.937	353.351	368.466	343.636	331.424	316.369	283.39	552.945	231.569	406.93	252.483	399.836	290.749	388.538	283.074	352.692	281.531	442.623	293.284	308.539	247.294	309.693	231.338	365.135	213.745	378.906	319.342	328.304	236.197	386.077	318.987	382.873	322.763	377.104	335.314
ACMSD	66.7433	66.6428	73.4941	61.7244	58.4401	72.7928	58.338	60.1715	65.5239	76.9388	63.8808	76.1798	65.936	59.8611	56.1846	52.0696	65.1915	68.4498	74.4438	64.5542	56.0561	59.3621	77.4984	65.0694	60.7124	71.1384	66.8861	68.1206	74.6701	69.4585	63.7992	56.1677	72.9136	58.2069	59.2408	74.9004	64.0607	60.939	62.7351	69.606	66.9872	57.1826	59.0296	63.4584	80.4533	53.6567	55.4204	69.4489	55.0316
ACO1	685.186	628.075	662.887	612.495	676.115	684.52	657.192	649.812	649.234	678.732	668.872	582.769	590.929	655.693	623.668	664.728	605.496	666.561	653.02	654.106	615.721	284.09	734.652	409.276	561.815	259.608	421.84	569.997	480.385	762.207	732.632	581.56	716.673	802.664	688.964	1134.3	900.738	1053.53	510.606	584.448	591.629	963.54	627.328	939.435	790.007	735.145	529.103	285.279	934.85
ACO2	239.81	248.656	224.853	197.053	222.268	194.178	213.763	223.939	199.136	222.073	214.69	192.678	201.585	191.072	172.793	203.693	182.078	201.192	177.42	161.908	160.059	191.115	140.406	134.039	188.071	170.477	216.547	217.294	214.59	236.251	182.568	146.118	199.65	199.045	172.966	157.115	193.622	209.784	165.404	163.46	174.071	178.869	222.772	274.128	172.869	168.913	214.887	166.788	215.03
ACOT1	42.0768	32.9605	40.3308	49.7853	41.7557	44.9078	39.809	43.3357	43.5269	38.3539	46.169	43.5958	40.1403	44.7273	37.833	45.2751	43.5129	46.4225	44.44	48.518	39.1116	43.6811	37.0541	44.6797	46.9504	44.9435	40.981	46.1688	44.53	43.5623	40.1288	44.0157	45.4026	46.8953	42.3361	43.9188	46.2753	38.0163	42.9591	47.305	39.4489	47.919	39.9008	41.7451	48.777	38.2236	45.4702	40.7995	38.5034
ACOT11	46.7325	47.45	49.126	50.3672	52.0996	53.7328	58.0678	50.9732	46.1372	61.9488	41.9827	54.9872	51.5496	54.8385	52.9334	66.2741	50.1766	48.2921	51.2011	39.9152	51.966	49.2306	43.0541	46.9417	48.072	50.5726	47.7583	56.879	51.0567	51.0051	49.3567	51.7614	53.4706	55.5898	54.4906	53.0216	45.6804	49.5244	45.8591	54.4231	56.0498	44.2219	59.9322	54.2783	51.0668	49.5128	45.0327	49.2992	63.4129
ACOT12	40.4911	39.7956	40.7101	43.3253	38.6144	39.8991	50.5987	42.9585	43.6312	50.3493	48.3723	47.1941	39.2037	45.8424	48.0159	48.8398	47.8754	47.7882	47.0991	44.2343	43.3621	40.0301	41.0601	51.8454	44.19	44.8184	39.9197	41.2976	47.0653	50.125	39.2578	41.6879	44.7766	39.2234	45.7509	45.2933	47.9455	48.9012	44.3902	45.1737	45.7142	42.1698	49.0931	49.646	38.587	44.8411	44.7176	36.0776	42.3443
ACOT13	519.997	456.251	515.532	463.381	504.127	548.548	543.019	510.576	499.103	554.97	542.106	490.534	484.336	564.617	581.238	575.813	511.354	542.439	551.636	519.856	465.931	499.828	487.832	427.839	284.831	384.889	688.054	570.367	591.278	577.991	552.921	464.525	504.796	773.64	672.081	657.074	463.312	493.711	483.98	583.074	483.467	462.121	669.623	552.021	567.228	458.859	376.771	410.067	393.481
ACOT2	54.1792	47.8884	53.4781	47.7934	43.0166	33.6836	45.4683	38.3275	50.4705	40.6654	48.4439	46.4862	54.7486	46.4577	47.0393	53.5201	57.2435	54.1999	48.7514	46.5136	46.8121	44.8819	60.7823	54.4465	53.4029	47.6258	72.0121	48.8452	55.1984	44.1198	37.4454	47.7058	51.042	45.2702	45.8523	42.2888	49.7346	48.6527	47.0869	44.3405	52.7392	39.3226	43.3488	38.3313	49.0952	39.5527	48.3594	40.3643	45.1546
ACOT4	98.8559	153.021	129.825	171.022	131.107	118.4	134.508	139.113	124.774	114.069	98.3604	117.093	150.078	145.995	89.3456	92.2611	129.619	134.939	165.459	180.779	127.339	89.4241	171.666	128.133	105.989	121.72	111.047	84.2316	115.257	90.3691	113.092	95.9019	147.424	94.4353	110.18	93.7142	166.352	189.531	213.71	166.053	127.064	104.759	123.819	109.585	104.188	57.6853	142.463	115.354	111.152
ACOT6	38.7246	40.0073	40.7989	41.0249	40.8607	39.6652	37.6978	40.1585	35.0534	28.7801	40.8263	38.6763	40.2924	36.7541	38.8709	43.3718	37.5116	39.7783	35.6908	39.0355	35.6629	38.9906	43.7651	38.8561	43.4697	35.5523	45.1379	39.7385	40.4858	31.5103	33.8502	40.3072	39.9861	37.8382	37.5469	42.8549	33.6489	40.9474	32.2428	41.721	37.755	37.1672	41.5998	40.5364	32.7243	37.673	34.7363	38.2664	37.704
ACOT7	36.8822	41.2653	40.5714	38.9675	38.6708	36.6997	50.9214	40.3479	41.0245	42.4673	34.4918	44.4046	35.6485	47.2178	43.3424	39.8593	44.1101	42.0794	37.4641	39.9865	29.7213	34.4262	46.5712	42.284	37.7354	41.1762	39.6223	36.3784	41.0196	36.4803	36.0686	36.7394	47.1537	38.2278	37.3147	41.8276	36.6517	37.4324	38.6625	39.4953	35.1256	34.7421	38.6276	35.9464	43.1083	36.0962	42.0155	35.7763	34.4033
ACOT8	70.1972	48.2375	62.9272	52.7251	71.0485	70.104	69.491	69.8775	68.1102	69.47	62.0781	62.6625	60.4536	75.8648	75.4065	67.3207	66.4583	71.0297	72.0551	74.2545	66.7484	87.4594	67.4788	82.5904	48.5851	81.3135	76.0774	60.0541	67.074	58.7769	72.2754	66.0052	61.7142	80.1151	60.1251	66.2089	57.4387	69.7263	68.9681	76.2133	58.2564	57.9077	56.2066	73.9504	55.8104	58.1503	64.078	80.4163	66.1019
ACOT9	93.6223	77.515	88.1289	89.8632	84.5254	112.392	72.36	61.3563	97.5422	67.073	101.413	94.3462	101.678	115.231	80.5208	86.4522	95.7871	93.6107	93.9017	100.411	77.7751	108.901	87.597	105.944	61.853	93.9724	98.507	104.26	77.8261	80.0098	84.715	96.3446	101.722	88.6075	75.03	88.0388	74.326	92.2843	81.7309	89.652	79.0783	81.5398	124.228	100.02	103.076	96.5482	83.1369	80.0569	75.2877
ACOX1	34.8161	41.7834	44.35	40.0228	40.3662	43.2163	44.8059	46.0117	37.5209	35.9199	41.7888	32.2608	39.3915	42.1185	41.6876	41.2355	41.8734	28.0462	46.6615	43.3541	48.9049	35.4134	45.5019	40.8918	46.306	32.8611	41.3522	36.6258	39.5143	39.7464	41.7321	40.8503	40.8851	43.2548	37.424	41.8284	36.3838	40.3762	40.6997	39.9423	35.9122	41.1092	43.031	40.5023	44.9108	40.7089	39.065	38.0376	41.2452
ACOX2	145.59	147.581	126.714	154.259	158.073	161.074	105.525	128.749	132.963	116.437	157.511	141.225	146.587	172.909	144.269	134.622	142.897	139.316	152.7	132.083	194.17	25.4911	253.049	55.8263	127.686	35.9596	394.382	51.6354	293.695	48.091	232.779	33.9208	279.651	119.166	370.56	149.698	227.907	99.1964	152.431	48.1645	214.789	69.5528	233.216	84.5089	246.955	43.9867	112.469	40.6856	226.242
ACOXL	43.4817	41.3004	40.7568	38.119	42.511	38.7789	38.2263	41.0403	40.801	42.6803	36.8169	36.9232	35.026	43.4883	30.8436	39.1678	35.645	42.4962	39.652	38.9603	37.0295	38.8604	44.6619	44.1378	34.0556	39.9394	35.7273	35.0619	42.5926	36.4672	38.9092	41.1648	40.6725	40.8764	42.2865	40.3363	47.421	40.8617	35.7076	44.4872	42.2306	34.9907	40.9757	37.0953	39.8362	35.1742	36.8215	40.6622	40.5559
ACP1	314.303	344.713	318.961	330.821	287.27	258.191	286.369	308.309	310.403	319.809	304.776	334.12	343.753	307.326	342.228	330.741	348.632	307.251	323.851	328.851	400.946	304.556	285.58	298.902	349.83	304.659	266.235	385.598	391.23	327.938	304.346	316.719	240.444	246.873	241.504	288.627	256.968	284.11	246.657	286.629	332.404	280.695	229.824	283.035	267.171	283.035	285.089	298.238	342.183
ACP2	158.66	184.601	225.25	174.6	209.328	289.836	218.041	207.612	220.942	238.914	269.143	201.433	214.674	244.403	206.694	204.976	234.676	261.269	256.829	254.206	260.808	79.9516	213.712	167.777	169.814	69.7891	286.424	204.615	140.033	122.71	195.749	119.093	321.403	250.327	308.154	223.927	325.551	254.315	234.337	192.37	179.62	150.152	269.468	221.447	319.013	242.865	144.12	54.4731	226.509
ACP5	441.667	395.249	415.198	382.874	404.668	432.384	400.278	415.852	449.322	421.385	450.121	390.52	425.847	476.323	399.663	447.068	406.123	439.737	401.524	458.366	794.39	34.4569	477.281	145.844	203.664	10.3445	413.696	374.732	801.995	627.995	527.854	243.747	737.387	917.607	961.483	794.39	510.228	301.759	757.795	308.187	638.715	239.238	565.454	199.302	961.483	408.054	156.743	12.1269	310.808
ACP6	73.5354	65.516	52.5946	69.7898	77.0656	72.4363	69.2786	82.3156	90.6428	91.7984	53.4523	54.7791	82.5896	63.9784	86.0445	84.0803	92.211	57.3092	93.8766	85.884	68.7484	103.48	67.1653	73.2397	83.2631	87.8868	70.6576	63.3971	73.4238	63.0334	69.2982	90.1751	60.5918	57.9437	73.4238	56.339	75.5791	83.5234	64.6798	82.3001	93.5196	85.1388	69.1313	70.1248	62.3586	64.4712	63.599	91.4808	82.3262
ACPP	41.9857	73.4275	75.9594	97.526	106.79	98.3206	47.6286	41.0953	73.5567	66.1926	71.3448	71.1299	63.6148	113.576	49.0591	43.5254	52.5127	60.8398	36.5763	38.919	72.1436	47.3925	104.543	50.1068	75.9778	35.7309	77.6616	48.3077	83.8476	52.2609	202.302	71.3429	80.4332	69.3014	62.6764	49.6095	84.9328	62.6704	83.0821	42.463	64.8265	60.0945	70.8023	48.4226	88.21	43.2267	50.2982	35.0012	74.3933
ACR	42.3532	45.1621	41.1163	45.092	38.7292	40.5343	46.7343	45.1026	46.3849	46.6669	44.7544	49.553	46.8829	53.4267	46.1646	42.6252	51.2207	53.3556	46.5046	43.3345	46.8826	48.7723	44.385	42.2111	47.5584	52.0258	45.4536	42.8894	48.2024	50.8527	47.4121	48.8925	39.3105	44.1776	42.4997	48.2811	41.2948	44.5708	45.1617	40.3043	40.4898	39.2354	50.2955	49.9104	43.5702	43.691	42.519	55.1007	41.5668
ACRBP	70.2086	49.0805	49.586	46.8949	49.2872	49.7983	57.629	48.7706	59.5658	59.9302	53.1686	60.9325	55.0232	51.8853	96.8076	48.1652	55.5349	54.0692	58.094	57.6994	60.2926	40.2246	65.0568	52.4531	72.8484	46.2706	56.1313	41.5114	63.8702	48.6885	56.0554	45.8371	62.2372	58.5308	66.7999	57.6263	69.5517	56.1389	64.3776	50.3675	78.2556	51.2061	66.4261	53.512	70.9455	48.264	50.6287	50.7769	44.4372
ACRV1	34.8459	38.6327	38.753	35.0298	39.4602	38.9052	49.7571	43.1057	45.3788	41.9511	41.4183	40.8197	45.1713	44.7051	48.3315	46.3277	45.6045	44.7717	43.8159	40.6588	38.9613	49.6152	46.2365	40.7167	40.5901	51.4461	41.8532	35.6198	40.2416	38.3929	40.8746	42.0111	40.3072	43.8926	43.0894	48.768	43.0413	40.7781	44.9138	38.546	46.0959	44.7753	35.7655	41.568	34.3515	40.4972	47.1577	38.9761	46.2237
ACSBG1	53.0769	46.1824	41.9049	39.0942	45.021	42.4267	48.2633	42.7109	45.6395	38.8078	52.4569	42.4769	43.2168	41.8403	62.9658	45.8882	47.4405	46.973	44.6007	50.7833	45.0292	47.6066	43.3756	49.6204	40.8437	48.116	49.4708	50.5425	42.583	45.1402	41.3631	37.8688	43.1455	49.7769	45.9153	44.4764	42.2224	47.858	42.1208	46.7216	50.189	49.0295	43.1313	51.0949	42.2956	51.7978	48.4514	41.5721	43.4268
ACSBG2	43.5542	40.8887	37.3391	41.318	40.757	40.6048	35.1046	42.2037	42.9995	48.5957	48.2689	41.6223	44.2649	40.1641	47.8484	35.495	42.069	43.5715	42.435	46.6548	35.2657	46.4469	44.5823	43.7344	45.0744	42.9681	45.7355	34.3383	40.9499	39.1054	34.8808	37.9463	41.6537	39.1242	45.8585	36.3365	47.4603	41.0441	45.5075	39.9663	41.5498	48.4875	46.9022	38.8991	42.0703	41.6977	39.9217	39.7038	38.2465
ACSF3	49.8598	41.8906	58.9039	53.8606	53.7469	52.1663	52.9281	61.9388	56.2617	50.9782	53.3181	55.9436	64.484	57.2864	53.4809	51.8725	49.0363	48.7699	39.146	52.662	50.3963	53.8273	48.7741	54.867	54.4051	59.9753	55.9809	50.8471	57.4341	57.6585	49.7994	50.0324	43.4373	56.2079	51.706	53.3758	51.3314	53.6154	42.9174	50.3752	49.1741	49.0438	47.2378	50.3836	45.9903	52.5533	61.0469	66.4231	53.4175
ACSL1	249.321	206.7	297.886	350.733	329.303	362.586	285.942	263.929	286.351	280.213	350.821	300.511	306.189	336.164	190.594	174.99	189.661	244.589	252.967	204.397	176.848	100.674	351.924	299.408	197.465	141.616	404.987	217.169	247.616	307.197	413.123	311.961	307.948	481.709	477.924	336.026	366.734	305.929	411.06	379.057	246.717	337.007	445.02	366.467	342.044	363.023	251.263	130.515	239.13
ACSL3	64.4491	72.1683	62.2976	68.0152	49.6805	49.8684	60.8386	56.4344	61.1932	55.4303	52.6692	57.7664	58.8028	56.0188	54.9683	56.0301	62.1541	52.7814	56.6088	57.0453	54.8265	58.2074	56.9456	55.0113	64.7858	55.6749	52.3399	52.5676	60.1348	71.3718	55.7671	59.8965	52.0959	65.5655	45.4575	60.3102	52.6685	54.6579	62.5903	55.6151	51.0735	56.3429	68.8541	55.0354	47.714	56.1362	57.6974	54.8299	54.0564
ACSL4	35.599	38.1073	43.9893	38.7439	48.895	50.7354	42.4562	38.9019	41.8662	47.9159	43.755	43.3389	44.7084	45.2792	36.5001	36.586	38.0523	44.5988	37.6664	38.5041	38.5534	46.7539	43.9186	35.0404	47.9508	39.9274	50.8057	38.3795	42.0477	41.7337	41.6051	42.8165	36.857	44.282	39.8926	41.7233	45.8641	40.7318	37.0609	44.628	37.8122	35.0557	44.8957	42.4021	40.8028	40.7954	41.6302	37.1377	44.2891
ACSL5	38.8022	35.4594	43.817	40.9438	41.7448	38.0796	39.0743	37.224	41.2299	32.8792	38.0456	40.7014	38.8109	38.4834	40.9345	46.8275	40.2245	38.1777	39.2771	43.7412	39.7436	38.408	44.8115	44.2614	39.8348	34.9488	43.6194	36.2799	39.8337	38.3779	47.0451	40.4971	41	40.1291	38.375	41.0947	39.1522	38.7994	38.0341	41.7465	46.1628	45.2656	40.5603	37.6673	36.0552	44.4964	44.0577	42.9922	42.7247
ACSL6	39.1099	39.1536	35.9998	39.853	35.0608	35.3457	39.5395	40.6395	45.0789	40.9781	39.1624	43.1164	37.4781	36.2344	43.7939	39.3605	44.5443	40.2627	41.039	42.687	35.5161	39.6375	36.2998	38.8221	37.2423	40.377	36.0021	41.1303	39.9813	31.0194	33.123	40.0068	38.9158	41.7645	44.6806	40.3222	37.0699	36.9558	40.3809	40.9706	40.031	35.3817	39.1048	43.9897	43.8049	33.4612	31.5068	38.5312	39.8595
ACSM1	40.2104	42.9083	41.2129	37.9561	37.8273	40.5343	38.6143	44.3738	34.4844	36.4625	43.8921	39.7706	42.7349	42.0822	44.0004	43.7686	41.6167	38.7983	44.1865	48.6512	41.5681	44.6413	41.293	36.582	45.4947	45.835	41.5308	36.5262	38.8313	42.3598	48.1123	43.6109	38.4014	41.9147	41.1347	38.1397	43.1242	38.2358	45.7985	42.5532	44.5932	46.715	43.9747	40.3818	45.3495	42.2791	40.5869	39.2271	42.7734
ACSM2A	34.7559	38.3727	34.4961	38.9075	34.1218	36.3189	36.0048	47.2361	42.3737	45.2495	41.8706	46.6035	40.1691	34.5167	42.5107	36.2638	41.836	42.5964	42.115	36.6655	35.4721	41.5994	35.7325	34.2049	34.56	39.615	42.1114	43.542	36.8152	36.5455	37.4558	42.7202	38.8607	40.4783	39.0001	44.0565	43.309	41.7273	39.4457	40.211	47.8364	39.9599	38.2889	35.429	34.3268	44.8095	45.3723	41.3286	38.8544
ACSM3	46.3283	47.0057	50.293	47.4904	39.9857	55.0592	50.6873	54.0495	51.4043	52.4145	49.3632	50.0708	52.9403	45.0264	41.5954	47.6966	46.958	45.06	43.5852	41.8005	43.1692	54.8768	48.1409	44.4611	53.6807	46.4647	42.1777	50.649	50.0529	41.2362	44.2641	43.8214	48.9759	49.2353	46.8266	42.5975	51.014	48.9224	48.6138	40.335	43.5482	52.2871	40.2938	50.6259	42.0058	51.6951	49.1373	49.0653	47.6776
ACSM4	35.0924	37.6327	40.9346	39.3541	43.923	45.619	48.9724	42.0184	42.9167	42.5063	46.7927	45.3779	42.2492	39.9149	43.1162	45.1739	33.5931	39.9908	44.9388	48.3387	45.9001	37.3888	44.2278	40.5267	39.5175	45.9256	45.348	43.6496	41.2694	44.9563	41.8452	40.156	46.8568	42.4412	42.9974	46.0683	43.9688	43.9746	45.9705	45.6818	51.2787	41.5723	37.5141	35.7029	45.5932	42.829	49.7368	45.7674	43.4656
ACSM5	42.6908	41.8384	42.1511	40.7926	42.25	42.0624	42.325	47.722	38.9328	46.9309	45.4724	43.6405	32.8934	39.8263	44.259	41.1426	41.6481	40.5338	41.9153	36.9704	36.6347	42.8271	42.6584	42.1714	40.3857	42.0821	44.2544	47.8002	42.3599	46.8192	43.4512	40.3975	44.9679	44.1432	39.5726	36.9465	36.5608	39.9468	37.413	37.6292	36.9163	41.0315	42.1855	44.0614	41.904	43.6692	38.6241	42.0134	41.853
ACSS1	128.353	106.485	106.194	89.0044	119.592	102.501	96.947	135.138	92.0387	101.223	100.829	80.2524	79.0973	123.531	109.121	143.27	132.342	108.288	110.807	115.297	120.481	128.287	77.5394	104.099	153.318	142.218	90.533	97.4591	124.703	113.174	98.8452	127.126	104.746	102.563	83.6697	76.9438	83.3093	92.3666	90.8192	108.843	113.268	122.615	75.9868	110.382	116.173	110.099	121.861	134.942	158.433
ACSS2	34.8351	35.8597	32.2827	37.353	36.5793	35.0858	38.9229	34.7077	43.4821	35.791	47.2613	48.5501	37.6531	42.9803	42.4991	45.9311	45.0753	43.9839	47.0432	41.2586	36.1388	34.4417	43.2911	43.9049	33.6029	41.4331	38.7534	43.467	41.1885	38.4105	47.2133	38.516	33.9262	44.6483	35.3337	42.0812	40.1525	44.2239	38.2606	37.484	41.9574	42.1507	45.8416	46.5733	40.4297	42.9521	35.1126	47.6052	37.9831
ACSS3	41.5009	38.5617	39.817	38.8387	34.1597	36.3614	36.8448	42.8348	37.4036	44.9687	38.2736	39.654	43.604	49.3952	40.6811	41.0757	40.7935	46.2867	43.3749	43.2392	40.4819	41.9948	39.2258	37.2748	35.0275	39.4687	38.0202	42.1732	36.608	43.7771	44.7212	41.486	40.1411	44.3649	44.8874	42.4609	40.7143	42.7925	36.2812	47.0265	41.3242	33.3331	36.6785	32.8209	46.9308	38.5157	43.0951	37.7813	44.399
ACTA1	40.4927	42.7905	41.9341	41.7773	43.087	40.6949	42.5443	41.0618	45.4524	44.8436	44.1643	45.718	51.5493	48.3573	49.0544	52.1696	51.4253	48.6659	46.5701	43.4001	51.0441	45.8095	43.3071	43.4975	45.3848	41.2111	47.3424	47.4062	48.9955	44.0916	45.9629	43.512	43.635	47.3093	39.1548	44.7853	46.547	40.5447	43.2623	41.9304	42.8579	42.69	47.447	45.3799	45.6822	43.8263	42.3201	48.0855	41.6827
ACTA2	592.96	594.735	527.522	525.485	444	466.007	514.246	511.114	554.127	536.887	604.399	595.929	586.129	610.796	597.141	604.036	477.75	468.265	517.686	520.172	415.857	607.206	549.783	681.287	301.639	638.375	351.011	248.474	270.836	294.756	669.072	373.44	215.103	95.3238	631.033	425.024	869.067	878.841	543.167	461.321	469.465	491.258	1035.07	447.243	367.07	233.29	619.261	988.485	128.853
ACTB	5694.71	5696.89	5723.37	5701.54	5786.96	5770.62	5680.76	5689.79	5715.08	5707.36	5743.46	5689.79	5718.89	5768.63	5731.91	5738.99	5744	5745.13	5724.12	5684.39	4827.61	11005.4	3684.66	7057.9	3188.86	7983.1	3883.15	5847.76	3743.59	5210.93	3624.78	6974.69	3647.96	4928.02	2947.76	3998.04	3400.13	3846.14	4205.07	7057.9	4037.19	5063.87	4784.57	5927.33	3720.8	5235.06	3684.66	6328.35	3834.06
ACTBL2	37.6384	33.8701	33.6448	38.1086	37.0151	36.4022	37.9063	30.7558	40.1964	46.6937	34.766	31.1809	40.2498	49.0113	38.7695	42.8407	39.2791	38.8245	43.1291	38.9015	40.1143	41.7395	33.6019	32.7753	34.8357	34.647	35.8713	41.5513	38.8633	41.3419	39.2899	42.5323	33.5218	36.7551	35.6172	35.2769	44.9606	39.8233	46.0524	39.8079	36.997	36.3726	42.8774	45.2398	35.7863	39.1907	45.3595	44.3251	42.8904
ACTC1	35.0777	38.4134	38.8586	38.8842	38.2959	44.2389	41.8922	43.1365	36.9717	42.4279	41.3278	39.0532	38.6466	41.4961	34.9196	37.5674	42.0659	40.9856	49.934	43.806	40.4017	40.4375	36.7391	40.4116	43.2598	38.2227	36.7056	43.602	44.3148	36.3478	40.522	40.2271	39.1271	41.9732	33.2059	43.0468	44.3471	36.5704	49.2721	45.5155	42.3946	41.7563	39.8216	40.7491	38.9058	41.1115	42.7579	39.0996	32.8929
ACTG1	1880.33	1840.35	1869.57	1856.11	1930.98	1899.42	1828.14	1866.13	1849.87	1814.98	1890.54	1831.06	1878.19	1871.15	1846.32	1902.19	1875.99	1860.21	1814.55	1851.12	1554.86	3107	1058.46	1601.81	1177.73	1611.97	1493.58	1904.62	1404.06	1310.13	1308.02	2010	1220.76	1685.46	1238.51	1369.4	788.7	1447.21	1127.32	2016.11	995.354	1418.39	1351.64	1960.07	875.006	1597.14	1355.56	2290.92	417.858
ACTG2	36.1922	47.4798	42.3748	49.5004	31.9466	38.455	42.1791	45.0452	64.2624	59.786	55.3769	57.4358	59.0508	65.2075	56.9855	71.6869	51.3274	44.5799	41.809	54.3397	40.9564	49.2296	41.6658	44.6521	38.9322	55.1151	35.6729	47.1144	38.2733	48.7914	36.2057	76.7513	39.3066	38.1911	41.5111	44.1362	39.9643	51.6869	41.6357	51.603	40.034	47.4113	38.3625	61.0243	40.7251	81.9983	47.7656	76.1738	37.1696
ACTL10	48.1111	52.0075	41.2257	50.0345	56.8145	55.5606	66.2429	47.7836	51.5033	57.2425	65.3897	47.7803	57.2688	52.9428	47.1156	48.8073	49.0766	59.728	47.1482	47.8667	54.0003	62.6101	52.1554	56.2927	52.4195	53.5144	58.809	63.8439	58.5309	63.2894	56.8496	53.6683	51.0205	44.6394	46.2906	56.1983	43.7556	58.0822	48.8153	49.4232	55.2738	59.0422	39.4188	46.8422	41.6752	51.1041	39.8343	51.8246	46.4196
ACTL6A	221.059	178.618	233.911	178.858	251.862	225.105	255.86	238.706	229.384	235.542	262.322	171.467	149.376	196.4	240.088	178.456	206.34	285.756	220.488	237.615	193.657	399.447	134.085	233.485	233.691	353.679	189.698	236.784	215.104	201.7	183.761	300.831	159.33	171.189	158.672	201.561	167.451	228.093	177.02	239.444	201.823	228.225	163.837	186.902	166.799	218.162	133.023	236.061	171.352
ACTL6B	40.6766	45.5633	43.9446	47.9698	43.9966	36.9833	49.8623	49.2385	42.5463	41.3754	47.5376	49.475	47.1263	52.1168	47.785	51.025	50.0515	48.0243	44.3637	50.0875	51.8346	43.7196	47.6126	45.4671	41.1862	39.9403	48.4441	45.4709	44.8666	48.4372	41.611	39.8861	51.482	46.1492	49.4414	46.1492	56.5288	48.6117	43.1512	50.5223	52.8595	46.654	41.1887	39.0655	45.6993	41.437	48.2447	49.399	44.9316
ACTL7A	45.3237	45.409	48.331	38.5499	44.4427	43.4729	42.3504	32.059	42.2412	46.1739	45.032	36.0346	39.1409	38.9774	46.1584	42.648	46.3016	33.3677	41.7158	35.0291	40.3232	44.9901	44.1652	41.5148	41.0344	37.5619	40.2322	36.4316	48.972	41.8919	34.576	36.3075	44.457	41.2219	41.7172	42.0678	45.3418	41.2639	36.0485	43.7821	42.5831	37.8958	40.8312	32.9845	50.4211	41.1239	46.0105	39.7742	37.8953
ACTL7B	41.352	51.601	39.8079	41.2661	46.3138	53.933	50.0929	45.8292	46.5095	42.8037	44.4824	46.1167	43.9951	45.8306	43.0936	48.9913	43.7787	45.992	50.3641	45.7766	44.7359	46.7136	42.512	51.098	44.991	40.5852	49.6226	37.1932	47.6039	44.1567	42.8937	47.4311	42.6743	45.2572	39.6582	40.2497	38.3221	47.2135	44.9681	42.8468	41.5698	45.224	42.0483	47.5561	40.1047	41.827	42.9338	46.4974	46.2192
ACTL8	44.8717	35.8773	42.878	43.426	42.7779	35.9491	39.2089	37.5927	45.709	45.6692	47.7768	40.2753	47.5814	37.726	40.0208	38.3797	39.2545	42.5888	46.4577	32.5347	32.2572	41.7134	43.4045	41.151	38.0038	41.6847	44.4556	44.9485	45.3609	45.3272	39.943	40.4405	42.9259	36.5333	44.3283	42.0788	39.4525	38.0319	42.8203	40.6363	42.0418	36.0019	44.5115	34.919	42.8522	41.8617	44.4054	43.2606	38.7948
ACTL9	44.5729	38.771	39.1881	40.3166	41.6774	39.2528	36.523	39.3749	43.8247	40.2593	39.6266	33.5123	40.2805	45.2951	38.4823	45.706	36.6096	36.4869	35.8532	37.9266	36.6529	39.0977	40.1486	38.8999	43.8133	42.0957	40.3977	44.2828	39.1691	35.3239	46.0719	40.1559	38.3767	50.6239	40.8589	38.1641	43.3251	40.4293	40.0675	42.5163	43.1172	43.0163	41.8429	44.1403	40.5292	40.4502	39.5739	38.6456	32.9923
ACTN1	1350.09	1332.67	1385.9	1350.48	1333.1	1346.53	1336.84	1405.82	1332.48	1370.4	1320.27	1338.08	1297.68	1302.28	1381.11	1332.15	1368.88	1331.07	1345.77	1318.3	2123.02	237.497	2144.74	563.763	2081.59	584.033	1555.15	512.125	1235.69	927.109	1891.94	679.874	2066.4	1107.85	2195.11	1515.62	1767.47	1429.17	1541.81	661.44	2014.98	1100.25	1809.47	1265.91	1831.92	826.71	1817.72	821.045	1461.44
ACTN2	77.2185	83.0528	82.5548	71.7257	49.8086	64.2681	86.0314	56.1439	70.5158	68.821	57.2843	73.2484	68.984	74.5374	73.6673	76.3586	66.9414	67.6762	70.9887	71.6964	74.6984	83.0341	64.2614	70.1185	85.6346	93.43	71.9742	74.6804	71.4672	79.3163	62.4808	68.6871	58.4855	67.4689	67.6011	65.631	64.4237	62.1369	68.0026	66.1232	64.9779	69.7276	75.6339	61.0309	64.401	56.4694	84.8935	75.1992	63.6698
ACTN3	39.1632	40.6335	44.6268	40.4584	42.5173	31.5758	48.4309	51.0018	42.4328	35.5468	50.5519	44.8244	48.2582	54.5666	47.866	40.5488	40.5718	45.1344	49.6594	47.3337	39.2197	48.7284	47.7976	48.8298	39.4936	39.8151	40.0271	41.4541	45.0026	43.4193	38.88	38.2236	33.6643	39.1473	39.5879	39.0098	38.0412	41.5822	40.668	41.2435	32.3665	37.6041	45.7026	39.7615	40.2849	47.3838	41.719	55.4857	47.6518
ACTN4	499.687	522.512	468.086	437.761	508.992	510.993	475.744	471.161	490.217	445.475	462.037	460.951	558.64	619.03	458.665	467.914	460.563	459.446	520.753	544.891	303.523	788.763	343.11	533.34	281.719	743.453	309.259	442.345	329.073	415.583	458.182	706.153	442.555	374.59	343.568	472.257	369.617	725.142	374.28	662.385	291.14	384.771	341.732	533.079	440.845	449.793	354.803	658.384	293.582
ACTR10	285.483	245.407	295.862	265.923	280.984	273.053	286.613	266.395	269.586	266.63	284.528	251.194	235.61	283.706	266.574	247.567	287.088	288.206	268.665	291.044	308.034	295.079	216.964	302.256	293.982	278.56	325.108	273.729	307.951	328.652	302.055	302.165	197.266	293.793	253.834	276.239	250.959	272.253	253.923	235.412	238.083	283.197	251.919	232.842	271.122	261.336	294.069	211.853	266.01
ACTR1A	409.61	372.172	387.695	360.397	431.763	412.161	434.668	429.034	376.864	425.123	406.854	371.287	393	432.866	395.026	414.019	410.587	456.972	389.893	396.849	397.441	483.897	354.391	382.053	353.035	442.13	385.456	425.942	351.387	389.397	414.88	500.48	387.967	473.451	481.224	482.738	370.984	403.688	308.713	324.503	357.473	371.48	461.294	450.305	462.352	445.394	333.462	368.044	336.563
ACTR1B	318.411	312.707	306.179	307.003	292.421	289.546	309.768	318.823	311.56	269.107	293.433	323.395	307.253	296.062	296.43	357.837	317.733	319.066	348.167	370.335	273.656	335.18	306.724	337.424	311.499	306.937	314.76	287.268	397.817	274.284	291.817	251.997	320.43	248.508	260.527	258.524	262.864	301.401	331.8	301.183	327.082	273.656	221.555	298.063	336.466	253.872	238.357	302.102	305.951
ACTR2	1316.66	1323.88	1310.81	1298.89	1323.88	1298.71	1314.61	1310.55	1282.35	1253.37	1331.73	1302.5	1348.2	1341.55	1340.41	1300.04	1321.5	1295.33	1330.35	1313.88	1448.32	1584.18	1496.25	1556.63	1130.83	1297.33	1410.13	1158.35	1226.76	1327.39	1600.84	1081.72	1180.11	1019.43	1100.56	882.843	1228.27	1011.45	1026.71	1110.91	944.136	1010.3	1539.28	1018.41	1147.11	1221.67	948.067	1000.86	1041.23
ACTR3	989.983	925.978	990.631	913.499	992.6	1007.1	1042.58	1004.34	1000.67	1002.87	1019.3	967.987	826.697	903.202	874.692	889.067	876.044	931.679	905.889	894.825	603.038	1215.17	1197.47	1383.83	844.742	1571.23	1352.29	1313.39	1159.29	1368.11	839.962	951.755	814.682	1261.06	913.101	878.493	1201.14	808.058	886.007	1284.99	1003.75	1002.88	749.49	778.541	834.346	1145.13	879.936	842.627	918.812
ACTR3B	42.0594	49.1878	42.5008	46.4761	49.1251	57.083	38.5694	45.7167	48.7784	40.4073	45.8428	41.829	46.5966	46.3138	38.342	52.2204	47.1019	47.6936	47.9856	48.5806	42.6345	45.4033	47.0338	46.5598	39.7559	41.0825	41.1968	47.9485	37.6279	44.4943	46.1542	42.0383	43.9764	48.3215	44.3772	45.4271	45.2857	42.7014	43.9987	49.471	48.3788	51.3719	48.7051	42.9327	51.0804	46.3433	47.0782	41.1607	39.7772
ACTR3C	43.8441	43.2171	42.6944	38.6343	41.4246	40.9604	39.7604	30.0836	43.5849	40.5108	41.7151	37.5099	43.8946	29.448	36.168	36.8941	40.7628	39.7471	36.4377	39.9386	37.3389	37.3684	39.6317	38.0562	39.1	39.2825	33.8121	34.6903	47.4761	41.5303	37.3882	42.1511	36.4182	35.4286	43.3852	34.326	39.8627	46.5216	42.1152	39.837	34.9426	37.5796	46.0364	40.4311	40.1442	36.4423	34.3553	39.3282	39.0596
ACTR5	125.864	136.155	110.874	149.636	113.881	110.956	135.536	160.215	150.86	143.002	109.945	122.778	142.236	136.271	120.935	136.155	151.754	126.019	138.346	136.724	151.839	107.038	120.68	104.094	158.457	149.48	115.997	135.103	134.666	148.82	142.886	147.074	139.99	98.0356	144.155	112.58	127.785	126.912	129.686	101.32	143.355	121.159	171.595	173.433	141.115	153.014	121.22	125.622	190.173
ACTR6	313.451	266.429	297.141	272.504	252.372	263.886	340.131	280.455	295.933	295.793	311.819	279.185	257.905	242.29	334.451	275.051	277.548	298.742	319.668	310.282	259.286	315.611	304.494	313.175	363.264	312.326	318.129	315.176	344.851	251.537	290.924	288.878	238.366	251.121	274.497	296.935	308.692	251.702	269.107	285.751	310.505	344.719	235.528	246.072	305.606	326.855	325.237	316.587	354.221
ACTR8	62.5575	67.7688	86.7269	74.0306	70.4214	86.0177	73.7126	69.4569	72.9424	81.8956	70.1606	74.0446	67.8006	61.4619	75.4838	74.8185	70.3205	82.3326	87.897	72.7385	82.7019	74.4791	74.7013	75.1199	67.4537	77.1888	67.6548	84.7503	78.0749	76.8476	72.4889	71.7721	70.3336	76.5694	76.753	78.4767	75.6397	83.7275	73.4719	85.4618	79.8661	65.6503	68.6607	77.0769	72.4104	73.3907	67.4168	73.4132	88.0645
ACTRT1	61.6048	56.9912	51.7562	71.0244	51.3345	65.6392	51.7875	57.3935	52.8406	59.0121	49.4837	48.92	70.9944	53.1522	72.5315	49.8502	50.5851	46.021	67.1744	68.8809	69.9111	51.787	54.8468	52.6328	57.5252	57.4065	66.432	57.5374	56.4426	53.3734	54.0558	51.5316	58.4735	49.624	52.1109	62.9977	51.7015	64.2428	53.4087	52.8646	56.1253	44.2228	48.3232	56.97	56.1692	48.465	46.0153	55.2632	54.7194
ACTRT2	40.8961	43.4414	42.0112	43.3548	45.21	34.6641	47.2583	45.3713	48.9547	41.1419	46.1301	44.319	32.0876	50.7472	42.3541	47.0524	43.2381	39.196	49.8479	41.0924	44.8686	41.7043	42.0759	48.7352	48.5267	42.1706	45.1891	39.9605	34.8828	46.1704	40.6755	49.027	43.264	57.6466	47.4155	41.3221	42.7683	49.5749	51.2218	51.218	35.6358	44.6032	42.6104	44.6073	48.61	44.933	40.6383	43.264	43.637
ACTRT3	42.3468	40.3381	37.5591	33.0466	35.015	42.9498	39.6334	44.7466	46.7005	35.9888	39.052	44.7193	43.0452	38.9445	37.1664	40.6376	38.5106	45.0074	46.685	42.087	34.1927	41.7335	38.5227	43.1852	41.904	41.3991	43.9688	44.5975	41.2467	43.6047	37.3551	40.2823	41.5164	35.0785	40.3004	45.8966	40.0982	39.4471	44.5784	41.3882	38.419	44.3003	38.7981	39.527	33.9058	41.8501	40.8493	36.7232	40.3732
ACVR1	352.276	382.364	366.571	376.673	345.738	348.351	352.521	350.116	390.015	348.432	348.042	368.543	399.764	332.909	405.804	384.92	323.391	342.421	355.817	387.229	325.146	275.769	512.26	332.714	377.287	319.039	411.586	400.797	349.687	344.758	393.663	415.237	377.752	401.772	408.073	332.067	550.828	397.241	377.156	304.599	384.572	367.666	461.527	386.902	455.115	388.108	398.782	338.363	362.936
ACVR1B	39.744	40.9984	40.2166	48.8927	38.9252	42.2887	48.3033	49.0592	45.2438	45.1784	43.0882	50.3606	53.6433	43.2997	42.7144	40.4807	46.791	41.9806	47.2557	46.3737	37.2486	38.4638	42.2446	50.0565	42.9105	43.4577	48.4542	43.5389	50.1674	47.3961	44.5664	43.5168	55.0702	40.0912	50.7654	46.4751	43.8805	40.9206	44.5475	51.4898	42.6599	40.8643	46.6449	43.4283	46.1952	44.1337	41.7639	38.8318	46.0034
ACVR1C	44.3533	42.7848	44.5452	49.7835	49.9511	51.868	44.17	42.5	47.8783	47.5192	46.0616	44.0862	32.37	45.4474	41.503	48.3637	52.4086	53.1238	54.5899	47.4576	39.631	43.0273	42.8888	46.5096	55.2565	47.6612	51.9808	49.7557	49.7412	42.8682	48.1796	39.7879	48.451	47.8011	61.7474	47.1118	53.7446	51.3446	51.5143	45.5373	50.2803	46.8778	42.3736	51.2296	42.1483	42.963	47.0691	44.5199	46.8159
ACVR2A	55.7219	48.6155	52.3951	39.0058	40.3332	44.2807	49.2173	43.8616	44.1064	41.9169	45.4607	43.3252	40.5245	39.0422	43.6139	46.7891	50.8378	41.8178	52.5234	51.7293	43.972	43.1027	42.3488	43.6267	47.2674	44.7728	48.2709	48.0113	45.3445	44.5597	40.4842	42.3004	57.6336	53.4675	46.2915	49.5049	56.5318	53.9225	54.4856	41.5637	49.0185	54.3655	53.2566	46.8301	49.2013	42.4036	58.2633	48.6821	47.4811
ACVR2B	33.4092	34.7389	42.0765	36.6253	34.8016	35.9992	43.1937	43.1597	38.9187	39.5685	38.9869	39.9946	38.6754	35.7424	35.4734	37.5087	41.0674	39.6205	42.8386	43.1529	41.4171	39.3529	43.1309	33.8575	42.8025	34.6158	37.9922	40.4463	39.4363	41.7658	41.3477	35.2636	45.1187	43.0547	41.1589	33.9645	35.9947	41.8198	36.2975	38.6888	41.6493	47.6428	41.0227	31.2705	38.8979	40.4036	38.601	46.7016	42.882
ACVRL1	78.3688	69.8892	87.3857	60.0616	52.7995	67.0604	49.6946	81.1679	63.5019	65.6189	69.0286	60.8242	55.146	66.4367	47.7555	58.8559	82.6563	72.5462	48.9447	65.6057	50.5542	37.7568	64.1493	60.6223	47.3697	43.0961	60.8296	88.6326	53.1288	96.5975	75.1041	69.6021	57.3167	96.7476	71.5324	79.8256	58.4485	60.7649	91.1763	85.9894	53.8798	59.9754	102.498	101.728	71.856	99.6239	60.3896	58.4429	55.3572
ACY1	186.187	142.224	188.794	199.632	171.363	180.465	172.194	205.144	218.642	192.226	191.911	188.251	217.079	197.23	211.247	218.948	189.516	174.389	168.268	174.409	149.575	211.192	162.228	178.445	109.245	155.044	131.723	206.588	157.055	190.307	178.649	156.36	149.857	212.958	130.199	212.628	176.278	238.066	171.387	197.048	171.098	219.059	189.074	215.805	136.132	169.424	129.279	183.397	157.868
ACY3	36.15	31.8497	38.551	37.0036	40.5608	38.3737	38.3889	41.1878	42.9312	39.103	39.7865	39.4832	40.4116	41.2707	40.4742	41.7727	40.3737	39.0988	35.937	43.8596	40.8771	36.9395	37.6279	39.2337	44.3716	39.6359	35.3445	39.6941	39.9529	45.4087	40.2451	43.7831	44.1081	40.1723	37.9038	40.8891	39.1458	36.8869	38.5367	42.3478	41.5975	41.6171	37.7363	41.2853	32.033	36.8469	39.7771	37.7218	36.8722
ACYP1	53.0957	54.901	36.8549	56.654	39.3701	35.3478	76.2964	59.5477	47.7461	64.0463	55.6301	63.1925	58.77	69.8691	52.6953	68.1021	60.1976	56.7277	56.7576	76.1314	49.0835	73.7801	48.4977	59.1295	47.0701	82.8399	45.2897	60.6085	57.2129	53.5082	47.2898	61.0693	43.5097	50.4281	46.8458	40.5218	45.1311	54.4407	47.7149	60.4063	46.595	53.0936	48.0187	47.9611	44.4464	54.4377	45.0433	52.0711	47.5308
ACYP2	42.5376	42.7094	47.0336	47.2572	43.7851	41.4711	46.0954	44.4218	49.0431	47.7173	35.2937	42.5729	49.8372	51.3684	45.0945	46.099	48.1662	53.2456	46.9099	47.5918	41.7752	47.3007	43.9	45.3459	48.7115	44.1163	48.7824	45.9152	51.2531	43.2455	49.9858	41.2862	50.0481	43.2999	48.1424	41.7034	40.7306	41.7248	47.6982	49.1198	43.2876	46.0921	47.7093	43.9689	51.3122	43.9512	44.241	44.0648	42.5473
ADA	458.406	435.713	523.689	514.47	456.135	458.766	420.587	410.24	491.459	526.795	473.327	465.781	503.339	516.065	503.468	528.021	510.203	510.743	472.298	496.119	260.779	787.887	160.941	400.491	260.985	531.267	260.329	472.098	402.924	486.643	183.291	511.228	253.265	336.372	339.167	473.633	267.459	548.135	170.907	546.085	310.859	503.894	228.66	364.189	195.476	313.767	529.692	1327.11	397.994
ADAD1	41.4114	39.9821	38.1794	40.3006	45.0514	42.4735	46.4615	42.7329	40.684	39.0716	35.6199	35.4256	42.2826	37.9698	42.4245	39.1806	39.8778	37.5527	41.4815	37.4381	36.9962	36.1128	39.7457	32.7023	41.8591	33.732	42.464	41.789	43.9812	34.1316	43.7783	41.2652	28.1177	43.6034	36.3012	39.4367	37.6285	39.8329	39.8015	37.9059	39.2223	39.8558	41.9212	38.959	37.5203	39.7353	41.3016	35.0883	41.0415
ADAD2	38.1766	34.8445	37.2228	43.5088	35.6416	40.5794	36.9527	37.0668	46.829	40.9118	38.9432	35.8772	45.4941	42.8195	38.4011	37.9397	39.1033	35.8534	49.1466	35.4071	37.8323	35.9291	38.9438	36.9899	46.0347	35.4327	44.533	43.0617	43.348	44.1194	40.6842	37.447	34.832	35.0162	42.86	41.5253	31.6181	37.2213	38.4355	47.8565	39.3179	39.91	43.2946	40.2458	39.3536	38.7572	38.6286	37.2586	39.3609
ADAL	69.2732	57.2861	75.1872	81.7304	49.7366	58.6501	62.2522	46.2408	57.0368	63.8211	61.8837	62.7702	59.4573	64.5721	58.4829	62.462	67.9327	59.8097	65.4178	73.9383	57.5812	72.6738	59.3427	59.8285	64.114	63.2432	53.5606	64.8024	44.5412	57.4388	60.8403	71.4066	60.7517	55.7992	76.2834	56.5019	60.5062	50.0746	55.8148	72.2981	51.4004	57.0174	57.1885	50.9561	50.6174	62.1598	72.5812	85.9582	54.6132
ADAM10	43.4493	43.5134	49.9121	46.8949	60.6292	61.241	47.6059	48.9889	57.7809	49.3994	58.2935	49.3385	49.1729	52.2363	48.0752	38.7725	55.5466	51.098	42.6937	53.6211	40.4899	53.3014	58.3543	56.8273	53.1848	58.0873	57.8442	53.4108	55.2236	48.9099	52.466	47.3799	61.2467	52.8664	46.6431	45.6289	61.84	45.6382	58.2567	50.4975	52.6883	56.4649	44.218	43.065	46.1828	47.9265	35.7519	49.1853	42.6473
ADAM11	39.4797	41.7841	39.741	45.75	43.8105	41.7393	44.2575	46.3167	39.2437	44.6549	44.2869	35.7384	36.6088	32.959	37.4776	34.6833	37.8619	42.2686	42.2705	40.0155	48.4462	43.5764	42.6113	37.0193	35.9911	42.0454	44.9131	44.998	42.3673	38.0838	45.1947	37.9599	45.9009	39.7389	37.2367	41.0535	37.5836	40.7895	49.0053	36.6578	37.9084	40.156	44.8616	36.7302	39.232	40.5441	39.4747	36.8024	46.454
ADAM12	50.1072	40.6984	40.9553	36.8537	38.4415	39.9141	35.1085	38.0595	37.8504	41.1942	36.6952	46.2897	38.3671	39.8271	39.5006	43.5717	30.0471	42.7309	36.5736	43.7749	35.4583	34.8308	33.7932	45.1059	43.5894	40.1705	38.0411	40.2663	44.8494	38.8812	43.4478	39.298	37.2846	36.4146	46.1253	37.9069	36.9012	37.9891	40.2412	49.3828	32.522	32.7747	43.376	41.672	32.2642	33.2942	36.5962	41.6826	36.3832
ADAM15	47.0438	45.8673	54.8292	38.73	49.6383	51.676	37.2288	41.1296	43.5728	54.5886	43.7975	53.5741	43.5981	52.2255	47.1313	42.0259	41.3817	50.1745	44.7157	41.0679	40.7687	47.1657	52.9778	46.1072	49.9479	50.4453	39.0224	51.571	45.0775	50.4142	44.8568	46.0737	50.4045	39.4106	45.0335	40.7761	42.7758	46.4541	49.6568	39.6809	38.0781	42.8922	41.6354	46.8061	47.7607	43.4746	40.1371	51.9406	46.3167
ADAM17	64.3651	70.5663	64.2749	71.6494	67.2174	55.2055	60.4434	60.9146	64.4243	55.7664	77.065	55.4315	52.2639	79.9447	76.8403	67.9588	66.0778	63.5053	52.2185	54.7585	70.8286	62.9181	66.5342	59.2262	68.2902	52.2879	67.4662	62.4098	62.0978	62.9385	71.0874	65.9313	60.7147	71.126	63.6787	63.653	64.5018	62.8359	66.1621	64.8965	71.7063	49.1945	72.1089	57.7142	60.7818	62.7833	46.0896	59.1445	60.8795
ADAM18	41.3631	47.4925	47.7673	44.2893	48.4298	43.7613	48.5629	42.9094	37.7639	48.5878	51.5531	42.8056	35.6049	40.6834	46.8129	45.4206	48.1962	45.2596	46.9538	46.4634	43.4925	39.5343	43.2007	39.1789	44.5174	51.1086	40.2844	38.8894	45.5695	40.5507	42.6389	46.1754	52.6071	39.2635	44.2845	45.2588	45.269	51.3789	40.6117	47.9991	44.9279	43.2966	47.6127	46.7832	44.4108	43.8449	40.7957	44.2115	47.9779
ADAM19	43.5493	40.0624	42.5601	41.6168	40.3679	41.4708	42.2844	33.41	39.877	49.9091	42.8136	43.6016	40.1068	37.3445	40.6782	43.5566	47.2842	43.7756	43.9486	36.7199	43.3618	42.7322	39.6069	41.0837	43.7827	42.8269	36.7778	37.5354	38.3387	38.3099	42.8447	32.767	34.673	39.055	39.8536	41.6317	47.956	41.4711	35.9833	40.886	43.6517	36.1868	40.5771	38.3494	37.1747	40.8089	37.8916	42.7723	38.1017
ADAM2	44.5058	49.4559	45.7933	41.7538	46.0617	39.4807	42.0053	48.1709	38.8913	41.3363	40.0678	43.5449	46.8932	40.4867	49.3934	40.0225	50.0871	42.0212	40.6697	38.4305	40.8817	45.4348	42.0661	49.4663	43.0477	43.193	36.4613	49.4207	36.5663	42.2004	44.5243	40.0826	41.726	34.0933	43.9672	47.1912	42.3275	42.1885	43.7441	46.1527	41.0283	48.2738	47.2071	44.5286	44.7115	37.5642	44.8235	39.7063	42.7565
ADAM20	44.666	40.5804	45.5521	39.1245	40.8683	44.2577	36.3814	44.1929	35.3016	35.7023	38.4264	40.8742	42.0177	42.1395	36.9722	38.0881	38.8118	39.5797	46.1728	41.3024	43.6912	34.8135	41.1544	43.5168	35.9898	38.4484	40.1639	37.2989	34.5161	46.7102	37.7734	37.885	38.9949	42.6234	37.0748	38.0598	41.9216	38.6192	41.7433	41.3156	35.5871	33.8405	37.6262	33.8611	41.2076	38.1029	36.6825	37.5672	39.1367
ADAM21	48.4743	41.3496	46.7412	43.381	46.5101	44.5383	45.163	43.201	54.0929	40.6186	45.2784	43.3281	52.023	50.4106	50.1989	42.8711	43.3477	43.5118	40.287	48.145	36.5638	47.8484	46.2384	43.2656	40.4456	50.2909	48.9806	44.7517	50.885	37.7855	56.1945	47.5407	36.0663	39.4729	42.0138	46.7966	47.2758	50.0265	40.5487	44.2254	46.3133	43.3173	51.3894	49.3898	46.6975	44.1694	43.6037	42.484	38.852
ADAM22	42.324	42.3611	38.7498	37.5736	38.7396	38.5324	45.1182	45.0269	35.7395	37.534	39.884	37.5566	36.6031	38.4612	37.0835	44.0318	38.1139	42.5062	39.9332	40.9585	33.9217	41.4468	37.6935	48.4802	38.8036	42.9901	44.0091	46.0438	47.1251	35.7513	34.3737	36.8627	40.947	41.652	40.1067	41.7584	38.2919	39.5952	39.192	43.2067	41.1102	39.0654	35.7086	35.3938	47.5203	37.8942	36.0545	38.0539	34.9758
ADAM23	51.9891	42.8118	57.6372	41.0507	33.6868	46.1944	67.1715	74.8003	52.9433	49.0086	37.7679	47.2344	46.5271	42.9226	41.0078	46.8832	37.3821	37.1174	45.1694	58.2394	67.2478	43.7495	54.8934	50.9216	102.03	52.9485	63.2721	45.2827	73.5846	54.7991	50.3003	43.4771	43.7335	39.2685	45.876	43.7043	56.1395	41.6944	60.6938	44.4686	58.309	46.5088	55.97	45.8519	44.9477	46.1027	49.1958	43.4609	61.0093
ADAM28	52.2623	56.0734	48.5713	54.9455	58.4069	42.7671	39.6714	48.7359	41.564	45.3329	48.8214	47.3891	29.3724	54.8436	59.2346	33.7919	29.9143	36.9434	57.478	43.7853	44.0396	42.8696	61.7922	43.7813	36.8529	44.2049	43.4394	43.5014	42.6926	46.529	61.1769	47.7652	46.8457	46.3512	45.4064	43.0808	51.3139	45.5114	53.917	33.0607	47.9803	42.1092	61.421	42.3667	54.697	37.9171	37.7552	41.8457	43.2625
ADAM29	43.7715	50.6559	44.0169	40.6449	44.8134	46.5071	47.5516	46.1956	42.3194	43.6	45.894	45.6772	34.4949	43.6692	43.095	49.5328	34.2899	51.6652	40.1512	40.6979	43.2138	49.1219	47.7834	40.4953	50.3572	46.8956	40.9364	43.4535	44.9456	49.0208	43.0121	37.1653	42.0137	36.2674	44.4165	41.7971	38.7552	38.7238	43.7107	41.8838	42.9876	48.2459	34.9805	41.665	44.2977	44.1036	43.2038	40.9206	45.8384
ADAM30	45.1405	44.1391	41.9928	40.1149	43.4561	42.6084	50.8852	43.5181	44.7462	51.6795	37.7961	34.451	38.6886	45.6224	40.4337	42.5074	46.9593	49.731	43.2389	48.0821	46.0169	48.6642	48.9692	35.9168	39.5489	39.9097	44.1861	46.3062	46.4278	44.2683	42.7123	42.2958	43.3178	49.5066	44.7058	40.7576	43.5137	42.464	36.46	44.5702	46.7528	44.8747	45.5279	41.4795	48.2077	46.1559	44.7986	44.2891	42.7092
ADAM32	34.095	37.875	30.3036	36.0416	35.0528	37.2562	38.3408	39.2416	37.5539	38.0973	36.6011	36.8292	42.0378	36.2676	42.3444	39.9549	38.5939	33.6548	41.073	34.2235	32.9485	36.9701	31.7226	39.0874	43.7831	37.9153	37.3911	36.6845	33.6246	43.9473	39.3767	39.1229	38.3265	36.1323	35.1698	33.5106	31.4785	38.9778	47.7324	35.3782	38.856	41.7797	39.1727	37.8873	36.6018	39.9042	39.765	36.426	33.4421
ADAM33	39.9014	42.1199	42.5149	37.4621	44.4657	37.3995	41.8531	45.0688	52.7382	51.1609	41.0265	38.8367	48.4458	42.5898	41.6711	45.2145	41.96	42.4338	49.0589	51.2795	51.6064	41.9401	45.2865	41.2608	44.5895	39.5312	38.1649	46.1095	38.9384	47.1369	46.0384	37.2631	40.1889	37.8199	43.1177	44.5317	40.8709	35.4162	40.4182	40.9295	51.8381	36.5289	43.9938	46.9869	43.1185	43.9509	42.4094	43.3427	35.232
ADAM7	42.9509	42.7977	41.3476	44.9357	38.7795	44.8929	42.4207	33.2097	43.9516	44.8698	35.5182	43.0763	45.2101	40.8056	41.7966	41.4776	45.4517	34.0415	42.2891	43.0572	42.0004	40.1924	48.6568	44.1214	43.435	43.5641	44.1803	43.7313	46.3759	45.8465	40.5506	40.283	39.8435	40.3438	36.5094	51.4673	40.0899	47.4952	42.4174	38.9241	40.2654	38.2655	47.4806	40.8973	43.8119	43.2076	44.3729	39.9076	41.434
ADAM8	245.03	210.255	220.722	198.896	242.122	245.46	220.033	188.661	229.127	182.664	218.478	201.303	282.304	287.135	217.029	241.046	213.171	228.366	254.228	272.204	161.96	234.029	192.799	286.056	162.403	273.863	156.269	210.975	122.423	161.254	225.864	252.416	242.933	364.053	132.15	249.68	173.762	221.952	249.201	363.926	274.222	226.689	277.078	380.24	226.762	239.594	212.061	202.253	196.209
ADAM9	54.7056	65.6033	55.8651	62.928	64.748	56.416	74.0445	79.2889	62.7403	73.502	65.0866	62.6408	98.1165	74.4251	82.8247	72.133	76.4681	66.4632	48.5664	62.3246	51.7649	55.8192	73.1859	56.54	53.4664	51.7923	71.7153	59.961	65.8566	64.2172	70.1149	60.419	79.8206	87.7733	70.5593	61.0291	62.1353	59.2772	69.7816	62.34	72.0181	53.5522	95.2842	70.0715	66.5838	69.8888	46.6206	48.4022	54.4198
ADAMDEC1	326.267	315.845	332.536	324.888	338.2	341.817	346.292	321.516	322	355.868	323.898	334.951	322	343.115	346.588	346.535	307.475	296.621	295.71	333.02	258.307	26.8798	429.355	160.33	200.674	41.8081	214.316	267.52	294.696	537.05	653.652	382.411	163.711	588.366	472.572	1005.27	468.558	534.522	465.458	467.289	487.403	359.592	635.861	623.52	943.041	747.237	60.6869	33.1765	240.656
ADAMTS1	39.3874	38.5386	42.3767	43.9796	42.9558	42.1546	41.7482	44.8105	41.5931	48.9606	46.2304	35.3184	37.7763	42.4125	33.3278	43.3225	42.7498	48.8142	44.1836	36.5367	42.0192	41.0815	39.6617	42.1429	46.7735	43.0552	43.6978	43.8892	39.1423	39.1964	36.1413	45.7202	33.0885	37.5874	48.8933	39.5836	39.7482	45.8669	34.8836	37.1798	37.8985	44.7263	43.5283	45.7318	45.3684	40.1572	43.4812	40.5176	37.6067
ADAMTS10	35.0224	43.6584	40.036	44.4855	41.1379	43.4204	47.2931	38.2586	42.6056	44.654	41.1351	40.6436	34.7292	44.9157	35.3376	47.0176	46.3017	40.5914	43.5171	43.7632	42.2388	37.6283	40.0818	41.823	47.0146	49.8114	46.0955	43.7506	50.4981	40.9054	42.3306	45.6331	46.4863	43.3627	33.4783	43.2112	36.3602	35.9473	34.3479	41.4706	42.2574	41.945	43.3529	34.2003	37.9539	33.9975	43.9264	47.0356	42.6975
ADAMTS12	40.6474	36.4197	37.8679	39.4811	37.4299	39.4868	42.4327	39.9598	38.0544	38.8683	42.568	36.7364	41.8361	38.9808	41.8684	51.1437	38.3667	45.2932	35.1338	38.0766	41.7016	38.4651	43.7732	41.1197	41.0465	34.4565	38.4148	37.4816	45.9848	46.8863	41.5079	42.632	43.0001	37.6289	37.483	47.2497	39.5962	37.8741	37.5748	39.4707	39.8492	39.9292	40.8842	40.8708	41.2501	40.5955	47.9685	39.8688	36.2735
ADAMTS13	39.1155	42.044	44.905	38.5598	36.199	38.1357	41.626	37.5097	37.1927	39.0011	35.7598	31.5029	34.4824	39.9073	44.0223	47.2181	39.5397	42.0058	37.9148	33.9306	44.0734	35.9504	45.8674	39.7139	37.9226	37.6201	41.5699	38.4056	43.2497	36.9648	42.5194	39.6615	34.4392	41.2795	38.5054	35.1532	38.0585	38.709	37.1685	44.8869	39.3855	39.8838	41.7167	37.6521	39.4299	45.6168	37.6917	36.0689	46.7905
ADAMTS14	42.7979	38.5888	39.8498	39.1624	38.4481	39.3491	30.5685	39.4212	36.9844	41.2954	40.5081	45.9912	37.5489	46.8975	39.63	37.5225	41.7046	38.9948	43.0977	42.2289	45.7973	41.3925	39.7874	37.5734	36.3355	37.6144	41.0925	39.8428	36.3655	42.9426	37.5756	34.6141	38.7919	38.9074	44.2689	36.715	37.4375	31.8332	42.0056	36.2604	39.6932	40.5498	39.4961	41.341	37.5491	36.3098	36.8098	45.5607	44.9956
ADAMTS15	49.3953	40.6007	41.3795	44.3604	46.648	45.8499	41.5034	42.9606	39.8961	44.6795	40.3411	45.736	42.5141	44.5287	45.2862	40.3154	39.2368	39.8961	39.8581	33.2074	39.2235	37.5019	41.7368	37.1409	40.9806	44.758	40.8552	46.8964	48.1493	35.8105	37.8753	43.9936	35.943	42.7976	41.8665	33.7564	40.7582	36.6414	43.0228	40.6986	48.074	42.7752	51.3589	35.4297	43.275	44.2182	41.5083	42.2013	36.425
ADAMTS16	46.4411	43.9254	39.7003	44.1722	40.4608	37.5579	44.6325	49.2278	45.4986	41.4638	42.8465	42.7744	39.5208	44.7887	44.1101	49.6536	48.7152	47.6479	43.9513	47.0494	46.1205	44.4733	43.1454	47.7567	51.5188	46.3008	39.4929	43.7928	37.1053	45.3945	39.4425	41.2064	37.236	44.2913	43.4987	50.9201	43.1723	48.7862	40.707	47.0356	41.5737	43.8333	53.673	39.2707	41.6078	42.329	43.0059	40.568	38.7397
ADAMTS17	42.0779	51.732	53.019	42.6698	49.679	39.4503	53.4489	54.5138	40.1147	50.8125	39.7131	54.1477	54.3565	54.678	51.5197	56.1925	42.3471	51.3744	54.0672	46.4724	46.346	42.1871	48.1981	51.8962	51.267	48.8286	45.5128	52.114	53.493	45.534	49.5888	45.2513	49.296	63.9983	58.5311	56.3657	51.4801	42.5051	46.6363	51.7272	54.343	47.3892	44.2687	52.5049	54.1002	52.9584	49.0892	45.2351	53.808
ADAMTS18	43.4295	44.3906	46.7094	44.4286	37.9525	38.6455	47.3795	37.64	45.9375	43.1	45.4277	45.5222	38.7574	44.8939	36.8864	43.002	39.5885	40.3364	42.8543	37.338	35.6574	39.718	40.1965	42.6569	50.4873	43.8645	44.6586	40.9966	39.6196	40.992	39.9784	38.3686	43.1644	44.7409	43.7683	37.1049	37.3677	35.6106	48.7729	41.7474	40.7067	40.7059	39.2105	43.9376	42.9361	38.3398	43.2531	32.3259	36.606
ADAMTS19	51.3681	57.151	53.2279	46.8036	62.8969	51.8807	65.6793	63.6343	49.7104	52.2446	51.663	62.2753	62.1886	56.394	53.253	59.9822	57.4122	59.5195	62.9897	46.5184	48.6668	56.9713	55.0913	58.2475	44.9751	53.0992	55.7981	46.0493	67.9745	51.3508	47.8541	58.3689	68.7938	64.4239	65.8769	62.0604	60.7128	62.0604	62.4022	59.589	64.8046	61.8279	56.3147	51.0736	58.464	70.2541	77.7688	60.6048	69.0796
ADAMTS2	46.927	35.9956	40.8973	44.7308	45.5928	43.7261	43.6987	42.8318	38.3335	37.9442	39.0172	43.922	39.5981	39.8144	37.2461	42.1209	49.1482	42.0475	37.5431	42.6156	35.4703	42.6299	42.1991	42.3907	43.6977	48.9723	36.6695	38.5702	45.3299	43.8589	38.804	45.2173	40.8652	46.5031	42.2359	38.267	46.3649	40.0688	40.7087	34.6036	42.3612	32.3032	47.7263	46.9597	47.694	44.3922	37.3557	37.893	44.6296
ADAMTS20	40.1122	37.1256	36.3926	46.5982	39.6842	39.0791	41.7889	36.5081	33.4001	36.3666	40.2884	39.1329	37.7058	35.3237	39.0163	38.2823	40.8313	39.4892	40.4161	47.793	37.1333	38.4192	37.1532	45.511	37.4281	33.0643	38.6161	37.6873	34.1644	37.0892	38.9099	39.622	37.618	35.5913	36.6527	36.9229	40.5005	37.1675	37.0317	37.6424	41.5605	36.4325	41.1871	42.0838	37.6815	38.0585	37.8779	45.1045	40.0385
ADAMTS3	37.6901	45.474	41.007	40.2483	41.3137	37.7593	36.0171	43.9957	36.6384	36.9695	44.2586	33.5032	36.3772	37.5991	31.3679	38.9677	38.8655	37.5719	34.9261	41.9414	38.0717	41.0296	39.4351	33.6367	34.1775	44.3881	39.2887	41.9633	34.6018	41.8559	40.8137	32.7905	42.6641	31.8783	36.4591	36.4467	35.975	38.9985	35.6194	34.658	32.445	35.9953	35.2334	41.8477	36.8215	33.8576	37.1658	43.4881	38.9532
ADAMTS4	43.4321	41.8875	42.6135	36.0208	40.936	42.6167	42.6196	53.554	51.085	40.9905	41.8994	46.0316	40.5039	44.9064	56.5278	41.8169	37.5308	49.69	46.1692	40.6845	42.2694	41.3725	40.2124	53.9239	42.4798	46.3149	45.513	44.0281	37.7472	50.9256	46.8696	39.2686	39.2686	46.4361	37.9997	33.2748	35.6044	47.3133	38.8215	51.7797	42.9506	42.9137	39.1439	41.3409	37.2522	42.8102	44.7402	38.4137	47.9645
ADAMTS5	42.1038	41.3849	42.8291	43.5547	35.0195	46.8531	39.2602	38.5409	39.8022	39.3071	44.4354	41.476	45.1692	45.4444	48.6881	47.8795	46.7783	44.5034	40.4985	45.1283	44.2447	35.6342	44.5831	46.9965	45.6744	43.7568	33.5905	40.934	37.8292	41.476	46.4636	49.9427	39.2379	41.9331	41.4389	42.9455	34.0793	38.5941	35.7997	46.6314	42.1705	39.3029	42.814	51.7332	46.8966	42.4399	37.3179	44.4479	51.4932
ADAMTS6	48.1904	51.4857	51.4648	44.0353	48.3465	44.377	39.8755	45.4743	47.1141	41.4355	43.7339	42.84	39.3552	44.26	42.8083	45.0262	40.8691	41.2721	49.8981	51.899	45.0794	52.166	40.223	43.8253	52.5641	45.98	46.1733	43.1946	43.3511	45.2363	44.6675	46.9476	38.9484	42.9787	48.656	42.3027	44.4767	48.8169	45.2003	41.5917	41.9988	37.711	49.3063	49.4382	44.614	43.3439	36.9142	45.4964	48.6523
ADAMTS7	41.6857	41.797	43.6526	38.7958	43.1487	39.9001	41.3645	45.6466	42.3544	35.0229	41.6246	37.9028	36.4345	39.6304	37.4222	40.1542	41.0788	43.5849	40.1242	36.412	40.832	38.7702	36.9898	42.2746	44.3067	36.8575	34.7709	41.3138	38.9282	38.3845	37.5635	36.9287	43.4765	43.0431	42.2161	39.3906	39.83	41.1841	40.2066	42.119	38.5608	39.737	42.6528	40.2208	38.909	40.4476	36.3058	38.0579	41.4069
ADAMTS8	39.7517	35.1941	42.2926	39.0776	41.9008	36.2476	39.1064	46.3568	39.3563	46.8078	41.7071	45.4152	50.2724	44.2713	47.4882	46.25	47.8823	45.4453	46.6616	35.1933	34.2579	49.5695	38.7541	47.7207	47.3978	43.4712	36.1816	50.3525	42.5859	44.7476	45.6545	45.4718	46.4296	43.759	42.9505	38.2354	41.6171	36.3999	49.7984	41.998	45.2042	43.2058	41.6521	41.812	36.2722	47.4923	42.8911	37.0775	39.2495
ADAMTS9	44.6414	43.8563	46.6083	47.2579	43.2164	41.6025	39.9725	43.1545	49.2837	46.6205	39.3517	38.0992	43.7536	47.3089	47.4662	48.7512	43.8776	45.1939	52.8675	45.595	45.8366	45.4052	52.339	52.972	50.4803	46.732	48.2266	41.4044	56.9576	44.7315	42.9153	42.7143	53.7879	40.1828	44.4355	35.272	42.2458	46.1392	43.4862	47.8052	50.6652	45.7134	43.626	39.9123	51.5179	42.9392	53.7132	43.2212	44.6513
ADAMTSL1	39.073	41.8106	44.3059	39.7214	40.6496	43.5238	36.6075	38.2216	41.3116	44.1822	40.9986	49.0619	43.6092	42.2232	41.1901	42.2342	43.474	43.4072	28.7149	42.3204	37.7564	41.332	39.7435	39.0599	42.358	43.0388	38.9803	40.7992	44.0488	48.6497	36.6475	41.9529	38.2386	43.175	40.5623	37.3035	38.1269	41.7375	36.6679	42.1437	42.0514	38.6406	39.1457	40.4629	37.956	40.4404	38.2643	38.64	42.2557
ADAMTSL2	47.253	50.4023	68.0848	66.9762	43.7977	43.2804	75.2823	50.4413	57.8013	66.6994	76.8416	73.6534	48.9677	51.7087	46.9501	52.6166	57.4123	56.1537	60.8301	49.2594	45.3318	50.2594	69.418	56.8977	69.8694	54.2693	49.0731	47.5176	57.3097	53.9902	51.586	46.3362	56.4144	51.4582	56.7747	58.4917	50.9603	48.1712	54.8602	59.2134	94.1297	74.5329	45.9308	67.2735	45.7411	44.5578	95.8284	64.885	96.5973
ADAMTSL3	40.3523	43.2073	43.4869	44.0396	40.2863	41.3937	42.1412	38.7254	36.2759	40.2624	37.3496	31.12	42.9574	35.0161	40.6981	32.7915	35.7375	49.385	45.7469	44.6055	45.9829	39.0382	36.9533	46.6015	42.3947	39.6424	42.813	41.121	32.1014	38.2827	40.0958	31.7403	40.2601	36.2758	41.2776	40.4184	34.2125	33.6522	46.362	41.0036	37.753	34.8898	39.2523	36.4416	39.7045	39.4582	42.7683	38.0598	39.0352
ADAMTSL4	39.4067	63.6392	44.3052	56.352	59.9664	66.0885	39.5774	58.4211	64.3612	57.2433	56.6351	45.4509	79.7686	84.7215	58.3537	68.0531	60.9841	56.6303	53.2375	50.7114	50.199	45.8184	69.0374	62.0446	40.1453	35.2339	44.374	62.0949	53.3477	64.2777	59.8476	46.9208	42.2545	69.6413	44.9888	55.6571	57.4124	65.641	69.6762	74.36	44.166	50.7312	94.0505	83.0065	55.4373	63.9241	52.348	40.619	56.3127
ADAMTSL5	49.7159	48.8337	37.6415	30.8934	43.8027	65.6448	55.3934	60.2244	54.729	49.8325	54.0932	59.8942	60.1689	53.5164	51.0208	42.3087	68.2185	55.2843	54.3705	45.4728	70.7228	52.9666	60.7125	47.8963	60.0215	54.0498	56.7023	50.8627	57.4271	50.467	48.0617	45.8917	61.9973	46.7783	50.431	45.9855	47.1182	42.2145	55.9394	51.6606	48.3719	55.7498	45.811	45.9264	42.2341	46.3884	52.0544	41.8505	79.9196
ADAP1	600.585	601.986	523.095	643.342	661.9	668.017	545.322	514.079	581.134	579.529	627.457	603.521	611.865	769.789	553.02	539.86	584.125	605.241	582.642	599.103	310.178	619.773	325.47	897.263	199.842	797.619	418.234	950.739	293.292	886.929	528.519	453.089	352.362	761.08	417.189	731.849	282.925	635.086	433.534	816.603	360.133	215.81	736.48	554.392	529.318	720.083	417.189	1120.56	408.905
ADAP2	351.335	362.875	401.578	474.214	509.266	541.918	319.233	355.83	427.929	421.757	414.068	381.171	433.218	612.903	356.555	365.693	387.14	390.576	366.915	302.042	390.723	8.99834	551.49	200.005	130.234	20.8949	476.68	578.972	277.969	510.269	585.64	185.067	451.032	754.294	564.271	400.528	443.219	200.09	646.766	310.776	431.801	175.546	902.084	449.208	578.301	582.108	241.693	50.963	366.792
ADAR	362.55	355.654	421.192	399.048	395.616	418.232	409.462	400.921	391.824	396.86	402.608	363.64	391.387	418.526	398.333	417.626	409.462	419.413	392.654	415.434	370.953	501.461	266.498	456.899	369.748	504.99	302.576	412.349	349.134	460.441	330.649	408.644	323.388	321.932	256.711	386.228	303.201	375.816	314.127	383.767	384.938	422.311	284.817	528.025	301.003	433.003	501.256	550.071	502.47
ADARB1	42.3988	41.6892	47.2265	42.1023	37.9187	46.3932	47.1774	55.4104	45.0025	38.9662	37.89	46.6453	52.8506	52.7044	43.3329	48.8722	47.7964	53.3589	43.3614	39.349	44.0002	47.3426	41.0955	43.4426	48.1998	43.0771	59.7101	43.3743	37.7537	42.1598	42.2757	40.0282	44.0908	41.623	43.4456	41.2383	51.2288	42.1268	49.4509	40.4204	46.6686	45.5412	54.0912	49.6138	43.7912	44.4207	49.4376	43.5291	41.7973
ADARB2	41.5952	45.7197	43.7696	41.9951	45.7447	45.8884	44.4543	46.8127	35.9972	44.6119	37.0745	43.5831	42.1612	39.6331	37.1454	39.2934	40.2248	43.5716	47.9466	53.9123	39.6199	37.4572	46.5173	50.7439	44.3229	46.7006	48.168	47.2672	42.6237	46.5065	38.7252	38.8799	34.4156	40.2741	40.2156	41.7824	32.2241	40.2013	46.375	39.6344	38.5858	39.1448	38.2926	43.7915	41.0605	40.3504	34.6421	40.7198	50.57
ADAT1	136.079	150.171	140.242	134.253	107.432	129.805	125.099	155.442	132.887	104.483	124.134	114.223	130.814	131.161	115.836	143.936	115.979	132.314	134.352	160.477	158.39	141.741	89.1244	105.758	192.221	144.525	136.24	151.673	178.416	123.281	138.253	147.924	127.107	110.261	142.535	134.067	127.416	103.497	142.439	114.08	117.267	132.359	102.268	108.379	119.85	125.639	138.867	141.546	177.469
ADAT2	47.7201	54.2836	48.6604	46.1439	46.2494	56.2698	54.7596	53.8923	62.2446	51.2848	64.2924	48.5637	35.5183	53.8702	48.3754	43.5184	51.483	49.5944	53.472	55.0776	62.6755	46.9737	48.5877	50.4775	55.976	46.6055	46.3893	45.605	49.4506	52.4349	44.8466	61.221	41.4781	53.3503	47.7834	50.1378	52.272	52.0915	47.4301	50.3401	52.4898	46.9971	58.8025	58.5584	46.0952	50.0545	50.1541	54.4555	57.7804
ADAT3	52.5789	69.6671	59.3651	51.0386	82.3577	63.0012	61.4312	74.0713	56.8656	59.9333	65.5513	54.0401	76.6268	72.1948	62.8022	75.1646	45.0982	78.6675	83.8546	72.2465	49.0755	93.2489	54.4164	69.3403	51.0573	66.8893	67.5791	86.1378	56.7356	67.9373	56.2089	73.8497	64.5923	58.3421	45.6038	57.7261	47.7431	70.7167	57.1513	55.0811	67.7569	67.9593	54.9103	70.9162	53.7158	64.1277	62.6366	76.6502	61.611
ADCK1	174.909	154.786	110.971	105.382	184.501	152.165	79.422	106.55	115.406	119.654	103.124	93.6871	139.385	110.773	107.932	130.124	125.011	134.387	108.776	119.856	176.07	90.5684	89.894	74.8799	112.641	84.3976	116.98	114.988	129.355	101.797	118.531	87.3318	189.268	139.267	143.787	153.439	126.097	92.2417	127.344	100.006	127.687	88.8364	120.116	112.641	127.319	116.98	126.216	93.4906	232.544
ADCK2	327.927	363.833	339.033	380.484	317.893	332.362	343.346	354.004	330.754	366.593	358.42	363.231	336.036	372.458	342.677	361.665	363.453	360.493	363.426	367.487	414.049	297.911	453.138	262.5	252.112	197.047	319.419	300.888	325.473	282.026	372.072	244.412	445.155	454.726	283.34	348.724	393.044	410.667	419.733	391.119	436.781	293.002	429.361	437.719	400.843	322.971	206.877	278.989	443.913
ADCK5	66.6233	47.153	56.6951	62.4689	57.1362	67.0465	75.0104	67.67	67.9068	64.4956	63.7305	59.8613	65.5782	69.8042	65.679	80.4723	74.1844	76.5222	71.079	74.0737	78.6022	68.9603	76.775	64.7365	69.094	68.9271	73.1247	72.4688	88.5436	70.5246	69.6727	60.5438	57.6646	68.2573	71.6574	58.386	67.7095	71.6231	62.6741	57.3128	67.006	70.5045	50.1365	68.8484	68.5245	57.19	62.472	68.7158	81.5383
ADCY1	42.6237	43.8246	55.9423	48.4744	39.2002	46.5762	36.8464	41.9923	53.4756	35.506	37.3463	51.3728	40.8673	36.4767	39.5298	61.0781	36.8241	51.0922	41.2879	42.3717	37.7019	45.7829	37.4185	42.7186	39.1178	41.5481	41.6709	37.8934	43.1309	35.0952	36.4636	49.335	42.3939	38.5374	34.8997	38.8221	38.4812	40.0796	35.2842	39.6028	36.793	40.1425	31.7941	34.2055	36.6254	36.2106	40.8869	39.4635	36.9768
ADCY10	41.2686	41.1759	36.0409	39.2904	43.4011	37.6331	48.7217	52.0097	37.9592	46.5461	41.4971	44.1888	47.8059	49.3677	44.6464	43.5749	47.0052	42.0987	41.4743	44.4853	45.3667	45.3591	44.5852	48.7349	47.9466	43.0282	44.8141	47.4203	45.2023	47.163	33.6242	34.3226	45.0488	41.583	42.7254	42.7385	36.5662	42.7051	44.1173	42.9138	48.4474	40.4465	43.2973	43.6103	44.7214	38.4838	40.3987	45.8153	44.6603
ADCY2	63.8566	64.2945	54.9325	65.4803	71.5699	56.4804	53.484	47.7451	69.8028	56.1543	50.6155	58.0685	64.9779	61.5442	66.4558	60.6725	68.1011	64.0363	56.9339	64.1911	53.4198	50.2302	72.4646	55.9174	55.2795	55.7927	67.9758	70.1985	58.317	59.099	64.7066	55.9417	58.2893	65.5122	45.0076	61.7077	58.0245	64.0903	67.9997	53.7243	69.5966	56.3999	55.0751	64.9748	60.9908	52.1536	69.2329	59.224	71.0031
ADCY3	1017.14	1038.12	847.798	868.699	952.949	958.126	985.538	945.21	938.131	909.107	981.395	982.066	955.442	955.589	995.999	991.887	973.051	945.21	1017.66	1041.98	1152.17	908.793	1142.67	584.962	373.842	753.054	743.902	496.427	566.337	589.085	1089.51	780.86	1377.16	780.094	891.169	934.116	1593.87	1451.27	1059.73	790.476	1361.46	832.318	1235.06	914.48	922.726	532.417	1001.07	607.599	813.816
ADCY4	47.6133	40.008	38.3859	61.4064	51.4904	68.4806	56.7837	43.5385	57.6847	51.3322	69.3264	54.6945	50.9973	83.2326	81.9925	58.6421	74.712	47.6155	77.6231	46.7438	85.4871	46.1283	59.0558	61.3541	54.9227	41.407	50.5455	51.2433	85.3267	50.109	76.9623	46.7477	53.7977	38.6302	54.5961	50.7864	76.4477	51.1044	69.2085	41.1078	87.4708	54.5347	71.8394	52.7776	77.9002	47.1835	43.0357	48.1186	67.0866
ADCY5	38.1417	41.0286	38.9684	41.0759	40.7189	36.1444	37.9306	36.8781	36.8573	38.8539	39.5628	39.2714	39.2509	36.2979	33.6889	40.7766	36.439	42.9968	29.224	39.4261	46.2321	37.5987	43.9381	40.2841	42.7159	29.8202	39.3701	34.6764	39.1586	35.4412	39.3986	35.7383	38.7283	37.3706	45.0735	38.3115	34.1772	40.6298	40.8181	42.4463	39.0567	41.3942	42.7843	40.8916	40.7555	35.5818	42.3496	39.1994	35.9212
ADCY6	49.2957	50.4326	45.1815	42.9287	46.9703	42.5495	39.9648	39.7071	47.1313	38.9339	42.3068	46.7015	44.3275	35.6551	43.9746	39.4009	38.0393	35.9021	46.6174	42.2722	50.1144	46.4135	47.8465	36.762	38.21	42.1062	40.8369	44.5959	43.7989	37.4863	43.766	43.6634	41.1131	39.926	39.2623	44.9769	38.1295	44.137	39.371	38.555	44.9726	42.9491	43.7635	44.6806	46.2795	47.2141	39.6348	44.2016	42.2497
ADCY7	85.1431	80.0793	93.0214	61.5719	106.429	99.3694	113.977	120.781	83.4656	104.378	89.4206	79.3588	74.3776	87.5937	70.9376	83.2308	91.5706	97.7186	81.6633	76.1212	127.609	71.3078	117.917	89.1024	115.945	78.0331	113.903	89.1526	115.669	91.983	112.669	86.5118	92.6832	84.7895	92.292	80.5891	74.6818	78.5863	103.012	78.9366	100.477	76.4776	102.101	93.2573	83.0687	88.3285	91.9184	81.6173	117.042
ADCY8	45.1499	46.7423	42.074	42.8318	41.3777	44.8587	39.1846	42.485	44.1486	45.0003	34.0597	48.1373	45.84	43.0864	42.6765	35.0432	38.0231	42.1778	44.2304	44.7253	39.6924	44.5866	44.6722	51.891	41.9332	38.5443	46.0372	39.6472	44.2223	46.6056	47.2545	46.1197	38.0171	44.8024	37.4712	38.9043	46.3581	50.5135	50.0481	44.9065	45.0404	48.1926	44.5452	38.5313	45.387	40.4356	41.1097	43.7715	41.7398
ADCY9	49.9676	44.7026	36.1944	41.3601	53.6212	60.4624	63.8381	58.4927	64.1851	52.9086	55.8495	57.552	71.6875	71.8433	49.5113	50.1365	60.7874	56.5688	73.4173	61.9249	54.1513	49.9251	44.9343	53.4936	66.681	52.615	57.5999	75.4384	64.895	60.1615	78.1878	55.1588	51.3647	55.972	52.6965	55.6143	65.1445	57.1514	65.9745	57.7665	49.2751	64.0522	52.6716	59.4929	64.6385	63.5309	37.0434	41.2125	59.3441
ADCYAP1	48.7121	40.9627	54.8084	45.4699	53.6748	50.5693	50.6334	52.3802	56.1801	44.5821	49.0508	46.8297	50.4261	48.6316	49.2004	52.0258	53.6459	42.1522	49.7336	46.2973	44.4171	44.8875	56.645	57.111	44.0225	43.6787	63.6728	52.6202	42.5356	49.0714	47.8407	54.4684	47.5077	45.7751	44.4277	54.8735	44.0711	49.9233	55.7782	43.8919	40.407	44.6126	45.6684	61.7371	54.7053	51.6593	37.8505	43.1217	56.975
ADCYAP1R1	43.3704	32.9137	41.738	38.0603	44.2278	41.9791	40.9191	46.9415	45.3038	38.2022	41.2686	40.5681	36.8438	36.9576	46.3829	48.9309	42.033	39	38.4371	42.6905	41.1897	39.3758	39.8913	46.4713	45.4346	33.2427	44.6212	44.0614	40.6789	41.6009	45.1368	54.7193	38.0394	38.6157	41.4882	35.7375	37.24	46.0231	39.9484	42.8197	42.3575	41.6735	50.1774	47.2466	38.5214	45.5232	41.9341	38.5854	45.4055
ADD1	46.3019	72.4313	52.975	62.7482	53.3032	70.4561	50.424	59.7537	51.0236	52.8099	43.5497	52.975	67.9655	69.3056	57.1681	58.4962	54.1949	61.1539	58.2404	66.5568	53.6128	77.2748	51.6282	75.5893	59.3957	69.2109	66.1333	57.4504	65.4666	59.1423	45.7827	56.5846	53.3695	45.7272	50.3888	45.3912	37.9777	41.6692	47.3286	50.7491	64.5115	58.174	43.857	55.4667	55.9887	61.8649	68.0092	62.5918	50.1628
ADD2	41.4705	45.6046	41.4561	40.593	52.6775	48.3753	46.5797	38.0389	42.591	48.0807	38.476	39.033	45.5797	41.1618	37.2296	37.033	38.8847	41.3121	35.7823	33.2539	42.7909	41.6278	44.1614	34.267	43.2166	44.4281	42.3124	45.1188	44.091	39.7101	34.0574	40.8479	43.4317	40.4074	38.7091	36.704	40.785	46.0871	44.9598	38.931	44.1013	39.3872	41.7933	41.3284	39.2764	36.9845	38.8719	37.0418	41.4117
ADD3	42.1157	35.0389	38.7576	39.4005	39.3352	39.924	41.2692	43.809	48.3575	38.0692	40.6242	44.4364	42.513	35.9276	40.2745	41.0638	37.5954	34.7623	44.3294	47.2416	40.0429	38.5319	43.6685	37.8001	36.7822	41.2803	40.0335	40.4267	44.1493	40.5504	40.3496	37.3872	40.9171	39.1698	44.9438	43.7873	40.7419	44.5161	36.7179	38.2365	41.7046	40.1141	39.8944	40.1665	35.2363	44.1211	40.3509	39.2467	40.1085
ADGB	46.4387	43.1568	43.1185	44.5431	47.8126	37.7354	41.577	41.1985	38.8013	41.5438	35.818	35.3667	38.8625	42.1815	41.1842	44.8979	41.973	43.0004	39.3656	39.9237	45.302	40.4763	40.124	40.2635	37.5523	34.8451	41.5452	38.8904	37.5802	39.2034	44.031	42.9446	39.4893	41.7476	38.4567	43.0037	44.0587	44.9172	41.0129	41.4545	44.9258	40.6108	36.1847	39.2959	42.7681	47.6088	47.9647	40.27	45.2217
ADH1A	40.626	48.8016	42.5189	43.1804	38.2485	41.0313	43.8447	47.1851	38.9799	46.1086	39.8921	40.5385	44.0862	35.9141	46.5775	40.7057	42.2639	37.7633	42.2208	47.5522	36.4093	40.6054	44.5005	47.8188	40.9058	45.1985	40.941	43.3525	43.7775	43.6376	48.1289	40.0064	43.542	43.5332	41.3237	45.2014	46.6192	37.9833	43.5155	41.8899	44.9846	43.0632	36.486	38.5795	38.27	42.9892	42.4585	39.4585	38.4767
ADH1B	40.7689	37.1741	43.065	39.2239	39.6069	42.6015	36.5808	36.3432	39.5708	43.4875	43.9796	47.5703	42.9426	42.6077	41.8412	44.1001	40.2343	39.0375	37.852	43.6579	39.5621	42.0191	46.0087	39.9106	42.1826	40.4016	47.1832	36.4745	40.8151	37.9938	39.8937	41.2109	38.2394	37.4138	38.7525	40.8335	45.8429	41.1801	43.01	37.4326	42.3114	40.2468	38.9184	42.6951	43.4104	32.9084	43.0463	36.7742	45.1494
ADH1C	36.3237	40.6241	40.4572	31.6625	45.0488	41.0615	32.9011	39.9654	34.7858	40.4545	36.7814	43.2695	37.8224	38.2506	39.2917	38.0718	35.476	37.1349	33.5538	41.7124	34.843	37.4561	38.165	47.3176	40.7349	38.5955	41.3808	40.0319	38.6814	39.5999	42.2932	36.2891	40.4295	41.3882	40.0572	31.1702	33.8946	41.7703	37.4764	36.6604	33.797	32.2918	39.3029	37.5853	38.9954	34.3681	38.01	38.5791	38.8816
ADH4	41.6313	42.9203	43.5355	50.223	43.7773	46.056	44.6017	44.7786	38.7055	39.289	42.5285	41.1479	42.2349	44.1147	36.0464	37.0251	38.7022	43.1811	44.9188	46.3027	45.3744	42.403	42.5039	43.598	46.1091	46.6423	41.1358	43.8976	44.2444	44.3085	44.4073	43.7097	46.1833	48.7301	41.1703	42.5613	40.7856	42.1513	39.8275	44.5722	44.9266	42.7686	39.783	40.748	42.4245	38.3679	45.107	53.7069	43.1041
ADH5	39.7375	46.4002	49.7051	47.3249	43.0511	41.776	59.9473	50.8611	48.9131	48.732	48.4166	53.7102	48.396	50.9787	49.7686	43.8715	46.7355	54.4133	43.4295	45.6254	52.1085	48.5892	41.7109	53.6955	52.1593	51.0302	52.1421	50.8972	54.1162	52.4172	54.3667	51.663	48.7621	47.2251	41.7347	38.6678	44.1807	44.9174	48.5861	45.3349	53.8091	44.0019	39.7235	50.8069	44.326	39.1563	39.7414	41.134	43.9689
ADH6	44.3752	42.8522	34.8529	35.2412	33.2721	46.7511	42.9287	49.9559	52.4447	43.556	43.9178	45.5551	44.2108	41.8709	52.5046	45.8917	49.2998	49.9047	40.7512	41.931	46.8498	47.6643	50.7578	47.5552	43.9418	43.6141	46.2394	49.4408	35.1034	42.8444	45.5305	37.7237	42.1011	42.9357	44.9112	44.8719	38.5258	42.3791	42.9665	42.8638	52.5318	37.7937	48.4083	40.1996	42.2822	47.4161	44.9088	44.5682	39.8575
ADH7	41.5835	44.7157	41.8344	42.0657	47.8517	41.7329	45.2458	40.5749	37.8875	41.6465	42.8142	40.7491	36.7222	40.1686	42.8126	45.2783	41.2708	38.5735	44.5573	44.8666	45.9892	40.7635	43.7963	44.1072	44.0908	44.1136	40.2024	43.5633	40.5228	37.7418	37.6757	43.3564	37.9716	35.9455	45.05	40.0367	42.2733	45.3831	39.6247	42.3253	38.0724	42.9092	46.3031	40.3594	46.3487	40.3779	45.3819	36.008	45.2476
ADHFE1	78.4154	57.7832	80.1875	60.6435	108.01	91.179	63.3288	57.5878	89.4228	72.8163	72.1997	82.7816	98.2414	88.9123	97.2345	85.15	151.271	110.396	140.07	110.396	89.5429	67.7918	97.0338	124.09	108.007	66.0986	130.234	98.0748	101.535	56.0062	55.7105	51.7111	118.515	69.4162	79.9282	62.4074	95.0791	87.8052	132.262	83.6824	80.9698	49.3329	76.0795	82.5587	92.413	56.5625	105.802	95.7857	128.556
ADI1	82.7625	65.7164	73.2057	78.9626	74.9916	71.5522	81.144	85.4938	81.6216	93.3624	85.6908	77.818	67.7932	55.285	45.7976	49.1382	57.85	59.5296	56.2764	58.9016	46.0832	69.946	62.3009	76.2933	55.4916	75.8017	78.1154	75.902	115.246	128.75	81.2441	95.4046	93.2648	122.047	53.6505	54.9692	69.2875	57.8236	72.3213	87.3102	72.6582	77.9878	59.7412	55.2533	67.6493	77.625	61.5968	58.412	65.4677
ADIG	44.4426	44.4947	42.7403	44.7698	40.3837	45.2782	50.276	46.1029	42.4283	42.471	49.3902	49.1882	42.5456	41.5152	47.7167	41.9546	44.144	35.5791	41.7016	42.1822	44.9836	45.8087	43.4997	43.2546	46.7817	45.1897	47.3213	42.7885	42.5669	48.7932	46.47	45.7038	46.4151	45.7751	44.9173	41.6227	43.2102	40.0878	40.0058	38.2785	41.7434	42.8432	43.4271	44.1908	36.5345	43.468	44.997	48.5036	46.9074
ADIPOQ	50.0058	55.5179	42.6082	46.8006	47.4337	41.6021	44.205	43.3817	45.2422	47.0676	44.0558	51.9815	47.3126	41.9022	43.3916	46.1463	47.1404	38.2868	57.6782	51.0233	38.1698	51.087	46.671	47.2378	48.6924	49.3135	52.9124	50.4104	49.9171	46.7847	46.5886	42.8742	50.0577	46.8098	49.7436	51.7647	45.7554	45.8587	53.9045	40.4521	47.0241	50.728	43.024	44.0666	45.8056	46.1665	46.7705	45.1709	42.282
ADIPOR1	268.923	277.263	270.948	291.623	280.153	289.49	236.167	256.412	240.076	269.023	255.536	276.295	306.362	307.881	310.27	276.626	252.344	269.423	257.96	267.612	190.694	206.518	274.486	273.325	195.281	236.639	280.51	350.199	288.858	308.386	272.553	281.276	260.792	364.64	233.81	357.723	264.961	266.372	386.518	321.026	355.227	264.961	320.698	366.407	273.505	323.093	259.826	234.333	270.469
ADIPOR2	499.955	466.112	485.66	480.853	473.688	498.327	487.223	496.329	506.736	481.735	505.373	470.881	525.851	539.764	542.399	524.823	517.674	505.831	509.739	529.802	459.447	773.986	462.045	497.035	388.6	568.072	354.274	376.104	387.512	422.745	386.429	486.771	422.179	369.988	420.082	547.348	397.547	579.656	385.063	559.169	404.881	465.682	451.933	511.151	443.969	487.384	458.107	568.448	350.454
ADIRF	49.2942	50.8425	52.7223	50.1861	41.2397	39.6711	60.8627	52.3788	47.3711	49.0136	44.001	43.9016	57.5996	52.7618	62.3641	56.9853	52.1571	51.108	47.3857	51.2413	47.2139	59.1773	53.8193	48.0647	46.8986	53.4095	39.3375	49.4075	56.9912	51.5524	46.3731	58.0113	50.3514	47.2706	51.6568	56.2582	51.738	53.7241	52.522	45.4679	59.5237	81.0527	43.8957	66.7576	54.9635	61.5445	43.0793	60.7242	51.1845
ADK	37.8527	37.8826	40.8363	44.7242	38.2357	37.3229	44.1071	38.7405	40.0705	44.7337	39.191	41.2141	46.2575	47.0385	45.2524	42.6005	39.2013	40.0321	44.6505	41.5705	41.3263	46.8549	43.321	38.3615	39.1149	42.5271	35.6341	41.7982	40.616	42.3804	35.5664	45.3202	43.8912	35.473	44.4744	37.0524	38.6992	39.3207	40.9065	47.6512	45.7529	43.6439	43.2911	40.2402	41.0797	44.0083	36.5025	46.8544	44.8593
ADM	630.554	677.748	652.131	770.129	724.469	724.897	643.853	644.586	641.227	668.503	761.494	729.808	678.366	779.355	582.185	622.066	629.803	651.392	619.508	606.635	132.731	121.391	1419.01	697.499	51.1706	13.4147	126.186	731.501	54.7229	662.068	623.822	410.605	111.525	1841.41	198.353	785.195	1690.97	1287.56	2152.72	803.431	964.852	821.136	863.949	1043.84	1159.24	1199.24	201.637	33.8426	159.832
ADM2	103.913	99.6472	101.635	88.7957	105.956	99.207	125.346	146.738	109.131	100.058	111.669	95.6351	106.845	107.211	92.2583	120.892	107.393	126.707	114.067	95.3335	117.682	82.8489	104.433	135.652	92.9862	89.1361	108.041	100.939	99.1032	114.366	95.287	130.778	94.4891	98.5454	105.755	136.917	76.5204	113.255	95.6071	197.507	132.643	120.927	96.8373	124.235	98.0747	88.2118	97.9489	102.073	117.108
ADM5	58.2641	100.809	66.0531	70.9621	70.0562	57.0184	76.7093	83.7773	67.1203	83.4397	64.8816	76.5596	68.8894	76.1932	69.8736	66.9654	103.904	90.5185	79.3568	65.2229	93.4773	83.3565	68.7354	75.8851	85.2846	85.2956	63.8079	70.8163	68.3726	81.041	49.986	71.372	73.4792	82.98	64.2163	85.7081	72.085	76.363	64.7598	76.8261	83.552	80.5144	55.1247	77.172	73.6491	86.069	60.2312	96.6399	89.5752
ADNP	78.9907	47.5702	88.2535	68.4139	97.0145	99.4133	93.5036	90.7988	80.6775	93.5036	97.4447	69.2524	55.2399	56.7646	70.6593	83.3724	62.2991	89.6869	83.7521	65.3363	92.1338	82.6936	82.5243	73.9483	91.5537	77.4667	83.0125	67.5911	69.2775	73.0929	92.6476	59.393	89.7831	73.5023	86.9554	83.6831	76.2517	62.7581	75.319	74.2706	56.149	64.8688	81.957	69.1462	74.1648	81.0473	110.101	83.2044	55.3419
ADNP2	287.855	310.286	314.202	329.299	283.921	310.573	280.057	261.146	289.265	282.388	259.375	313.767	318.218	271.389	276.269	262.98	269.596	258.821	315.949	291.13	262.191	357.433	271.414	282.011	282.181	308.612	277.814	236.61	240.696	275.487	212.358	259.604	177.396	227.131	220.357	303.409	299.638	337.42	202.324	261.385	253.75	268.807	272.672	275.661	238.328	276.873	330.465	419.962	275.487
ADO	238.613	288.739	186.184	287.83	227.576	233.764	213.373	198.502	207.978	174.826	206.998	282.832	270.142	220.134	221.768	215.125	210.41	219.279	246.066	241.003	144.189	237.984	185.871	240.674	187.022	254.452	213.041	243.955	168.07	239.778	242	258.739	169.614	199.651	225.311	274.166	205.6	317.681	160.632	202.09	180.569	234.665	187.19	230.656	222.504	206.122	173.081	209.839	165.911
ADORA1	44.2919	38.2149	42.4134	32.7595	37.9479	41.406	35.3025	41.9243	39.5687	36.1862	40.2179	38.6177	40.3113	29.5412	36.0099	42.3493	33.5486	34.3419	45.3129	40.0761	38.5598	42.6877	40.3731	45.2844	36.4615	41.3383	38.2287	39.1615	37.4327	38.9858	38.6369	34.1415	36.0641	37.7716	35.744	44.4157	40.4541	37.1195	36.6429	42.7603	35.6531	35.3864	41.95	37.9633	41.3253	39.6609	38.3281	38.3256	34.7676
ADORA2A	40.6446	39.4273	44.7497	36.9742	46.9915	45.2269	46.0496	46.9802	39.0323	45.3476	45.2416	37.5106	36.4212	40.5799	42.4316	43.2066	38.5954	50.5475	42.3542	40.5493	49.3367	45.675	40.6185	44.4267	46.1844	47.237	44.5455	44.0063	45.5781	46.4183	42.433	45.6802	42.9797	43.5718	45.234	41.7206	42.007	47.0274	40.2455	49.2625	49.0369	37.8243	44.5567	45.3732	42.6172	38.8267	38.8773	45.4504	49.1443
ADORA2B	79.3998	68.1452	74.7108	72.0805	93.1636	96.1694	82.3983	84.3889	96.0633	75.3566	81.2085	87.0062	117.313	106.605	110.957	103.039	104.897	84.4751	78.0957	57.2437	94.7979	39.2476	104.354	55.0944	50.9512	39.7797	162.792	76.3625	90.9892	103.551	132.322	64.1771	101.836	108.144	160.855	112.488	126.758	80.8143	180.927	84.5324	102.318	61.124	152.275	85.1393	182.2	122.518	66.2572	42.335	88.4449
ADORA3	61.4643	58.2782	79.1779	31.6691	93.2003	41.4937	67.6978	88.924	70.2526	57.6394	90.5023	44.9395	76.7865	72.2008	84.2247	63.1766	61.6805	62.0623	71.3159	54.5055	51.0577	47.1792	111.041	50.0925	41.8245	35.3461	51.2134	75.6616	75.9097	83.6334	84.6902	73.1838	81.154	123.537	41.2557	42.4743	89.0744	35.3659	191.154	50.3535	117.08	41.8357	66.7143	37.7011	129.044	75.1665	35.1093	34.7209	58.6605
ADPGK	351.344	380.578	349.072	381.266	402.408	390.594	362.074	364.668	359.885	347.909	368.679	363.953	395.247	390.124	388.988	390.594	375.601	381.139	383.049	392.627	344.649	259.334	421.477	359.767	373.417	277.369	400.728	345.218	421.265	391.641	405.558	325.334	409.399	372.862	444.642	464.781	397.775	350.826	454.289	383.58	397.329	323.291	450.05	427.85	406.558	395.431	412.679	279.245	448.666
ADPRH	42.218	35.5286	37.256	42.4334	36.1093	38.1112	40.4608	41.2522	38.0836	38.5993	46.2334	37.9478	43.9823	55.4037	40.779	45.4956	39.7402	39.3945	41.9326	39.7599	41.633	42.9654	41.5535	42.6922	41.6924	53.5832	42.505	45.3141	42.6839	49.5044	43.9462	37.9325	41.087	41.7059	37.0512	38.0356	39.7032	44.1294	36.0899	34.6062	36.9084	40.7313	39.6633	41.6378	34.0866	39.2509	37.2382	39.0209	43.8667
ADPRHL1	41.391	48.6915	43.825	48.565	47.4455	43.0521	46.6925	39.0194	54.0183	38.7038	43.8175	49.3463	43.9041	42.7489	43.8865	41.7625	43.8195	54.2072	52.8975	55.7037	42.6634	49.2639	46.3315	47.572	40.746	44.7747	46.7699	53.602	55.7924	46.2895	44.5997	41.801	49.2941	49.6157	50.0887	52.5225	42.8015	46.1783	50.698	36.2036	52.0927	46.3528	42.4826	38.3432	44.394	46.3799	67.5987	43.9069	47.1199
ADPRHL2	77.0536	135.663	70.3988	134.685	75.3832	92.3764	82.8785	94.9414	92.2678	74.0279	93.8476	118.605	103.922	97.0067	81.3099	78.5258	87.4615	98.3713	72.4923	122.452	110.579	103.614	72.9308	106.271	97.2596	89.61	91.309	101.259	83.5544	111.973	84.2832	109.674	73.0196	76.5845	79.6646	70.6898	69.3384	70.01	78.1831	91.8617	87.7462	112.844	111.232	93.8355	105.017	91.7407	72.1441	77.6817	83.0164
ADPRM	177.739	193.975	190.708	213.111	123.575	132.143	121.438	138.996	168.773	157.701	136.129	192.04	208.918	165.071	217.892	223.327	199.057	144.269	159.328	180.412	179.66	128.86	140.396	133.557	204.572	99.2366	203.164	173.951	265.365	136.018	155.728	124.644	154.166	120.85	179.266	147.179	191.324	113.437	160.544	124.895	235.002	151.202	238.389	172.985	146.388	141.216	216.453	163.075	245.801
ADRA1A	44.5842	44.5077	36.5818	39.1168	36.4158	37.3392	33.0152	36.2322	40.6742	42.2687	34.978	48.0259	41.0564	45.269	38.9867	40.7736	44.6694	51.5266	48.3163	32.6246	37.1658	46.3645	40.2983	43.1501	38.3917	39.3439	47.737	45.4207	49.9252	43.2068	38.8797	38.4708	38.72	47.7646	41.8362	39.8863	45.8539	39.3635	42.3089	50.1892	36.2918	34.4739	36.8735	39.6709	36.7795	47.0656	39.666	32.9902	38.5951
ADRA1D	57.0349	60.6547	60.9891	62.1025	65.7485	43.6889	70.7006	75.5834	93.6017	76.7681	77.7659	72.3563	65.1336	78.0519	83.1016	73.1466	82.8024	71.6376	62.5325	77.0654	61.497	71.1644	60.2422	70.7459	93.9306	81.0177	63.8938	86.824	65.4979	84.9458	60.3141	57.1139	50.0699	71.8251	52.3499	75.6364	56.8255	72.6481	56.4932	70.8531	58.2384	66.9868	52.8568	68.9072	65.0901	68.9072	105.458	112.981	61.0724
ADRA2A	50.9576	62.0178	50.5365	55.1976	51.8391	53.8044	49.3803	52.8881	49.2014	57.4282	48.7987	55.5892	62.4253	52.0177	54.7681	54.3529	55.9903	44.6845	50.9681	45.2082	56.8435	56.1932	51.8732	49.9462	56.5845	53.9865	60.2525	56.7964	53.2026	55.0152	54.238	53.2529	47.4949	50.2823	43.2721	59.0824	43.976	50.7461	55.7447	50.6086	49.5829	57.0099	49.3636	52.1079	55.0494	41.8156	41.2884	57.9465	47.8558
ADRA2B	56.0606	39.4317	50.8924	46.446	40.6694	53.1931	53.2752	55.1246	46.8166	50.2502	38.3237	40.2991	40.3274	42.1957	49.0725	50.2594	41.4806	44.7389	48.6677	53.7521	42.3015	53.7931	49.5524	56.2036	39.4046	51.0973	49.7808	52.2452	50.2274	52.0011	43.6343	49.253	45.3786	50.7782	38.9076	42.978	48.6609	49.3064	62.901	54.3307	52.4522	33.5875	43.6557	42.4019	46.4142	45.7669	42.5165	41.3232	46.8186
ADRA2C	43.9948	46.7631	40.3088	45.9835	40.6264	47.7483	46.0743	47.28	50.5769	50.8188	51.7635	43.7569	50.7781	52.311	48.6098	50.8292	48.4923	48.9599	46.7644	45.8399	47.0287	50.7897	47.9448	48.5254	45.9552	49.2805	48.2098	44.6239	46.114	48.3159	49.8295	43.7654	41.8623	42.9738	45.0399	48.5333	47.4824	53.4391	48.1635	40.2667	48.3113	45.2585	46.0884	39.9693	46.6596	45.9794	43.3464	47.4948	51.1682
ADRB1	38.335	39.6056	45.3432	44.098	38.8185	40.7737	41.0614	29.462	40.1162	36.4581	41.6382	46.0192	37.1194	41.8669	32.3212	36.2779	45.3596	38.0565	41.0579	39.0037	35.1157	41.729	41.3617	40.9682	37.6245	40.6328	43.3682	44.7507	41.3105	37.2198	38.1149	43.4721	40.6772	34.627	38.5713	41.0095	40.619	37.9749	40.1486	39.7161	39.5654	37.9618	38.6219	44.1586	35.0086	37.8353	36.3695	42.2884	37.001
ADRB2	92.1737	93.6868	78.0412	91.3103	90.423	89.5899	81.3687	67.4682	72.1276	73.0103	79.7659	70.3071	130.869	171.168	74.5204	74.1611	43.81	84.1626	97.8696	104.93	60.7081	64.9282	69.0266	91.7401	75.3497	100.038	85.4095	95.9194	103.886	69.5426	193.43	114.971	78.9823	71.634	92.4102	86.5976	71.8021	78.239	130.845	140.41	63.5664	71.4262	67.3753	78.67	114.824	115.254	86.75	102.561	65.6384
ADRB3	46.7052	49.4913	46.9268	44.682	48.3539	42.4953	41.4297	48.1613	43.0497	38.5379	44.4241	42.4484	39.4404	39.8168	43.5317	40.6751	40.2868	40.9099	42.8962	45.8941	44.4951	39.1566	41.9752	35.9663	46.8135	41.4993	45.8326	40.0336	46.2809	44.6363	46.8005	39.7876	40.4551	45.1638	41.2591	36.8839	43.6743	46.8511	43.2674	39.1709	40.149	43.4771	39.1813	47.3865	41.3461	48.3155	38.6181	38.9523	40.9935
ADRM1	188.393	186.8	173.04	179.319	183.332	160.811	133.373	185.674	157.582	187.806	189.864	186.576	187.806	224.791	164.458	171.144	196.058	181.84	181.84	177.693	142.891	277.633	123.671	172.14	149.84	240.502	178.33	211.525	139.274	212.852	137.754	242.701	140.904	193.551	167.103	187.358	133.007	183.258	121.013	201.694	128.453	174.264	169.605	167.988	144.129	220.653	174.165	189.775	134.933
ADSL	1145.88	1152.17	1128.06	1077.23	1127.07	1127.07	1115.48	1118.61	1115.13	1119.04	1106.01	1105.23	1129.74	1109.44	1141.06	1136.7	1151.99	1185.29	1156.63	1118.77	1054.83	1947.28	789.283	1084.2	897.178	1571.31	702.414	1332.42	778.5	1307.98	684.254	1633.6	742.25	1202.94	839.341	1167.95	744.773	1510.73	648.977	1363.55	758.999	1240.51	649.432	950.308	824.505	1315.2	931.22	1532.93	926.933
ADSS	139.266	157.935	138.074	140.101	188.913	172.704	206.347	141.167	169.183	147.621	169.183	173.174	122.957	139.359	145.485	146.394	139.231	111.455	127.641	142.246	137.907	217.47	144.496	161.343	159.975	213.977	133.231	144.283	227.667	158.99	130.634	183.974	104.647	122.682	119.065	170.084	185.246	211.924	136.595	154.64	150.795	150.504	137.359	139.66	134.448	143.141	116.16	135.213	139.028
ADSSL1	42.175	44.5854	44.3201	43.5816	45.3267	35.6307	42.4104	44.0325	45.296	46.8678	44.1394	48.0183	46.194	41.9118	47.5958	48.8666	42.6241	44.0885	47.7025	42.4075	39.5223	45.6495	44.1967	46.3361	39.7174	47.5796	44.3176	49.333	43.9217	40.3976	43.3191	36.7598	37.6564	38.7534	39.5007	38.1493	45.7747	39.624	43.2079	44.8672	41.1182	44.4322	44.4103	37.2165	40.3783	43.3875	44.094	44.4015	36.0838
ADTRP	99.3415	111.409	164.835	133.211	131.157	107.333	118.605	114.698	146.356	118.397	193.48	153.572	135.532	80.4408	176.415	175.526	241.007	137.651	136.282	221.476	83.8145	135.933	76.3959	190.054	84.4997	165.853	69.7604	175.079	58.8151	160.304	79.8481	146.636	77.3866	184.071	108.07	253.7	57.5934	108.855	77.4461	169.417	104.453	277.711	79.1734	305.786	69.6591	197.743	207.143	292.358	86.269
AEBP1	69.4472	59.0292	73.9873	71.1939	47.1695	49.456	59.5203	65.9269	49.1767	57.8703	48.7066	51.692	40.7139	47.6363	49.8335	57.5966	64.5632	59.8915	57.4541	58.0183	61.1737	47.6072	53.1777	46.9178	77.7391	54.778	66.6865	53.3733	92.3174	59.5666	45.7305	49.5322	58.785	45.5661	77.5517	45.3983	52.2237	47.7244	53.9269	45.4487	64.3544	61.5887	59.7456	44.6568	55.2118	51.2837	68.0038	50.943	67.0903
AEBP2	101.361	113.379	105.939	104.484	108.055	96.5778	113.513	104.071	73.8317	91.5122	95.8803	68.8111	70.0448	68.4622	99.0223	94.2495	92.4475	78.5468	101.271	89.9626	110.629	119.149	95.3006	85.6	117.49	101.295	119.395	94.7174	68.2604	98.874	87.319	90.9229	97.2277	79.0708	129.908	74.9261	96.988	83.7826	66.2519	88.5702	68.4513	91.3748	72.6564	82.1879	109.793	95.7916	102.802	85.1115	59.872
AEN	160.606	203.08	153.442	218.311	162.782	95.8213	147.245	169.211	151.254	134.925	123.06	190.411	204.191	152.451	176.293	187.882	188.817	144.309	132.275	172.935	213.787	203.11	110.104	130.412	170.731	166.804	151.921	178.923	153.33	171.563	151.098	216.665	121.73	135.105	136.926	160.339	126.604	147.907	112.279	124.345	107.961	182.599	177.218	188.797	109.245	176.547	166.098	166.394	156.6
AES	43.6311	40.8853	40.124	41.9823	40.387	43.1856	49.2047	46.834	45.4361	44.9626	44.911	45.3287	46.5945	50.5352	45.3581	47.6076	41.1771	47.6985	48.8708	52.9473	42.3903	47.9052	48.7281	47.5543	46.0217	49.573	44.9387	42.2514	42.9671	48.8105	44.3619	46.5545	38.6233	39.4468	44.1609	42.431	40.3072	37.9485	39.8857	47.1714	44.6197	42.9251	39.823	39.4001	41.5769	46.1659	46.1966	40.2817	48.1809
AFAP1	29.1076	38.5372	39.1006	37.7727	36.8803	39.2634	38.9743	35.461	38.4551	39.4474	40.7723	38.9375	38.8153	46.6343	45.0316	42.7801	46.396	42.8779	39.7989	36.4436	35.1065	38.9672	36.2209	42.1074	33.099	37.4856	42.4586	37.5324	32.7703	35.5954	46.2885	39.2957	46.1731	45.8213	44.6657	49.0312	40.2064	41.407	36.7257	35.7565	32.893	36.5807	39.4238	41.2362	43.39	44.8279	42.961	38.3244	38.6045
AFAP1L1	73.7257	67.0444	42.108	64.0611	62.0261	57.5759	66.5609	61.3529	68.1223	37.9073	46.5106	27.8124	49.2953	66.4997	60.0628	68.7089	55.1655	41.6166	45.6698	86.7829	63.6656	44.7877	71.7235	46.5308	54.1361	47.9381	55.3673	49.7336	65.7105	44.2373	57.8423	44.1204	87.5322	47.2037	52.845	48.9126	56.0705	54.9584	65.2028	40.8738	80.6835	43.7827	61.005	48.8722	59.5908	42.744	43.1829	49.7367	68.1829
AFAP1L2	73.7598	9.26486	25.6961	19.4891	40.9868	59.135	65.2699	54.1151	65.3518	43.5377	63.3423	46.0351	33.675	42.5951	89.1844	75.646	71.2901	102.789	65.3518	55.8107	43.4163	79.6188	46.2992	74.9553	43.1106	110.398	38.7195	62.9485	51.5851	35.6819	40.6378	51.7727	40.7127	38.1127	36.5419	40.85	42.6977	70.9792	43.8241	49.7319	35.6677	48.2768	37.965	45.8719	39.7779	39.1183	39.4982	69.9404	43.0643
AFF1	39.5012	54.6932	45.4183	41.4999	37.9304	42.1617	40.5129	45.5337	42.1598	40.9586	48.3005	48.4235	40.656	41.7192	46.4439	51.5075	49.5213	45.4859	45.8035	47.1182	53.9835	42.6702	40.9	43.1602	46.894	46.5173	40.4844	45.1907	43.63	49.3779	41.5746	46.3176	41.8767	49.5768	40.8312	42.2728	40.0918	38.5521	53.418	46.3685	39.6509	40.0243	45.4377	48.3457	46.5485	42.7533	43.8959	40.9238	39.3563
AFF2	48.1453	45.6164	43.903	54.6052	49.8946	47.8188	44.647	59.1257	51.3891	41.2416	40.6685	45.1857	49.4641	45.8138	47.2923	52.5106	46.8959	46.4134	41.4368	47.2089	46.7893	47.1764	42.3744	44.2754	48.0093	50.6987	47.3439	52.5156	52.9577	40.2043	40.5775	46.9335	39.537	42.1863	38.1228	43.4874	48.1725	48.5437	48.3593	47.9787	49.3561	44.85	45.296	34.7112	48.4378	41.8029	42.6353	43.943	47.7187
AFF3	40.1873	44.6255	41.9913	45.9247	38.8649	44.1928	37.186	41.482	38.3077	43.7768	43.0104	48.9904	48.0663	46.2634	39.7419	41.9216	37.6083	45.75	38.4515	34.5484	38.0688	41.598	45.1428	43.0191	42.7562	47.06	33.2198	42.5176	44.9742	46.052	33.7954	40.0154	34.9041	42.9452	43.528	48.0119	36.5412	38.4561	44.6181	41.7704	36.8033	50.8734	37.497	48.111	43.4322	37.6474	41.0531	41.5038	40.6693
AFF4	75.7258	71.298	74.3399	88.0305	59.0116	72.3597	47.6108	80.2919	66.2207	35.1587	83.6356	74.0222	62.2769	72.1521	55.9786	84.0157	58.5789	53.496	52.3874	70.1044	79.4788	60.744	63.2609	64.3341	68.9773	77.3931	66.4108	76.18	98.6995	87.1217	53.6344	50.8547	50.409	52.8993	45.3171	59.1659	62.4829	61.4895	58.6447	46.9772	67.5382	64.2882	63.2209	62.9021	57.0149	69.5757	55.4411	64.9972	74.8511
AFG3L2	219.179	235.031	200.194	238.365	172.162	189.464	192.212	205.824	219.668	196.543	209.307	237.941	185.801	212.13	197.061	207.162	225.189	229.814	237.68	204.757	240.317	206.83	193.801	188.949	186.191	202.056	154.631	188.24	133.626	171.717	225.013	267.686	207.168	220.89	194.095	168.852	229.264	273.749	171.717	140.11	194.603	219.114	234.456	288.333	187.39	176.752	154.367	163.452	280.405
AFM	45.5869	39.0113	38.4462	41.3776	36.345	41.2728	43.2239	36.6516	39.6933	39.8496	35.6617	42.1693	35.5286	36.2981	38.0058	33.5321	46.3784	37.7864	45.335	38.3608	43.5924	39.8409	42.0959	36.1916	41.2751	44.8713	36.4678	40.0533	44.5926	35.4777	34.1051	38.939	46.1877	39.4725	36.811	41.1797	40.7366	37.5784	46.0232	44.2342	37.6976	37.9327	37.7181	44.2721	37.0824	47.2689	37.5109	44.3359	39.1932
AFMID	44.6198	48.5696	49.4327	46.3818	47.8487	50.052	36.6954	45.1501	42.7513	49.571	38.1634	49.1577	42.0524	61.4992	51.4797	48.7248	59.3762	44.2756	53.6625	48.748	41.5026	43.6348	48.1372	50.1376	44.4424	46.5846	47.3234	45.3101	48.9625	75.9841	54.9785	49.995	39.7596	76.8921	49.8761	71.1012	45.8167	41.4841	61.7488	61.5529	50.783	43.7182	44.0568	41.1333	43.4246	49.2698	44.7377	39.1836	38.9159
AFP	44.1922	43.4179	39.6263	39.1808	44.633	37.6386	38.5087	47.3134	44.2635	42.4245	46.6931	36.0328	44.7857	46.9054	38.6489	37.2607	49.463	40.6025	45.7424	39.419	35.1439	44.1691	44.8556	44.8972	44.5701	41.2239	43.4259	36.7507	40.5732	47.3012	35.4556	38.5727	41.4945	47.0281	40.9756	39.6742	41.5582	41.4857	45.4549	41.7765	44.3422	41.3479	39.8297	41.2375	39.8981	36.867	45.8746	42.9642	42.6817
AFTPH	58.2768	58.273	77.8366	55.9161	69.2498	94.8322	78.2247	97.92	86.4179	104.558	98.1277	81.7837	67.3772	80.3248	81.7068	91.0198	89.0644	111.512	91.3894	77.7221	71.6348	84.9259	74.3575	97.7403	93.8534	97.9492	98.4696	99.5246	96.9492	99.7732	71.0215	78.589	76.4497	81.5872	94.8862	80.3134	82.5286	78.6996	78.589	88.6569	104.488	77.8217	83.0304	76.8069	57.7329	97.7046	97.7573	71.4823	82.7909
AGA	183.819	182.524	140.706	120.147	119.032	127.458	172.323	166.709	154.981	139.599	163.885	126.763	207.431	176.37	209.628	179.891	169.887	176.489	162.196	157.432	174.7	160.825	168.117	174.187	194.972	144.028	157.148	135.92	215.836	175.722	208.197	176.008	200.155	197.936	126.639	105.269	178.705	145.433	137.993	126.577	165.636	124.073	196.675	131.886	145.247	147.436	111.669	121.097	208.503
AGAP1	42.9725	41.2315	42.242	45.8192	39.0007	39.5062	37.1702	36.2368	42.699	40.5275	39.5723	39.7845	53.3012	55.2817	40.8276	38.2204	38.0053	38.6199	45.602	46.2478	41.7568	37.1654	42.0982	40.1326	43.5181	43.1382	44.8665	41.2073	41.8294	43.7378	45.6148	41.8607	36.3083	43.5383	43.7976	52.1006	39.5295	40.8712	41.932	41.8092	57.2052	46.0184	39.6207	49.3018	45.055	41.9595	44.8274	36.0803	38.0041
AGAP2	41.6949	35.8385	34.9744	40.4461	48.1772	47.6482	56.1045	51.4389	52.3775	53.1456	52.5059	50.9004	54.756	50.7805	45.1304	54.147	56.3825	56.2485	43.2068	44.5296	45.5082	52.1891	42.6511	51.094	52.2982	58.1115	42.5271	49.4732	60.7034	64.882	40.9007	44.177	48.4033	49.7951	38.7737	52.5728	48.6033	48.0795	40.2943	54.1369	48.2637	46.9822	45.501	56.9703	53.5915	45.4505	53.8386	59.2858	48.7449
AGAP3	47.9281	44.7575	43.7062	48.5155	45.5768	45.2852	46.5578	40.353	40.1728	39.5504	40.1889	44.2846	42.2274	51.9039	38.1576	45.9917	47.118	46.7073	50.7892	46.9565	50.5531	46.0363	46.8567	45.5856	44.0442	49.6368	49.0439	51.8304	42.6955	55.8073	43.6506	46.2404	42.4959	50.0674	47.0179	55.6815	49.4228	44.4099	41.8194	41.9847	53.4358	45.0074	40.6291	40.6756	42.5606	46.3064	47.4381	49.6776	43.3364
AGAP4	38.918	45.0174	51.1389	45.4897	41.7156	47.7733	39.1974	40.9845	45.7451	38.2518	45.2067	37.4572	40.7224	41.469	39.7475	40.107	44.0883	42.9244	42.2426	42.7104	47.8884	46.0853	47.9844	42.26	42.1929	47.2315	41.3448	44.1977	45.6407	43.9332	44.3363	40.7317	44.0059	50.608	48.5379	47.5192	49.4226	38.0093	50.9236	40.9268	41.6546	45.8604	44.8823	40.0267	42.0098	49.8528	47.8756	47.0216	44.6732
AGBL1	42.4229	52.501	38.8877	41.1033	38.4807	42.0902	37.9976	45.1129	37.9573	32.4355	42.8166	38.1155	44.0047	38.9046	41.0747	39.9103	41.7027	39.2075	40.6382	42.5149	36.7101	40.3461	39.8872	43.1451	43.6698	38.1741	35.716	39.1298	45.792	42.0138	45.048	43.7635	37.6112	38.0119	39.6772	40.7392	38.8511	45.271	44.6806	36.8517	40.0172	37.7915	44.8413	45.8105	37.9398	40.9974	38.4416	34.5053	39.3567
AGBL2	43.0955	39.7463	49.6739	47.5614	46.7075	44.5123	44.1873	48.7232	40.2382	41.519	43.3716	51.4245	40.0095	49.1392	47.4581	45.413	41.3956	34.1492	43.4579	45.7681	45.3693	36.4277	36.3681	45.8735	44.9126	42.5633	43.4772	39.2801	49.291	48.2394	46.1034	45.5626	44.1772	39.7385	38.8428	46.2501	38.8375	44.3251	45.4883	42.6827	42.0579	37.5572	47.2025	44.9413	48.8783	45.5954	41.5895	49.4677	46.0301
AGBL3	40.458	45.0307	47.9446	43.0363	45.2893	42.1757	28.0471	39.6591	44.2298	39.1462	42.7644	38.174	44.3086	36.0186	40.2807	41.0393	43.0031	46.968	44.865	41.4335	30.5818	43.8442	36.3112	39.8821	40.2841	45.0233	36.554	38.5527	40.2596	40.4913	43.0858	46.0411	38.306	40.849	45.0653	49.645	43.7578	45.2286	38.115	43.4166	44.1389	38.1105	41.1156	44.2831	43.9675	44.5665	46.3212	45.4309	42.2917
AGBL4	43.4885	41.4026	40.8527	39.0941	39.016	37.0686	37.884	40.452	32.8167	43.0693	39.4289	35.5748	40.1715	41.8422	38.4359	48.2403	47.0981	43.8907	49.0564	47.0589	44.2552	40.2373	34.3663	35.0768	35.7261	36.17	42.0592	36.4666	44.1556	40.9267	42.7272	42.7392	39.055	37.3602	43.9123	44.9778	43.508	39.2907	36.3154	37.4655	45.7908	35.9479	44.4689	38.0795	39.0249	43.7766	47.4931	35.2131	37.473
AGBL5	42.8368	44.8502	48.9659	46.2689	43.8917	50.1944	48.7521	48.5776	53.1818	51.3446	44.6087	53.7678	44.5293	43.7741	39.4556	43.7716	50.9239	43.3997	33.1909	46.8202	38.9568	52.8189	43.5366	42.4994	47.8201	48.6038	44.4531	53.8698	44.8041	47.4845	40.0616	45.9123	52.0298	44.3767	54.536	39.376	41.7959	51.4622	47.181	59.658	39.6047	47.5281	45.2255	46.1984	41.5742	51.852	44.9285	49.4263	35.8608
AGER	49.8692	42.0221	50.2828	44.2855	44.6527	31.8553	38.365	30.8075	46.53	45.3277	41.382	41.6758	47.6881	33.9744	47.8917	37.4864	38.2597	38.1471	38.571	39.1621	40.5215	41.892	34.5315	41.6216	42.639	38.9236	49.0458	38.1548	43.1494	37.9641	34.2339	39.4347	41.814	40.7245	36.6106	34.5341	42.5138	47.6931	35.8727	39.597	46.0848	36.8608	35.6201	41.129	35.1394	37.8967	34.697	36.2973	37.4045
AGFG1	42.9038	45.652	43.5656	43.535	49.9842	46.0218	38.3327	38.0965	47.1868	45.6157	41.1129	38.3235	39.5791	42.6693	39.2115	32.5115	38.1943	47.9454	47.3992	47.5564	47.9907	42.9241	43.4164	46.0459	43.5385	46.9181	47.6414	38.3136	40.192	44.2831	42.1237	53.8697	45.5269	44.0754	46.5224	50.5123	41.4786	43.7635	39.6406	45.959	42.9748	38.3549	34.0578	40.2905	39.9712	41.9123	42.1105	45.9796	47.3675
AGFG2	40.9779	48.9445	48.1524	38.6025	43.681	46.1015	37.7559	45.1432	37.5629	40.7915	43.4501	41.7854	47.7517	41.7627	43.2661	42.8568	35.3634	41.1769	33.3217	37.1599	34.1501	42.772	42	40.1725	41.1765	42.3399	42.6679	41.0504	43.5219	44.5191	45.9064	47.7338	46.5455	43.1702	39.6083	40.0673	44.9539	38.7341	48.4266	37.3607	52.0503	45.1005	41.3564	42.856	41.7945	40.1733	47.4305	38.1456	51.3145
AGGF1	75.6534	78.997	78.3892	74.116	71.5132	72.2704	81.8085	65.0168	67.9629	69.416	67.9446	63.6493	63.0308	71.0914	71.0183	78.1292	72.6547	80.9248	74.4471	74.1895	82.6536	74.6799	80.796	72.1032	70.6292	81.0804	75.565	73.4772	71.0792	71.5505	67.1412	72.1923	63.6833	75.394	71.9105	69.0644	69.4224	79.6353	65.2962	78.1773	74.2293	65.3383	69.074	64.5365	68.179	67.7217	80.5041	88.4145	77.32
AGK	368.976	363.017	321.566	333.933	328.772	311.578	332.819	323.298	361.524	339.882	354.46	356.124	336.545	320.514	364.605	324.839	345.958	334.963	364.019	342.266	144.881	694.247	186.972	373.342	202.411	781.996	160.225	353.061	136.784	268.216	156.784	508.937	169.975	288.205	191.605	362.574	201.819	436.486	160.992	419.293	154.345	360.796	149.875	285.12	214.557	310.984	280.197	732.786	189.068
AGL	38.742	36.8124	48.6126	38.4394	42.4189	45.0348	42.1482	44.1539	47.6249	43.9143	45.0283	38.9071	34.2571	33.4898	44.7498	45.893	40.5129	47.0733	40.8698	44.0956	43.9518	45.032	43.9568	34.6017	42.1107	44.826	51.241	43.2197	46.8971	50.1046	41.0777	38.2029	46.5644	43.6309	39.8064	55.7518	41.8669	42.0208	41.8041	40.4782	46.2961	40.5151	47.2449	43.8496	40.3355	49.9944	36.7601	41.6461	41.9433
AGMAT	77.5446	71.8223	92.2994	82.7712	68.7602	59.7701	81.963	81.9166	89.3734	98.2157	94.6539	86.8614	75.5273	72.3209	87.1196	86.0463	89.0799	88.6723	71.4037	78.9874	70.468	91.7332	63.8106	83.3507	83.4189	87.7204	57.2768	69.4515	70.3675	74.4571	51.4448	77.932	55.8059	75.0141	72.1384	73.849	61.4874	85.7076	53.4434	74.762	59.4273	69.7506	58.0437	64.0938	59.4337	73.3046	107.686	89.7056	71.2411
AGMO	45.4175	52.1427	40.1539	44.7437	45.0202	43.0984	48.1001	40.6541	44.691	48.2047	44.8249	42.261	42.4658	41.6887	40.2301	42.0777	43.0258	38.9527	47.1311	50.4995	39.6839	45.6715	39.7418	39.0326	46.424	48.2947	42.7249	46.2278	40.2126	44.0842	47.0444	47.209	45.8432	44.0068	49.1969	54.4614	41.8516	49.3959	47.3889	43.5954	45.2397	44.2078	44.7139	42.4512	43.8903	45.7096	46.6603	43.4995	44.7046
AGO1	165.179	153.171	142.349	161.013	165.146	173.398	162.709	161.383	202.959	184.638	169.776	183.638	189.981	174.726	188.978	191.611	192.363	191.341	156.836	179.538	153.461	142.689	199.37	122.798	150.958	141.759	218.375	169.628	214.486	149.354	160.411	104.045	174.635	169.032	174.3	126.531	156.085	119.246	168.482	138.66	162.899	144.714	185.783	161.097	189.053	131.582	168.332	111.843	158.994
AGO2	444.605	473.274	469.197	475.504	423.461	454.369	401.523	456.081	431.305	468.357	422.375	476.413	444.447	420.852	423.564	450.814	413.615	478.113	417.64	468.746	478.634	414.079	498.61	529.321	555.486	402.045	440.411	265.025	217.252	434.64	442.494	391.727	517.966	360.323	628.62	347.916	558.756	448.746	434.028	488.674	236.472	441.26	471.842	353.026	422.245	383.662	480.792	396.601	321.086
AGO3	47.4435	45.5731	45.1665	45.5731	43.3284	46.4918	55.1327	55.0022	46.9157	53.9084	58.3774	54.7515	58.5703	54.1329	47.9261	45.0451	45.0988	57.2357	43.255	54.8599	49.1743	53.4355	55.5917	48.3525	47.4005	50.7171	53.7937	43.1284	45.346	47.3647	44.6026	50.804	46.7891	43.4686	48.4485	57.7465	52.5098	49.3989	55.6124	45.6457	36.7891	46.8714	45.6399	41.7997	52.1924	46.1024	52.9234	53.6523	42.7491
AGO4	48.1726	52.6387	46.6716	56.0643	50.9442	63.1097	64.2867	60.2828	62.2039	49.8054	61.7546	67.1646	59.4864	74.1077	59.4809	60.7451	51.1214	52.9628	60.6152	67.7602	59.6371	63.0448	64.3549	51.5761	53.6044	52.714	63.9752	52.0047	68.0425	59.4817	58.6236	57.0417	63.5703	46.2958	48.0303	44.1637	63.5224	61.8702	60.3856	56.8285	63.2167	55.1955	56.6374	56.0146	75.8073	44.3729	42.1791	43.282	69.7302
AGPAT1	40.0596	42.7714	36.5817	37.6571	33.1264	38.0109	38.5846	39.8755	37.3755	40.1232	34.6117	35.5103	37.9646	42.991	44.6721	43.8831	32.9063	38.5534	37.0778	39.6628	38.7998	38.7475	41.4787	40.1599	38.4363	40.9578	44.1154	44.2304	44.4533	38.9221	39.2417	37.4381	39.038	39.9639	34.6405	35.7013	37.5447	35.3487	42.6892	33.7363	39.0257	39.1395	36.9123	39.8631	37.4864	41.0817	35.2471	41.2086	39.8284
AGPAT2	61.9155	39.6295	52.2734	50.9818	71.4958	71.8852	54.1162	48.3733	57.2792	47.5712	57.0078	58.8829	49.9141	77.4922	46.4763	59.9483	50.5821	61.7879	68.7355	73.5922	58.3297	51.3143	56.0858	50.1969	41.3725	55.3081	52.6794	48.8526	56.971	58.9115	74.2459	53.872	45.8708	62.7641	54.0884	45.4687	52.9014	48.511	68.226	58.1852	63.5508	50.8362	74.9082	57.6452	56.6509	52.7134	48.5629	48.8429	44.4831
AGPAT3	37.8856	44.2971	41.3362	42.0619	35.7231	42.9818	39.0749	39.6048	42.6992	39.9536	41.531	43.732	40.1555	48.2925	41.3545	47.2481	43.4084	38.2221	41.2785	49.8316	39.4843	40.897	35.4915	48.6163	46.7219	48.1696	38.8599	47.089	40.1859	42.6616	35.5049	41.8517	37.8623	40.0239	32.8999	39.301	38.273	38.3351	44.0503	36.4013	43.3118	28.89	37.1275	50.9051	39.9662	45.4151	33.8228	35.9286	40.9686
AGPAT4	41.1076	43.2904	37.0287	39.2431	35.599	37.0663	38.3153	40.2451	42.5075	36.0128	40.0125	39.7179	51.2373	48.14	42.396	38.9462	43.4355	40.1705	45.5037	47.808	46.7575	38.4574	43.1324	37.9825	42.7595	40.1113	40.3085	39.2716	40.2173	37.4551	44.6801	34.4174	46.3767	47.8657	46.7786	45.0414	48.106	43.4489	39.1374	48.5317	48.6456	50.2211	39.6508	39.9938	42.5258	45.4785	50.8649	45.185	41.5694
AGPAT5	66.2225	37.8834	59.775	50.7108	56.9934	67.4622	77.51	66.8946	63.8511	62.7899	70.2324	51.266	65.6162	65.9575	63.5437	62.5282	58.3574	74.2666	61.6807	56.8933	61.0552	72.0723	51.9044	57.1203	58.5078	76.4163	48.8547	64.462	57.3562	65.3204	64.7845	70.8707	58.2724	69.2812	60.6124	62.1361	47.3183	64.3024	59.802	73.0173	46.6287	60.7332	62.4619	59.5624	55.8769	62.2428	45.7239	65.1273	50.9317
AGPS	294.458	289.82	311.414	303.811	307.306	356.441	305.079	305.833	301.412	306.16	316.174	308.449	290.141	302.394	308.738	305.638	281.733	311.277	277.165	282.067	274.572	325.355	300.733	235.445	144.707	278.077	269.369	259.832	171.214	202.651	287.27	303.509	276.769	330.152	292.619	389.654	368.935	368.536	321.847	346.912	404.596	272.193	336.962	316.515	309.501	312.283	310.501	328.972	277.774
AGR2	34.251	38.174	36.7664	39.3742	33.9648	33.0457	45.8493	43.7437	44.66	44.396	45.6263	39.7894	35.1612	45.6271	37.2361	47.0191	44.2677	42.551	37.3851	36.4996	38.0754	44.4965	36.5787	48.8653	37.471	43.0788	46.9887	44.134	41.1466	39.4665	47.1605	32.5273	41.9536	41.0024	37.5052	33.0453	35.4666	36.202	45.1619	33.0498	41.5971	38.5371	45.4414	34.4783	42.9498	36.0715	39.9686	37.9452	37.351
AGR3	43.4158	38.4425	35.606	39.8912	41.7166	38.9949	36.5285	40.1681	37.4101	44.4432	37.2555	34.8306	37.1885	41.4335	42.5332	38.7964	40.7054	40.1418	37.0025	35.335	44.5514	36.6444	38.8342	38.6248	36.0726	38.4299	34.9073	43.9336	38.535	41.8916	37.4503	36.4845	45.1707	38.4026	40.1163	42.9454	37.6564	35.9144	40.6484	40.5301	40.8825	38.0482	41.3671	38.6131	39.0105	40.029	40.8805	37.861	42.4209
AGRN	49.4944	44.5779	40.3468	38.3926	40.723	42.6743	45.3052	45.2588	48.4456	39.8253	50.4748	47.4785	47.0622	43.7255	41.1444	41.8006	49.0205	45.7592	44.879	42.7608	44.9675	42.7887	39.3388	48.3166	49.859	47.1841	41.9064	49.3533	47.9653	46.1742	43.6441	45.4487	44.2365	46.9731	51.7127	45.0334	38.2182	49.1912	39.2298	39.6626	42.0214	43.1506	45.6057	47.6068	44.614	45.171	39.9552	46.2108	42.053
AGRP	38.7508	37.1432	32.8622	31.9516	40.8875	35.7972	37.6855	34.2454	41.7602	34.0287	28.5289	36.0596	36.1741	44.914	44.0908	44.2487	40.5574	41.7556	39.3726	42.9962	34.0023	38.6054	33.4755	35.1417	35.3803	36.4964	43.8728	43.7423	37.671	37.5451	36.2065	38.4849	32.9159	42.3613	43.5097	35.4172	38.3374	39.7398	37.4131	36.584	40.1424	36.585	34.9416	34.6078	35.1694	41.8955	37.0269	45.3967	41.2867
AGT	32.6499	32.3371	39.5046	42.0952	39.5178	30.2727	41.9804	33.4108	32.9974	39.9517	36.5835	43.4326	39.7854	40.5501	43.0155	43.1764	42.3824	36.5236	39.7908	29.9544	45.377	44.9009	41.3874	34.1429	31.6213	44.9447	33.2149	34.5771	41.8213	40.905	37.0398	37.7487	33.7742	34.9323	35.677	40.08	29.7189	40.0464	40.6596	35.7641	43.3811	31.9452	42.215	35.7352	38.0025	36.5329	33.6713	35.9526	41.9871
AGTPBP1	46.4518	44.8397	46.846	47.7203	42.085	51.2643	33.3294	41.4037	49.6935	44.5363	46.4221	53.1743	52.8787	52.9242	52.8018	47.0349	46.1321	45.5837	44.6166	40.5338	41.2896	47.6597	45.9846	53.3799	48.5481	52.6588	40.2302	42.6795	48.0986	41.4025	40.2081	38.808	46.3442	40.3945	34.7982	39.5811	48.0553	36.9367	39.5837	47.3663	39.2428	46.1351	42.9432	44.5477	40.6048	35.9495	40.032	44.1315	44.9111
AGTR1	35.2139	42.7709	42.1533	44.4996	35.5407	44.5799	34.9433	36.083	35.0088	42.1747	37.9788	39.2498	44.1947	40.0395	44.7554	46.8066	43.8452	48.6051	41.7303	39.5245	39.2766	35.8377	45.715	40.5369	40.3325	40.4023	43.2347	39.4445	38.797	38.3311	37.2105	50.7752	50.9324	43.3318	45.5142	43.0704	43.4919	42.2203	40.9116	36.8856	47.5733	39.655	36.3893	40.6875	37.5791	45.3537	38.711	47.7499	40.5802
AGTR2	37.7032	41.1361	32.6139	42.7534	44.6173	43.8455	49.2668	44.5907	47.5375	37.5699	48.6856	42.117	37.8518	43.2892	39.4952	43.6772	34.6709	45.3121	43.4259	37.9595	43.5693	47.2531	37.382	46.8199	43.0469	42.9263	41.8713	46.9448	44.0113	44.3279	41.0901	41.0727	46.4805	39.6056	36.6748	37.9557	38.9065	45.2487	47.7905	45.6753	37.2296	39.6731	46.5907	41.7106	36.4422	37.4013	41.4051	40.7666	42.6598
AGTRAP	87.8614	76.0426	56.8373	102.322	129.329	142.847	85.4417	82.1524	72.9434	88.1856	91.0142	81.4168	83.97	147.515	64.6826	71.8204	78.4617	81.7088	62.5383	55.1849	92.9105	61.9122	74.6182	57.0297	58.1208	70.6743	77.6241	76.3063	78.6675	93.2666	109.79	82.7039	78.0555	80.462	64.3429	110.437	63.0117	61.0794	93.76	86.2046	67.7103	102.912	120.774	118.469	76.1724	91.7981	62.5292	45.2543	88.6214
AGXT	44.596	45.7631	54.1121	45.8977	39.9907	50.3409	44.6243	50.6836	42.0157	37.7403	38.8138	49.3092	47.3177	49.6648	39.8696	42.7309	38.5927	46.3622	52.4466	53.6232	43.0806	40.2155	48.3944	41.3237	49.8507	43.5079	38.266	42.7436	49.3411	39.2775	43.7889	39.3897	49.7402	40.1457	39.8237	55.5197	39.1442	40.4498	45.6196	46.6526	35.2979	42.5138	39.9077	45.1165	49.5793	42.997	50.4245	38.6995	54.7567
AGXT2	38.2353	38.3624	36.1287	40.4049	33.5103	43.1877	39.7654	43.2019	38.1178	44.0897	38.7403	38.1458	40.5279	47.5469	40.2836	47.3958	40.6241	39.8453	40.2648	44.6059	42.322	40.2336	35.0838	42.5021	39.7626	39.3952	35.8302	38.7696	42.2877	37.8572	38.5223	46.5447	44.4189	40.7064	39.8444	40.267	43.0348	38.7077	39.4705	39.0879	41.4071	40.6782	41.8877	42.3723	36.4213	40.9888	45.5539	36.2619	44.7366
AHCTF1	44.7826	47.4309	41.1494	44.7105	39.3371	43.3777	45.7949	55.8175	41.0085	53.2227	45.8634	39.6601	46.4407	53.74	41.1755	48.741	46.0067	41.4857	47.9117	46.0129	40.0776	44.086	39.4324	45.054	47.3051	49.2729	45.8809	43.6756	47.7218	40.5867	45.3703	43.3544	45.519	42.0006	44.7998	49.0936	48.2172	47.818	41.4026	44.0166	44.6639	43.5724	41.6867	39.3878	56.61	51.6919	45.8074	51.8114	43.5697
AHCY	372.568	388.45	406.523	406.406	333.087	356.982	289.439	384.935	266.372	241.773	409.532	345.226	334.442	395.093	321.675	398.318	330.627	384.259	327.273	406.052	352.74	596.639	209.93	285.759	179.949	421.558	281.452	292.764	330.767	349.833	289.081	580.383	264.206	426.839	391.355	363.42	260.33	456.689	249.748	329.523	313.715	362.698	268.416	292.668	385.577	447.636	189.366	267.796	257.61
AHCYL1	696.702	601.443	668.4	645.162	685.084	712.956	676.754	665.978	676.105	684.296	695.177	663.666	598.678	690.497	666.188	671.418	668.211	690.37	673.836	664.363	759.306	529.018	619.73	591.584	677.966	547.708	626.974	532.801	711.013	521.473	848.405	863.313	883.546	682.454	748.473	642.746	646.412	632.951	675.755	536.705	623.839	741.081	800.418	596.491	702.641	547.708	455.007	393.241	817.547
AHCYL2	101.593	70.7686	74.3594	72.2963	93.8392	91.6087	92.409	90.4782	84.558	80.0258	68.4653	92.8315	99.4111	106.28	87.9616	94.688	101.72	101.88	88.3882	91.935	93.9581	84.2121	85.7487	75.9586	104.852	81.7727	82.5045	75.349	99.4581	72.7567	94.2231	96.1318	96.1135	75.4229	82.9262	84.737	91.0878	74.488	88.8053	64.4544	95.6786	82.9004	86.7662	83.6486	78.6077	67.3429	94.5793	77.6799	120.32
AHDC1	45.9711	65.6794	59.9045	59.9228	60.682	71.7569	87.1809	83.4139	63.5991	86.8093	60.1168	52.3903	84.2843	78.3596	55.0682	74.6831	86.9932	59.1653	57.4114	70.222	72.0059	56.4174	73.7555	65.0551	82.2796	53.133	75.6346	55.1624	72.2246	51.5872	68.5565	58.3482	99.3113	69.6823	95.7031	73.5039	89.7781	70.4884	77.427	76.8936	84.4586	64.0589	66.3601	60.6342	86.8116	70.1279	88.8264	73.684	81.2413
AHI1	183.389	178.921	151.166	81.5189	120.455	154.528	168.58	164.054	192.019	208.568	152.561	142.805	249.946	203.373	188.309	204.046	176.895	157.776	161.656	185.302	144.049	360.113	72.397	180.433	98.2581	263.118	108.891	147.755	93.8348	131.539	126.909	172.94	117.674	87.8362	83.9265	126.51	133.565	154.114	85.4008	155.927	98.6779	120.18	93.2427	94.5189	97.957	101.708	102.785	269.268	139.439
AHNAK	50.1115	48.544	37.853	45.7881	62.1486	58.2246	65.4723	38.8535	65.9459	38.8535	51.7023	48.9005	63.2491	80.6173	46.6899	66.1631	53.0511	57.5067	74.4577	83.7007	73.276	64.0735	73.9904	63.1332	57.4426	56.1013	63.1205	53.8704	59.6385	60.6285	63.1084	58.4243	55.885	58.7532	63.0449	46.9864	62.1441	50.4984	69.1596	56.8272	76.4951	56.4585	65.5509	53.5851	66.2939	49.9723	52.0766	49.0254	62.5994
AHNAK2	46.564	49.5062	42.8694	46.4808	49.3481	43.2586	43.8211	48.3967	42.9014	46.3841	46.1138	40.64	47.4641	46.2454	48.3002	49.0923	51.4818	49.1204	54.9468	44.171	44.3189	49.9233	47.3439	47.9651	45.8092	43.8835	44.4806	51.1101	48.6122	41.9407	41.2218	49.9209	50.9816	50.9327	52.3157	43.2996	42.7039	46.5263	51.9623	41.3454	41.9713	44.5103	46.1078	49.662	43.0556	46.2042	46.4759	48.4467	42.9701
AHR	50.1039	62.0575	66.9955	58.0821	66.6138	73.99	48.8713	44.6654	56.9785	52.3139	56.0366	61.872	56.3282	65.5394	55.4687	55.4044	69.5448	45.6252	57.914	47.8122	49.3602	70.0647	56.8197	54.9624	57.368	49.6686	55.0469	57.1246	56.6576	65.8128	50.5166	62.2636	52.8557	73.0831	49.7075	72.5814	52.9027	58.0707	54.4863	60.9657	46.1081	50.0751	77.174	63.0814	63.8366	63.3752	43.2232	55.3705	55.0025
AHRR	42.9777	42.0318	42.6914	38.669	39.8327	38.5503	43.863	40.7259	46.3713	38.5869	43.8052	41.3359	42.5478	47.9243	46.0402	49.6447	41.2281	40.611	41.841	46.2766	40.2752	40.3703	39.017	35.11	40.2428	45.239	36.614	43.1281	55.7208	58.2995	41.4105	41.1456	44.2803	41.2527	44.9581	42.2672	48.9839	46.5869	37.5657	39.6125	37.2654	35.8267	38.5132	44.1327	39.6356	42.3015	38.5613	40.7805	42.1404
AHSA1	329.913	318.174	293.562	263.775	337.559	296.408	320.857	280.633	298.17	309.805	276.264	272.757	290.911	326.085	287.905	339.87	293.982	327.288	303.608	284.76	299.997	633.138	227.059	328.545	345.426	577.082	279.524	442.666	343.562	453.776	195.164	386.816	173.074	300.312	191.345	337.608	203.605	303.553	214.088	323.089	185.336	336.452	166.922	306.408	239.342	393.606	287.484	338.331	312.934
AHSG	44.7877	45.735	38.0373	37.8746	46.8006	37.5158	46.0032	45.8023	48.9753	51.4389	34.926	42.6958	38.4078	37.1591	49.8896	43.4646	38.7733	42.3575	40.8389	41.0763	39.1973	49.6155	45.2722	40.2123	46.6197	47.1557	44.3927	48.6361	46.858	46.5771	37.2886	39.3283	47.4328	37.9926	38.127	38.427	45.1699	42.2772	35.8902	36.8312	38.1694	47.9538	39.7328	41.2416	38.3615	41.4099	46.4409	49.4489	37.4611
AHSP	68.354	62.5628	48.0362	67.6271	41.0135	42.6635	45.7998	33.9455	53.8221	53.0711	35.3167	40.6135	73.4028	54.7919	56.8054	57.7773	56.8278	47.9719	46.1186	67.0513	37.9686	56.6578	42.9201	71.6057	55.6649	54.7777	50.8479	54.6033	44.6476	52.8753	36.9084	52.6766	41.6159	48.9072	41.5019	48.8624	44.4387	40.5777	44.8413	43.1743	49.6308	105.428	41.4273	41.443	37.2027	42.0162	45.773	87.5457	51.5649
AICDA	60.9067	60.8899	38.6696	51.3504	56.1495	30.5371	24.6956	42.8873	14.1986	33.3459	31.7819	43.2962	32.8415	40.1114	49.7475	30.7942	45.0082	38.7397	34.2409	45.6231	41.4643	106.984	34.6209	41.1412	34.6602	71.7722	38.4884	46.6573	35.8326	41.8332	38.3518	36.2503	35.2336	42.7088	28.9895	42.3503	37.3536	39.2794	39.8107	36.3066	34.6435	42.1322	37.6947	43.5965	39.0217	33.6354	33.4914	43.6912	35.5682
AIDA	50.1224	50.7002	45.1722	52.6568	44.3902	49.4561	44.6017	43.8327	39.5942	44.3439	41.7827	42.7363	43.6663	40.2267	42.8913	41.2549	41.105	35.5572	38.4199	36.1832	41.0167	46.7023	45.0831	39.7953	39.585	46.2885	47.996	45.1014	42.0807	39.1207	48.9726	45.3249	40.5425	46.159	46.1767	41.6808	42.299	45.0507	41.6721	47.7901	46.6154	40.8777	40.4454	47.6512	40.8544	46.3864	53.0834	50.8375	46.1187
AIF1	46.4252	47.1663	45.3591	52.2146	57.824	57.331	43.7118	41.6515	48.0079	49.1422	49.6012	47.7264	51.2547	61.2318	44.3016	41.3089	47.3211	46.9898	45.6981	41.2238	49.2691	36.2609	48.1895	41.1399	50.4175	52.8562	48.9135	45.5031	40.547	45.0083	48.6811	41.6501	43.9232	45.0571	46.5705	54.4764	47.1406	51.0452	46.286	43.5991	45.4306	43.5746	48.6921	44.5998	36.5362	44.126	47.2503	38.4561	41.057
AIF1L	41.4634	40.908	48.3964	41.2306	42.8942	46.7512	45.4685	50.6322	44.4021	47.6489	47.8049	47.6678	42.4507	41.0885	48.3217	49.0611	35.8683	43.158	46.7782	44.7204	48.4336	44.8311	41.2038	42.1808	48.2317	44.8341	38.8446	50.4396	45.9481	44.1442	54.6971	47.1387	42.7514	47.3408	51.1561	45.4939	44.9924	39.8365	47.8428	43.6206	46.0236	46.9576	52.0707	47.3252	50.5905	44.5551	43.129	49.4216	48.0723
AIFM1	39.1545	39.4918	42.6623	34.2318	34.8287	37.199	46.527	46.398	45.8549	43.2583	44.361	44.3676	42.6657	39.5841	41.8918	36.9236	43.1984	43.8015	42.3812	40.9778	38.6271	41.5574	40.3173	39.054	38.5753	40.5244	36.6209	41.1831	45.6471	38.3078	37.4284	37.1432	41.1516	46.1906	41.6806	43.2385	44.186	47.6983	44.29	35.5435	37.6182	42.7841	39.0326	33.0882	41.8666	39.8553	37.381	47.1646	37.4221
AIFM2	57.5647	52.1968	52.7116	54.3042	52.2717	47.3698	67.4477	60.3084	56.1838	60.4033	59.7323	55.6254	74.7081	58.4531	57.6041	61.7039	62.1438	68.3055	58.461	51.3135	47.8568	62.6174	64.0998	62.8507	54.177	52.0763	62.3866	54.9163	63.4284	53.963	69.3276	62.4624	59.6435	57.3144	60.4495	63.7061	58.0589	58.5518	62.3268	66.5965	59.5204	68.9388	63.842	64.2202	51.8907	61.7268	48.8583	46.3526	52.2516
AIFM3	35.0496	35.9964	38.3345	45.2338	35.9312	32.3854	38.2455	47.1352	41.834	45.701	39.042	39.087	41.0057	45.0151	43.2396	40.4089	42.8791	39.865	39.6877	39.7572	48.4335	40.4454	37.5581	37.8881	44.0583	47.5973	37.6888	48.7833	40.1439	47.6301	39.3364	38.0315	38.2922	42.2233	40.8484	39.6722	37.6432	42.4438	41.8266	38.4305	39.1467	38.1234	40.7451	35.4745	39.9176	50.9895	40.5684	42.0825	44.1642
AIG1	65.1022	55.6667	75.1783	77.6904	41.5681	54.2086	59.4462	55.4592	64.5632	65.7737	56.5543	60.5093	56.2665	64.2493	70.3049	71.4076	73.1772	63.6381	63.747	64.6443	56.705	68.2797	51.6913	77.6637	58.1341	62.9589	70.9446	63.8461	68.8706	62.7296	50.7539	71.8546	67.8025	65.7947	71.9969	48.3826	51.754	62.0354	59.6426	59.9378	80.0126	71.54	61.9296	70.1533	61.0557	75.6977	61.0557	58.9696	59.8602
AIM2	44.2328	43.8911	45.5912	39.6418	44.5131	44.6154	39.9305	39.0597	40.6985	37.7704	47.2824	42.5042	40.05	45.6974	50.0115	47.2904	37.1784	40.726	48.3788	44.7959	45.7259	49.2024	46.9728	54.7168	45.4419	53.5117	38.6731	45.7839	39.5404	40.9579	43.3431	50.002	43.9602	42.4472	37.6566	42.6789	34.5745	41.3355	40.9304	46.1381	38.268	45.944	39.3909	44.425	36.7791	50.0638	39.8208	54.8788	42.2832
AIMP1	47.29	47.771	40.1249	50.713	41.8924	38.9909	50.0544	43.57	52.492	42.3248	54.8666	58.3548	49.5476	37.6429	46.8194	44.178	43.6521	40.9511	38.7596	42.1098	40.7324	35.5921	49.0115	50.5333	43.9992	42.8174	52.7694	50.0237	56.3523	50.2527	44.7449	42.9337	48.1276	54.1817	45.5937	40.3646	52.0223	44.5897	46.7465	43.0945	42.9909	46.7162	42.6209	42.3011	41.625	48.696	47.6159	37.8495	63.9834
AIMP2	410.299	402.846	438.626	385.1	462.335	450.409	434.176	404.08	443.324	468.544	479.628	405.789	432.52	467.657	434.496	448.439	425.799	487.298	414.585	468.02	357.058	711.268	297.961	331.643	245.92	587.476	325.883	612.353	271.627	609.682	368.997	627.605	337.758	637.277	408.032	544.821	229.273	505.352	275	406.381	240.029	601.837	367.746	591.213	339.302	535.958	284.445	449.673	320.216
AIPL1	40.6262	40.5612	41.1727	38.0604	38.4893	36.6723	48.1639	35.2534	37.2099	44.046	44.2527	50.7747	48.1939	48.3458	37.6708	41.726	49.8704	40.2092	41.8026	41.9605	52.4097	44.1955	45.8755	39.1582	40.7397	41.1436	42.6988	44.3233	38.5244	37.3677	37.9572	36.2073	38.672	40.3088	41.5563	38.9223	44.7048	43.4903	37.7508	34.6864	33.5133	41.5255	39.4066	41.6202	43.3326	36.545	42.9059	38.9388	43.1925
AIRE	45.7077	39.3251	38.9334	45.2413	38.5497	39.451	52.1187	37.954	43.9813	33.7858	58.1899	54.6546	43.88	42.8834	34.1671	43.2675	41.6769	40.5312	55.9484	55.0042	40.0112	55.7869	46.5971	59.002	45.702	48.5879	38.2768	50.0459	39.9976	40.9102	44.319	45.7643	38.3875	39.2457	41.0088	44.8821	38.8261	43.4438	41.8623	45.3035	41.9213	36.7734	37.41	45.3269	42.3906	49.7246	40.3803	46.3041	36.6671
AJAP1	39.6165	38.9593	43.6988	36.8735	45.6127	43.928	39.518	43.6708	39.5555	39.0711	38.3959	31.8696	37.2558	43.2744	37.6873	38.6755	37.5321	38.5778	41.6611	31.7874	40.2815	38.5516	40.9304	46.0535	41.5831	44.3272	39.5595	43.6001	39.3697	36.7426	45.3108	36.724	39.7878	38.4784	39.8792	41.2597	37.7172	41.6491	48.3653	37.7296	37.9214	39.8176	38.7698	44.7672	39.0706	39.2423	41.3334	41.1147	35.4463
AJUBA	46.3951	38.6231	40.7664	38.9452	40.9709	37.9748	40.9846	48.1283	31.0365	43.0403	33.3173	43.0079	40.4227	37.2816	36.4034	37.748	32.5681	35.0594	42.2747	46.583	35.1342	42.1518	33.6966	37.3333	47.327	40.1693	48.0785	42.4416	36.4799	46.3387	39.8287	42.0025	37.804	37.2227	37.5476	45.1661	37.9718	38.9688	35.6862	41.5884	43.0863	35.4963	37.9998	43.6263	37.0623	40.6858	41.0554	47.2481	36.3344
AK2	105.508	169.277	119.913	159.761	86.862	91.0834	102.797	138.476	122.071	110.293	119.29	134.509	161.722	149.761	129.055	130.557	153.197	122.095	122.488	177.698	99.7006	172.222	140.381	154.747	87.4495	174.393	148.754	169.989	123.492	171.72	116.127	136.734	100.284	155.207	118.885	106.053	140.381	110.463	149.463	127.436	129.298	172.531	136.799	138.065	155.47	201.056	158.652	124.876	109.559
AK3	525.875	535.254	532.14	535.518	445.386	443.941	510.347	536.13	553.494	546.753	511.299	531.011	587.421	482.553	582.717	584.577	588.774	544.436	586.407	529.649	521.488	480.144	453.123	544.043	564.188	368.617	437.474	454.237	447.133	332.58	517.147	399.625	529.046	476.043	543.711	441.593	621.8	572.869	509.557	451.76	606.287	480.381	572.869	434.343	522.82	445.837	481.581	520.977	541.295
AK4	39.1103	47.4691	46.3109	38.0945	46.1577	43.3352	42.8124	44.3576	38.3824	39.5727	33.6572	31.8455	38.9984	44.4018	39.5278	39.877	37.0617	39.3291	36.2652	37.934	37.6713	42.3947	41.7904	43.9181	43.6907	41.0766	35.0699	40.0366	39.2675	42.8984	37.2804	37.2718	36.1845	40.7328	39.479	36.1238	41.4758	44.6742	38.2993	38.2789	36.3444	42.3804	36.6295	38.0414	37.8406	44.867	40.4655	42.0763	35.6797
AK5	45.7263	51.9563	45.9667	48.7879	40.2071	37.8265	49.9183	50.1302	44.8396	42.7097	39.2857	42.5698	45.4118	36.1992	43.6894	43.0452	46.4482	41.4393	46.6357	42.031	52.5223	37.3007	43.6067	43.2522	56.234	41.8177	51.1918	42.1869	53.5003	37.9428	38.3492	38.6801	39.2081	40.2892	42.5156	42.6209	49.0369	42.5149	43.1795	41.2632	39.979	40.1474	42.8725	38.7866	46.0185	43.4445	40.5775	40.4562	40.0449
AK7	42.1973	44.5698	42.4504	35.5963	44.8329	39.1118	38.7735	34.135	44.3454	43.4866	44.6344	37.0921	35.3774	39.1943	43.5487	35.7809	44.8402	36.3144	43.1437	44.7611	31.1823	37.6587	41.0193	39.0569	42.3283	40.2819	41.819	38.7313	41.9839	44.6626	40.0771	35.7962	45.793	44.6478	50.6441	45.0085	45.1393	50.832	46.8512	47.4536	49.0607	41.8378	39.2304	43.366	41.6433	45.0257	50.2725	43.8131	33.309
AK8	48.0039	44.6038	42.2698	41.1659	46.2092	45.8558	48.8912	48.8955	44.3207	39.0395	50.0706	50.5679	46.5085	43.9391	40.8087	42.5346	43.4269	41.1659	34.3109	51.0028	41.4782	47.8279	43.0938	46.7865	36.4732	41.1358	44.6654	51.4362	45.4594	41.4175	45.9604	43.0877	43.4145	44.1193	38.9192	41.4048	45.4904	39.7114	46.935	43.3065	41.5219	48.826	44.5125	45.2622	45.7587	48.6386	37.0736	42.5595	47.2973
AK9	39.473	42.1431	44.8529	35.8462	46.3444	39.1658	43.1234	43.1094	47.2731	47.4929	42.4283	43.5788	50.3009	39.4476	46.9159	42.7733	44.3864	48.8684	47.4181	47.6599	40.6642	49.6417	40.1566	52.6013	46.0105	45.4351	44.4362	49.8678	49.5408	45.5233	45.2523	49.8782	47.0945	43.0455	43.8383	45.2063	39.4495	49.1974	44.0399	50.6153	43.8731	50.9613	43.1239	39.3069	48.2765	42.5017	49.9053	45.4271	45.8376
AKAP1	42.4066	41.3204	46.2875	47.1768	42.018	47.9325	47.1525	40.4731	36.998	36.7674	40.509	49.0033	42.7698	47.084	48.5904	37.7235	38.6038	47.6451	43.0316	47.529	41.5951	44.7834	45.6283	49.7545	48.6723	44.1613	46.8141	35.7432	44.1024	50.6967	46.435	39.5689	37.8608	47.514	47.393	45.9375	46.349	34.2363	46.9358	43.5696	40.9998	41.3586	45.8046	47.2828	44.4875	41.4675	47.0167	43.9812	50.4809
AKAP10	53.6601	72.0101	80.119	64.9976	48.4738	61.3978	58.9147	56.9651	61.6151	71.85	55.6857	58.2961	58.1887	55.3522	66.9768	66.1895	76.4472	58.4849	50.7304	68.1853	63.5863	66.7427	78.3687	73.6159	60.606	58.0559	63.6896	53.3576	68.0311	59.2047	71.117	66.7786	55.8856	47.3866	64.6201	60.4161	68.0066	61.1238	60.3193	51.5076	69.2434	58.3635	70.1502	73.8006	65.2737	49.0824	57.6222	57.9451	53.3407
AKAP11	43.8372	38.2259	52.0217	30.7282	47.9566	56.0454	53.7208	50.9551	45.7798	44.5699	50.4038	47.874	48.302	41.6007	48.6498	52.4177	46.5595	52.9322	46.518	46.7743	52.7811	44.8028	59.0633	49.176	53.0717	50.2956	52.7701	49.5	47.842	55.1996	50.3849	40.6269	50.46	43.4786	44.4721	51.823	50.6155	34.3891	51.6393	44.1808	43.7357	43.2279	52.5111	46.8537	47.0952	44.5894	42.7103	45.5738	36.1626
AKAP12	39.4601	39.8326	36.3717	39.8743	36.0183	42.9458	42.4639	36.4559	47.9257	46.8482	41.5718	41.1746	40.9164	43.4466	32.3734	36.082	41.2418	38.0349	38.416	39.5246	47.809	40.1529	44.14	46.1431	45.0701	36.7238	43.3219	45.9683	37.2443	36.4311	39.4633	41.8046	41.9779	40.8509	42.5195	36.3383	36.8072	38.1413	39.3618	36.9752	42.9396	44.9726	36.3429	41.5966	40.9043	39.0046	44.3907	39.7042	37.3622
AKAP13	99.902	108.208	142.956	148.004	104.248	97.2291	135.393	106.109	127.99	131.615	106.67	119.15	131.903	131.872	89.3434	122.23	124.971	133.927	142.956	111.031	127.842	102.65	144.677	131.127	118.734	93.2046	139.056	92.0671	79.9554	94.872	147.937	103.69	140.466	102.003	94.0498	86.7984	110.914	102.296	124.361	109.223	84.8363	104.277	187.191	135.616	104.616	105.369	169.692	130.22	87.2764
AKAP14	40.2093	40.4133	35.233	41.3428	37.77	33.6458	43.8164	38.5254	43.9431	36.3535	33.8715	37.1888	44.1739	37.4177	39.83	46.0117	35.7662	40.7903	41.5261	40.973	41.7268	38.2622	39.6173	41.0957	38.3819	41.9961	38.674	40.1422	43.5793	37.2086	39.5906	32.4415	38.3007	48.312	41.0097	39.2056	40.6294	37.7373	45.0693	42.4024	43.8716	38.2388	38.6409	42.2172	34.9304	40.4358	45.2971	36.1986	33.7767
AKAP17A	366.369	367.891	376.419	369.61	413.657	343.434	371.604	387.051	383.238	392.281	352.629	381.57	330.916	376.722	346.498	424.366	395.148	394.351	376.865	404.532	386.606	364.802	366.435	384.686	498.401	364.94	443.443	358.058	608.026	301.093	344.85	336.072	511.414	268.005	374.139	308.66	341.787	241.867	423.161	307.864	481.178	370.778	423.508	394.403	393.324	344.046	468.848	364.685	496.969
AKAP2	38.5188	35.8464	41.4416	40.5253	38.6912	44.5908	43.6777	43.2918	40.3822	40.2205	41.2169	42.9117	39.0612	36.3439	33.5357	39.5712	34.6391	32.4057	37.9537	43.2813	45.4635	35.8125	39.8337	42.213	36.6364	40.7116	35.5298	44.6248	40.1336	37.4121	35.8244	42.6241	31.6901	36.849	33.6551	40.4623	43.5412	41.6481	36.1355	35.8216	41.8016	34.8331	42.3384	36.5294	40.7719	44.3711	37.6204	41.9118	40.5015
AKAP3	40.7026	46.3547	46.6438	48.7041	47.0201	39.6008	43.0302	49.3974	58.943	49.533	54.0833	52.1748	53.688	53.9364	45.5786	42.5005	57.8146	45.5656	53.728	54.6812	44.2102	55.8349	41.1562	54.8259	43.7787	55.5827	52.4819	50.9796	47.6667	46.5845	40.5355	55.1829	48.438	45.7109	46.8787	46.1192	42.0148	46.0299	46.7956	52.8824	49.4266	47.3358	42.0007	44.422	47.2539	47.6223	46.2629	38.8004	35.6833
AKAP4	46.7137	37.0653	42.861	40.5276	40.9216	43.5167	40.539	44.6715	42.9053	50.6491	37.8095	45.9315	43.8344	47.8329	43.2359	37.057	39.6888	42.9585	43.9149	37.7219	44.0002	40.0887	38.6934	46.5164	40.2765	40.5225	42.7161	42.8967	41.2661	55.0179	54.9486	41.8104	43.4424	47.8243	41.1806	40.4881	43.4363	40.4131	43.5033	43.245	37.1142	45.0315	41.1309	41.997	37.6795	44.1657	43.9746	46.0562	40.4321
AKAP5	45.6713	43.0628	41.801	41.3337	43.4143	41.8097	41.9503	41.139	45.1873	40.7484	38.7386	40.9381	29.5509	41.2003	45.0688	37.2598	40.6237	35.9199	37.9696	42.6956	39.5886	39.4712	44.0408	37.4748	37.7898	37.6545	40.2275	41.094	41.4255	39.5603	45.2142	37.0334	39.4341	38.4268	38.5247	39.6119	40.7004	44.5076	37.9198	42.617	43.7892	34.2503	43.5779	36.7754	43.0654	43.3398	35.7109	45.7887	42.3848
AKAP6	38.585	36.5914	32.1466	33.1153	40.6036	38.4595	41.1744	36.0071	39.6562	37.0661	42.0436	39.412	43.6678	40.964	45.7714	45.8293	43.1383	36.9076	40.1501	37.2076	37.1474	38.6969	40.6902	35.6525	51.4541	38.6912	39.9253	42.4332	37.4259	41.8731	35.377	39.0086	34.2563	40.9343	34.7523	36.3692	39.1426	36.4679	41.6039	40.2534	38.2554	31.4452	37.8775	37.718	35.7722	45.0141	41.3567	38.5765	43.2512
AKAP7	44.3113	44.9126	40.7629	44.0928	38.2194	39.5324	44.9101	45.2838	40.8819	42.1186	42.6567	44.3175	33.3577	34.5118	42.0024	36.6679	36.2232	39.0302	35.2632	36.5568	37.9977	36.7802	36.8998	38.747	38.2055	38.7177	36.8241	41.1125	37.2846	36.2318	41.6422	44.0962	38.3194	42.2096	38.4289	36.1521	40.9512	38.0755	45.0093	43.2647	35.2332	43.6929	46.2878	40.923	42.194	38.3165	31.9762	41.2685	40.0273
AKAP8	334.713	370.954	319.555	368.508	308.545	283.71	317.311	293.471	309.648	290.989	316.266	347.951	362.035	318.679	326.131	331.155	324.199	322.811	338.002	346.932	327.149	298.774	315.28	259.836	447.625	312.016	415.049	303.897	408.106	363.28	249.959	269.738	344.318	289.644	356.125	376.49	335.026	290.102	286.58	284.315	341.924	332.314	340.074	332.059	282.363	322.398	403.207	341.207	400.45
AKAP8L	116.45	93.5177	111.163	133.591	88.8563	77.8059	94.2453	123.126	107.035	108.369	114.359	98.2843	105.677	129.671	104.443	119.146	108.254	116.939	95.5931	106.714	118.819	73.9997	106.621	106.667	118.819	109.931	95.3856	92.4859	155.732	110.984	92.4033	90.7508	119.644	78.605	127.132	115.256	104.439	96.6476	105.611	73.3409	113.454	100.58	96.0346	89.8016	134.289	98.3271	105.889	114.38	115.256
AKAP9	50.9228	48.1597	44.0455	44.4381	39.5405	39.0957	42.7778	45.8239	47.0158	44.0829	45.8153	44.1994	40.7429	41.3409	52.1311	47.6196	38.171	38.302	40.6219	35.4198	44.7596	43.2385	43.4819	53.0096	45.9632	43.2001	42.1452	49.7499	37.9428	41.2092	43.1014	53.422	50.7149	43.8678	47.7567	41.1891	41.8181	46.6353	40.3238	43.41	40.7065	40.4299	43.0459	45.4347	48.1565	45.8603	44.6582	44.0574	39.878
AKIP1	35.8148	33.6315	39.9292	33.436	32.5881	34.4654	37.8107	40.7476	35.9777	38.4511	41.5156	39.3425	38.5518	43.5048	38.7793	38.5079	44.4474	46.0044	40.1735	40.1999	36.7035	39.6939	46.0186	45.37	42.0569	46.6682	37.2559	39.5364	40.5821	38.6965	41.6486	31.5614	40.6995	33.9456	37.5584	40.1045	41.5029	38.8227	42.1265	40.9187	43.825	38.169	33.438	34.5741	44.0027	32.4685	40.0825	32.8925	34.6749
AKIRIN1	46.2495	42.4791	43.1791	46.1418	48.8248	39.961	47.0548	52.3021	42.524	41.1838	46.3844	42.0472	45.9648	43.0954	41.2898	47.3646	52.0449	44.4954	42.4517	46.0969	46.1231	40.9061	46.257	44.5471	47.5576	48.0078	44.058	48.025	51.6553	41.2623	42.6534	48.8852	36.8293	50.2863	50.9977	51.3722	43.3143	52.879	42.2469	46.3622	52.841	51.7291	42.4737	41.2534	50.5544	45.7886	46.5459	49.6265	40.1173
AKIRIN2	662.451	747.209	648.416	758.97	702.771	687.92	657.237	672.206	659.216	625.036	681.598	720.868	734.29	770.137	699.427	657.416	700.793	670.534	652.97	718.668	507.457	674.192	641.361	586.873	386.214	582.567	503.422	648.798	557.37	576.718	639.388	714.023	499.741	598.868	467.333	741.405	592.408	712.99	626.51	811.976	798.536	565.249	692.36	720.592	674.192	610.836	997.715	723.585	632.384
AKNA	817.037	795.889	764.016	792.107	813.883	816.587	794.733	800.342	766.352	792.824	783.741	776.321	788.627	790.978	760.701	830.147	777.181	796.43	782.674	793.677	887.259	841.571	759.498	1001.27	1128.21	1077.74	890.864	841.571	785.779	664.957	637.935	679.451	631.177	464.534	631.58	574.351	603.594	598.49	605.994	827.482	856.382	748.947	457.286	733.254	581.17	549.686	995.416	1162.83	948.073
AKNAD1	43.3523	38.078	46.2835	41.02	37.6968	42.6944	43.9842	38.7936	41.753	41.8759	38.24	42.0549	41.781	41.8905	47.4257	51.0759	49.124	46.3421	41.0502	48.6263	47.3964	47.6969	42.5068	39.357	40.2794	41.2725	50.8064	35.9155	43.8402	45.7377	38.1338	38.3273	37.7435	43.6821	41.1013	37.6257	44.6416	37.9492	34.0285	35.8266	43.6427	40.8066	41.7727	41.0716	48.8025	39.0268	44.0964	43.3147	52.6569
AKR1A1	44.3134	55.0903	43.8844	51.0754	54.124	51.4098	45.9483	40.1219	42.5265	39.9948	44.205	47.0576	45.4854	57.6816	48.0526	59.9048	53.2919	55.4082	53.631	55.0903	54.7105	49.6455	51.3709	47.4196	45.2037	45.9487	59.0502	64.7766	51.5844	50.5016	43.3632	42.1161	50.9796	54.4539	57.55	65.1394	45.1226	36.9786	37.2531	37.142	43.7304	46.2705	45.5715	49.0526	42.9389	45.5315	39.0379	42.3181	37.0144
AKR1B1	669.377	704.136	704.968	695.492	703.349	695.598	689.935	712.325	704.562	685.931	661.927	688.075	725.349	689.301	651.873	696.843	688.276	686.535	695.764	690.815	681.008	1112.34	392.513	569.094	502.792	791.239	455.937	684.343	851.15	1282.33	511.807	814.414	515.354	1156.99	537.228	630.31	484.322	513.85	498.597	710.773	711.163	1045.82	476.125	609.136	515.354	863.211	741.439	687.939	517.985
AKR1B10	39.7256	40.8357	35.6245	36.31	37.0419	40.0703	39.1137	38.87	44.0824	37.9771	45.2685	39.9453	42.5917	33.4482	45.5159	47.7007	42.062	39.1896	40.8432	36.7706	42.9087	35.2976	41.083	38.9619	35.144	37.321	42.729	36.4816	39.3657	38.1148	38.4963	38.5841	40.4327	38.7242	40.3632	39.7891	45.0712	44.509	40.4652	38.9915	41.5459	41.1382	44.0089	39.0119	39.5184	39.467	46.1361	31.3024	39.3165
AKR1B15	49.1533	40.5529	41.3926	36.9591	41.3485	40.8484	32.8057	44.4043	39.9478	44.7912	36.7374	39.6795	42.5438	42.2765	39.3089	44.0274	48.6217	41.2007	45.3775	43.3547	48.1413	49.042	39.642	43.229	37.3181	47.3303	44.0913	43.8144	42.5516	41.515	51.6399	41.8662	38.4909	44.1863	45.9814	40.9629	46.4385	45.2532	45.3994	51.6209	42.5133	36.1979	45.9382	42.1721	39.8316	39.2539	50.9771	47.5352	36.3613
AKR1C1	42.9079	37.3985	38.2716	42.6274	40.714	41.5101	36.2595	35.4987	42.8224	40.4772	40.0658	41.6856	40.1141	40.233	38.4072	33.333	35.831	40.3036	45.1197	44.0276	43.3828	35.4114	44.2718	39.3234	37.2527	35.4294	44.6376	40.0976	36.1774	39.9572	35.5065	42.1707	38.1111	38.8268	41.1791	33.0687	34.7565	35.2414	36.9571	38.6045	40.3283	35.5666	43.4907	42.7889	37.0147	38.8831	36.0017	40.4889	41.6292
AKR1C2	42.7036	37.0753	42.0108	45.973	45.1166	43.7665	36.7457	48.4954	42.952	38.8784	40.3514	44.7171	44.8163	45.6864	39.8586	36.5941	42.4442	43.2141	44.1915	45.3578	45.7138	46.1989	38.7241	41.0038	42.2381	44.1137	40.6314	40.2742	42.3546	36.9699	43.4401	36.5699	40.1703	43.0286	41.8042	38.5861	40.0359	43.6746	38.0278	44.0717	38.8048	43.2119	44.2904	37.6531	43.6409	46.3523	41.0135	43.4929	38.9712
AKR1C3	113.756	137.849	141.752	143.69	104.005	119.786	104.005	87.2295	125.483	112.269	119.253	112.334	119.13	150.787	117.716	62.6257	95.9739	84.5432	117.63	106.117	110.39	132.065	70.042	133.937	85.2145	158.441	96.8536	101.649	56.6037	58.0712	99.816	101.821	39.3105	73.7661	67.627	103.886	92.7425	43.6355	77.3933	69.4751	128.164	192.984	89.3094	123.5	88.8724	90.8439	139.473	227.094	86.5544
AKR1C4	44.8699	45.783	42.3063	45.5507	44.8902	40.211	49.2006	42.8152	42.9835	43.0989	41.5286	53.6195	41.3389	37.4238	37.1209	41.3814	38.2406	50.911	38.6818	39.6483	50.4358	46.5486	44.8246	41.4656	44.7828	48.9415	53.5605	42.3947	36.0315	43.1657	47.1221	39.954	39.3577	42.36	44.117	43.5797	35.2272	49.1932	45.4659	43.2667	38.5436	41.5518	43.4986	43.9235	42.6196	43.6134	46.7206	42.8282	43.6299
AKR1D1	48.3324	53.6314	40.0868	49.7799	45.1918	46.9111	50.2026	42.3542	45.7459	36.8346	41.6183	37.5058	45.4068	48.4745	46.8186	39.9197	42.1381	42.2547	36.1401	49.6761	46.273	51.0897	42.6864	41.1695	48.5244	48.2705	49.186	43.5062	48.824	41.7453	43.0709	57.0326	52.7301	44.2609	47.6659	42.711	45.1018	40.939	41.2652	49.6668	44.0611	39.5757	43.8264	50.521	45.3479	45.626	43.9644	44.663	56.5259
AKR1E2	46.5103	33.1715	43.8881	42.1741	41.8889	38.3066	42.6112	37.1024	41.9328	39.6728	36.8989	40.9845	44.5469	43.093	38.5946	46.5459	41.0763	39.7088	38.3578	42.2843	44.9384	36.4684	38.6953	33.2586	39.1672	47.3648	41.1517	36.6571	35.8246	43.0778	35.9759	44.4938	39.1802	42.9406	39.4265	44.7308	41.7265	40.4791	41.4523	35.8048	34.8146	38.8207	44.4373	42.1088	43.9559	38.8878	36.8112	42.6598	49.0756
AKR7A2	874.225	852.447	827.803	810.461	806.494	844.545	818.909	825.273	841.575	883.329	841.575	848.962	814.216	827.508	835.765	845.283	844.811	816.393	854.635	815.196	845.953	1009.6	928.086	707.086	627.562	865.167	832.747	594.269	903.343	702.732	984.946	859.614	675.828	633.944	712.872	760.102	899.499	1076.31	1015.42	814.721	976.962	1065.04	776.186	698.684	856.235	532.641	533.544	526.742	890.532
AKR7A3	44.1503	39.5181	47.0232	40.1526	41.2426	40.4035	41.8384	39.9445	38.1472	35.1832	38.8974	44.76	36.4336	38.1871	44.4733	38.9167	41.5048	38.7233	42.7279	40.542	42.1249	44.2772	39.087	38.6911	38.3418	46.051	37.8434	40.5909	39.1423	40.7942	36.7742	35.3183	42.7188	40.1372	43.873	41.991	40.1036	41.7584	33.6098	43.9775	42.3551	36.7571	42.6143	36.3693	41.6269	47.2649	42.841	40.8182	41.2178
AKR7L	43.6897	39.6405	51.4614	47.1015	38.5238	42.6175	31.3115	42.1123	42.6196	50.7527	46.8529	55.2799	40.4979	39.1955	42.8162	43.4464	40.1986	46.6483	45.255	51.1898	40.721	39.8421	49.2441	46.554	39.7754	47.5394	51.5088	42.2764	47.5854	40.1363	41.5596	37.7207	42.909	46.4634	38.1611	34.3203	45.2204	48.168	48.9231	41.454	52.5285	43.9715	38.4205	41.4905	42.5229	45.9771	43.4854	40.8134	44.9598
AKT1	42.1627	39.8709	43.2575	39.1264	42.2088	37.8095	46.286	45.1274	35.9685	43.7364	49.0966	42.8678	36.7616	41.5564	43.7976	51.8666	39.828	49.6201	45.6655	42.7199	38.4263	42.6891	44.8231	41.6678	49.064	45.8942	39.4064	48.3626	40.4272	41.0573	48.3705	40.6727	38.4627	39.3031	40.1165	40.6768	39.7262	38.1734	45.4019	43.7743	42.2445	44.2066	36.0859	39.5849	42.4412	39.0384	34.638	31.9343	47.3934
AKT1S1	46.8112	47.184	52.1413	53.8646	54.6508	50.3999	45.2369	45.416	44.0536	39.4122	39.608	51.0251	42.9281	51.895	49.2723	49.1892	47.1184	44.6909	56.0752	47.3003	47.6366	52.8799	47.5556	43.9604	43.0868	52.0017	41.44	47.8427	47.2146	53.1055	47.6113	51.6558	45.304	44.0692	49.6768	48.113	47.6658	45.771	46.8433	41.8395	42.0961	41.4042	41.3106	50.4815	51.8063	42.5873	43.5554	40.6937	49.0965
AKT2	46.5425	38.8798	47.7861	38.7902	41.3695	39.9424	48.3459	53.0233	48.912	45.6712	49.5431	45.5527	37.501	49.0878	48.876	45.6374	46.5702	39.8119	45.5162	52.7538	44.5647	46.3365	39.743	48.0301	45.7788	50.9191	47.1663	47.2703	53.3404	55.5941	40.6898	48.4655	54.1157	47.6646	49.3824	45.8524	48.5956	43.5745	46.955	41.0189	46.0283	46.0077	45.4629	42.7577	46.9249	47.2271	42.9944	42.9515	43.1963
AKT3	42.0412	33.1691	38.3625	43.8658	38.5917	41.3062	44.3648	38.2164	40.3779	45.1069	45.9578	35.7488	50.0092	42.5697	47.6585	42.0294	43.622	39.1707	35.4053	49.9789	32.1081	38.9841	45.5616	45.4112	40.2071	44.2916	47.3795	50.6188	48.7363	39.7201	41.5042	39.107	46.1124	45.3155	43.2132	44.2404	47.0864	38.9606	37.6502	41.4625	41.6517	43.9314	44.1921	44.8966	46.0455	37.9908	40.3167	41.579	39.039
AKTIP	126.859	137.07	139.601	118.327	117.628	156.567	209.155	182.423	151.739	166.642	177.8	150.971	80.1689	100.846	125.311	141.754	98.6589	121.108	123.524	109.406	148.875	120.27	152.071	139.979	238.25	159.058	195.824	145.996	281.647	170.484	121.161	119.713	164.881	147.352	164.75	145.591	188.922	108.397	155.823	119.25	222.002	134.213	110.169	106.756	138.612	137.948	136.407	111.781	203.43
ALAD	42.0388	43.1586	44.9797	45.7377	44.5267	43.9912	52.4741	45.7645	45.6746	40.1184	37.0991	41.8838	40.4006	48.7889	34.4376	46.1538	34.2959	41.0837	48.9242	42.0352	47.2556	40.4299	43.0956	41.3816	50.7951	45.5122	30.8219	53.5741	44.7988	48.8655	32.7991	45.4323	41.2871	38.5723	40.7847	36.1636	39.9479	38.369	42.8687	36.7423	32.851	40.8741	40.1841	49.6939	36.3944	40.8794	42.7219	32.2825	41.5616
ALAS1	38.3597	38.7499	43.4197	38.9172	38.3701	46.4429	44.9574	49.1563	43.4692	47.7961	45.1826	40.1864	45.7858	46.5489	41.7343	43.4972	43.5	43.5229	38.495	40.9459	44.1714	51.2927	47.2742	42.5516	45.8257	50.714	46.7534	48.2799	43.1413	48.1024	34.3378	36.3739	37.8517	41.0009	39.841	44.1346	39.8132	41.7919	41.4015	41.8747	41.9203	36.9741	44.5044	44.816	43.0918	40.9086	45.2621	36.4114	44.4534
ALAS2	37.8747	39.4194	41.2937	39.6347	39.3517	41.8753	46.2446	45.9126	46.3137	41.5076	47.5502	44.4163	49.0527	45.5172	48.3352	35.0788	44.9839	42.4799	41.7518	39.4105	48.3415	42.838	47.1954	37.9875	42.5638	45.2818	41.9517	40.0876	46.1543	45.2866	43.7886	45.0959	39.5595	37.8162	38.1782	46.7869	41.9475	44.7752	33.3142	46.2715	38.4849	37.1337	38.3089	41.8967	43.7904	39.9268	41.5239	46.7299	36.4631
ALB	45.2283	36.4949	44.2387	39.5215	43.917	36.2596	40.3699	49.6115	38.9588	50.5814	46.4366	45.9379	39.9299	41.9405	39.693	42.1474	44.7503	40.4342	50.0292	41.9285	45.2651	37.935	43.4516	36.3249	39.6882	41.0272	32.3081	43.6121	46.8599	58.5894	50.5186	40.8508	46.0321	42.1854	46.2589	36.3787	52.3115	41.727	39.0001	39.5777	41.9235	44.7541	39.6214	41.5069	42.053	38.6225	42.1023	48.9739	39.6758
ALCAM	411.206	394.873	387.796	387.103	421.013	451.38	399.963	387.016	438.741	442.154	400.273	406.492	417.406	418.337	458.659	394.314	415.616	416.857	462.375	442.708	473.921	114.891	818.59	204.573	347.173	89.0399	1136.16	241.581	684.787	128.591	861.4	201.52	921.389	350.288	1022.83	397.997	1037.26	434.238	616.318	125.622	505.022	302.738	802.87	226.008	768.007	133.531	107.618	68.8831	458.642
ALDH16A1	121.048	97.4776	123.007	116.799	100.105	113.233	95.3905	85.2852	100.917	109.641	95.9447	93.7937	114.492	113.832	96.132	116.497	126.76	127.627	124.777	122.588	98.6551	107.131	78.3712	83.1792	77.0891	105.062	82.8676	114.209	124.542	143.729	91.5006	117.249	125.324	133.321	105.686	121.636	93.7347	93.236	98.7299	122.99	100.405	106.94	91.1584	97.8002	90.8907	113.613	113.077	123.041	144.556
ALDH18A1	142.673	122.991	100.163	95.3691	96.2721	111.1	107.083	124.533	121.653	155.456	136.83	107.93	107.333	109.686	144.521	147.624	147.442	158.886	130.456	138.603	111.193	229.503	72.743	117.282	99.2335	194.966	78.6299	133.102	70.3405	118.765	68.4073	169.32	68.2836	111.995	89.9705	130.299	67.4373	135.58	70.8696	138.594	68.3694	162.428	53.4247	126.161	83.0647	128.883	105.796	205.969	89.1287
ALDH1A1	384.742	331.459	353.386	443.343	580.191	580.716	323.855	327.033	366.729	374.144	409.347	394.236	406.913	568.013	347.919	322.212	371.748	387.589	359.981	315.437	444.142	-1.04605	666.744	418.364	236.05	53.1012	419.972	348.661	371.078	380.802	320.708	51.0713	498.48	526.309	418.91	168.306	546.955	167.187	604.741	330.175	430.682	98.3919	719.627	184.039	570.812	511.96	1246.81	154.801	333.675
ALDH1A2	87.4376	99.8213	89.7702	64.7542	68.291	73.1977	68.3511	57.6141	59.8656	54.2279	68.3155	63.1125	81.3406	74.8818	80.9186	70.0515	76.4693	78.0384	88.4209	66.9326	63.0399	43.8587	72.6256	56.5883	65.9711	42.1264	80.8487	64.1783	75.6772	69.6582	124.971	60.3286	55.9192	55.3976	113.355	105.104	78.8402	155.27	71.0597	57.223	64.0218	61.0906	58.1846	72.8541	111.28	42.6503	66.9586	42.9336	66.0926
ALDH1A3	38.5208	37.866	35.4584	34.9588	33.4602	41.3646	33.3359	38.5027	38.9575	36.1114	37.0426	36.7525	30.952	39.34	40.0277	28.6962	37.092	35.4999	39.9041	40.1583	36.6905	33.3008	44.574	40.9886	35.7418	36.0339	34.619	34.9845	40.1351	39.1538	35.7042	49.7685	32.234	40.2649	34.0589	34.4038	35.2978	40.8687	34.683	35.3386	36.7213	37.1039	34.4872	42.684	35.6069	36.8826	39.0842	36.3698	36.7843
ALDH1B1	34.5737	64.4993	42.1812	60.2347	52.6977	46.6814	35.9981	46.2133	54.6673	56.8656	51.7298	40.946	57.7906	48.717	53.9475	55.157	40.4066	58.323	46.5977	59.9542	45.2451	64.1064	45.63	42.6804	39.5504	68.4383	37.1525	55.4371	46.7874	55.5272	42.287	43.7035	45.0541	62.3205	47.6038	41.0449	48.3112	41.7545	38.613	44.7994	43.7446	60.326	44.6978	43.5891	40.0926	57.5499	48.1727	45.5845	34.7203
ALDH1L1	45.1786	44.8785	41.4504	38.2255	45.4908	41.0185	38.9249	37.2642	40.3347	40.0521	33.3885	38.3125	40.4684	39.3937	30.936	40.0109	41.4375	38.3432	39.6334	36.1802	42.8427	43.1061	42.7371	40.1023	33.8437	39.3205	38.8329	33.0262	45.0213	45.3941	42.1757	39.5309	38.8414	39.2096	35.1537	42.9281	33.9936	44.3187	44.3298	39.5054	40.3374	33.206	43.17	36.5614	35.5773	39.2207	35.3373	37.4773	45.2249
ALDH1L2	38.7535	41.871	40.2252	35.979	41.8943	31.4344	37.0876	46.2907	44.6961	41.3456	40.7245	46.1345	44.75	42.5465	38.8606	40.7855	43.8137	39.5988	42.9072	35.5363	34.0494	43.8377	46.8391	39.7857	33.6862	46.2152	42.1191	42.1662	42.8835	37.9646	40.8406	38.7106	43.6048	45.0196	39.0902	42.7055	39.3598	33.8128	38.6424	44.9075	41.3051	40.8739	42.8035	39.6562	40.5644	46.9854	42.0764	41.6158	39.7153
ALDH2	506.561	455.821	527.503	620.08	750.695	755.286	497.691	488.434	567.541	630.943	579.043	572.044	618.309	725.982	511.059	457.346	567.896	560.713	552.645	461.981	442.073	12.4642	861.037	266.453	203.315	-20.1991	276.68	212.961	361.256	461.271	1020.84	313.653	541.958	567.324	534.582	658.453	644.187	584.565	1004.2	774.565	666.033	442.309	1150.8	844.979	1113.05	550.838	177.013	8.56051	465.272
ALDH3A1	41.0611	47.2434	46.2992	33.5575	51.2575	47.6037	37.3042	34.727	46.5215	43.8311	40.5738	43.0267	41.2821	39.0548	40.2867	50.6285	42.7516	39.1714	49.0603	38.2206	42.107	41.8125	33.5117	45.127	46.1699	41.4063	43.7602	49.3081	41.8301	50.6479	43.0001	43.748	38.5609	40.4438	49.6522	41.9665	32.6022	37.5622	38.2513	45.5767	37.9949	35.6795	40.6519	42.2996	36.7211	51.6877	35.1074	40.168	42.4924
ALDH3A2	52.6743	37.4886	64.7572	42.2698	59.4618	64.6172	73.9421	70.0791	57.8717	80.741	59.744	66.0283	53.7328	64.3032	56.9664	53.1199	72.6408	65.7244	56.4064	53.8546	58.281	66.671	67.8353	56.0189	59.2136	62.2944	66.3665	58.0067	64.9668	54.0186	58.5019	44.3419	71.5573	64.155	66.4029	45.8804	64.787	51.6665	66.8563	65.7308	58.9557	47.7729	63.1484	57.4499	69.6776	50.8533	42.2002	52.1037	51.7468
ALDH3B1	39.3734	37.6634	39.483	44.9612	48.8023	39.9648	40.2984	38.3024	46.9464	41.2844	45.0084	39.578	29.5805	40.5636	38.4826	35.9262	41.2601	39.4704	36.8879	49.8386	37.8995	36.6756	39.2365	35.1247	35.4124	38.7439	36.0619	42.4157	42.344	44.1876	45.9488	39.5107	39.7522	46.4452	46.1915	40.8295	37.1442	37.216	40.8608	40.6017	39.6653	32.6558	42.0137	42.2611	38.8845	39.3991	35.3948	41.1911	41.9745
ALDH3B2	40.211	46.7859	39.5853	39.4461	41.0803	41.6213	42.2066	36.9808	39.3807	35.6522	33.6636	41.6348	43.4313	35.7046	34.8527	39.4917	43.0499	32.8705	33.772	39.5476	39.6482	36.7053	40.3235	40.317	38.9083	39.1982	45.5681	37.2722	37.4669	43.7265	40.8107	41.7896	38.0668	37.523	40.6529	40.2625	31.1655	40.5109	38.8341	36.0566	36.5014	34.4082	35.4178	37.5057	35.3749	35.4918	37.9136	46.3179	44.4635
ALDH4A1	36.8766	39.2345	37.8685	39.2265	43.5028	43.9494	43.0003	43.1903	44.1112	40.5607	48.1779	36.5246	37.6682	38.4152	35.8228	33.6864	34.6784	44.6443	36.9325	40.5205	45.2664	42.2895	39.829	42.8985	38.5228	41.3401	31.3949	35.7502	38.251	43.4693	38.4373	43.6924	38.7291	43.742	40.0231	43.5438	35.8026	39.6101	38.4105	41.7031	34.0117	46.9545	44.2413	41.1473	47.1602	31.0003	36.5782	40.3575	39.9545
ALDH5A1	184.303	106.667	193.594	140.023	197.853	183.603	225.236	225.142	190.121	160.408	191.004	149.771	102.053	107.538	196.194	215.263	176.07	205.718	187.818	166.727	129.72	114.715	239.302	148.77	259.336	155.768	253.747	138.164	292.956	170.203	157.623	97.4678	275.583	157.789	279.504	170.296	321.949	126.637	277.26	156.019	313.281	152.912	214.976	116.025	205.541	149.861	206.078	141.168	276.211
ALDH6A1	63.3463	74.9427	76.0082	53.1549	56.7763	60.1722	69.7435	50.8938	74.0023	72.8338	63.1425	52.5833	59.9967	59.2392	53.2056	78.1636	73.6566	67.0115	53.4236	63.4006	58.1963	62.4217	66.8767	68.6745	69.739	63.4082	55.6129	60.9526	53.0612	52.35	61.544	60.2475	64.0152	73.9024	78.5121	44.0186	67.058	54.3101	77.0238	69.8437	55.2884	58.3086	67.0209	52.9595	61.7265	61.0494	63.6114	60.9243	66.2268
ALDH7A1	78.1004	78.3446	55.816	67.2802	77.3153	63.2062	99.3629	126.047	80.7672	68.1752	81.2174	75.7979	100.644	64.0654	100.987	110.899	99.5256	96.8137	104.322	83.9151	112.481	46.0869	140.001	53.2911	61.0654	38.4309	92.3394	55.6368	97.9261	70.1706	122.593	38.9062	99.6811	102.88	68.7246	59.3587	143.759	89.052	142.764	63.3217	186.023	89.4648	134.799	81.823	105.976	57.559	47.9709	55.5128	146.53
ALDH8A1	51.6112	48.6007	41.054	41.4279	46.0883	43.6807	46.8618	46.0702	45.2644	34.5439	46.9403	41.0659	46.1587	39.2052	42.9719	45.6648	40.2647	42.9795	49.2348	42.5964	53.724	43.3193	48.4944	44.4129	51.9092	44.4497	52.5229	41.713	42.1226	45.4676	45.3321	48.9278	40.2245	45.7467	48.964	39.9223	42.2984	50.6245	45.0416	44.5295	38.5479	47.526	44.0936	49.8813	39.8076	43.2554	51.7366	37.7976	48.2489
ALDH9A1	2364.28	2293.01	2334.13	2304.71	2375.12	2365.03	2366.49	2352.89	2294.41	2333.22	2299.19	2262.65	2243.77	2335.79	2312.04	2338.25	2321.88	2388.83	2354.98	2355.49	3032.36	1692.13	2667.61	2128.65	1674.91	1719.03	1713.35	1561.41	1856.85	2096.44	2833.13	2155.1	2504.89	2256.75	2825.18	2299.73	3392.06	3156.9	2894.77	2212.38	2396.05	2186.45	3264.5	2271.25	2872.9	2266.46	2299.73	2104.25	2080.18
ALDOA	44.7644	41.6627	47.6909	41.3001	41.038	48.9702	39.9083	47.9222	43.8263	46.6108	47.1107	52.4821	37.9396	45.6441	49.873	49.5689	45.63	46.1939	43.904	33.4472	44.1509	44.008	41.7359	46.0544	43.3045	45.3598	48.0536	43.5378	47.0729	50.1474	36.796	42.7877	46.5914	42.2061	43.0029	36.3073	48.1313	43.0714	42.3973	46.2331	42.5695	42.378	49.0568	46.4448	41.542	41.7926	41.8042	45.4996	42.8113
ALDOB	90.1689	64.2362	84.312	71.6793	91.247	98.927	87.2903	82.6458	84.5884	101.87	90.1928	90.0715	109.3	70.2944	78.9716	74.5044	82.0922	83.9598	70.0553	76.0185	75.1236	68.219	96.4432	102.308	102.152	73.2383	89.1966	80.833	84.8318	90.2708	75.6009	77.7038	116.306	78.2876	81.5257	99.3909	94.6626	79.7803	76.3455	67.0063	110.663	85.2236	68.6602	71.4081	68.8183	84.5375	112.235	89.35	88.9482
ALDOC	866.948	854.59	835.48	850.069	809.758	792.718	827.614	815.624	856.043	880.075	838.625	833.566	859.244	865.696	844.165	832.675	895.086	878.418	837.193	846.254	745.164	850.976	1237.33	1717.8	584.934	601.843	255.306	403.541	366.716	371.058	1013.3	610.034	642.394	472.126	327.471	496.486	463.396	1658.25	1220.83	1339.96	1089.56	1380.86	662.133	1434.4	765.859	432.505	535.5	1062.29	618.104
ALG1	54.9286	51.2847	55.9978	47.689	49.7716	56.047	67.1359	62.1759	63	59.6706	62.2318	56.4942	59.3413	59.29	60.2555	63.4325	59.7939	64.3672	69.7868	66.1433	55.8172	66.9595	65.0372	52.7537	52.3935	70.4034	59.9417	55.7573	54.6917	55.8606	66.1641	61.7052	58.088	63.2866	55.6782	61.2159	55.8947	61.1109	62.7784	55.4395	52.8761	56.3824	63.125	62.8548	57.87	57.9233	52.5828	49.0929	52.0672
ALG10	46.3386	46.0149	49.305	48.2467	48.0359	47.9039	57.9441	49.0585	49.8949	53.1887	47.2108	49.4743	45.9821	48.642	51.3084	49.292	46.7414	55.7304	56.9393	52.387	40.5709	58.9152	45.8229	54.0412	48.7954	53.5745	40.3724	49.3573	51.6608	49.99	43.5174	59.9755	46.5397	48.121	45.2892	40.6641	41.4732	46.516	41.2126	50.6696	47.6488	44.2166	56.0798	49.4853	41.7209	51.9192	45.9604	60.636	47.1746
ALG10B	47.539	46.8809	58.7945	63.3061	64.4144	57.8738	60.5518	53.5098	55.2315	61.3919	62.3935	59.8748	52.6875	49.5206	61.2606	57.9153	37.8093	47.1247	38.3132	54.3545	51.3772	59.3924	59.8911	59.6663	50.063	68.1547	48.1524	59.4642	46.9521	50.2706	48.5538	60.276	49.5907	52.8746	44.8516	70.1268	43.4785	46.0232	45.8563	52.2253	48.1664	47.6365	52.2102	44.6254	45.7014	54.042	39.6081	46.4559	50.9034
ALG11	67.742	91.1954	85.4828	95.6221	90.811	95.2187	89.5258	90.9568	66.4888	71.7182	73.6739	107.192	88.7067	103.402	96.6183	98.2051	78.1399	87.2163	84.5794	98.9187	101.609	79.4299	78.4162	69.673	94.5847	89.7821	98.9536	93.6428	117.31	93.5763	87.5601	92.1257	88.7734	86.2092	84.7906	71.8533	91.4276	58.0798	88.8478	79.1742	93.8618	97.3429	127.542	122.81	67.8769	72.9044	108.083	81.6625	100.062
ALG12	57.2276	46.2391	60.1837	55.0919	51.5926	44.0678	56.2842	60.2906	48.7766	54.9134	44.9038	42.1116	49.8285	58.131	60.5597	56.3532	60.2319	63.8747	52.8213	49.9042	49.608	58.2419	69.9763	63.0131	55.5683	59.8498	51.4784	57.0129	54.9321	60.5917	44.4367	42.7344	46.6664	47.9782	49.1372	53.3555	49.3987	49.8837	50.9	49.5959	49.0019	48.2305	47.689	62.1645	50.5499	49.656	54.1962	61.6527	55.0619
ALG13	63.5536	48.1432	80.0197	56.3544	67.2845	74.7382	99.2937	99.1429	91.7847	100.321	78.2606	77.9872	85.0716	39.7198	80.301	111.604	107.934	118.257	97.3457	84.7718	65.0755	74.46	94.1768	100.17	81.8146	111.302	129.501	125.413	110.666	136.521	76.7852	78.9333	88.3173	101.59	87.8276	91.1655	107.928	68.9729	86.8578	90.2965	88.7855	91.7648	89.8656	105.28	70.5488	113.921	111.57	82.1187	91.8542
ALG14	80.3885	58.1644	69.403	72.8375	50.6293	62.4994	67.1785	61.5889	66.9621	72.8083	80.6428	65.2959	61.3785	79.1189	77.5507	86.5877	67.1079	87.2145	66.813	69.2176	65.0713	68.1065	61.0578	54.1384	61.0957	71.4286	78.0923	91.3527	73.7839	82.3738	73.4684	60.8378	55.2395	76.3142	77.0558	67.0349	60.3168	70.1776	60.6456	71.2232	78.1997	57.9472	83.5237	69.0382	81.5638	72.3724	65.1967	54.2001	76.5813
ALG1L	51.7436	48.1884	49.9601	45.8035	48.8232	46.9546	45.5157	49.6607	43.0429	42.7566	45.9401	40.4424	47.8787	45.5256	33.4649	43.0078	48.6967	36.2162	44.614	46.0026	42.1222	49.5487	43.052	46.8989	48.5605	48.5438	50.2104	53.5058	48.6671	49.6256	40.717	42.6948	44.84	45.4253	40.0052	49.192	43.6214	42.2061	49.836	45.6513	40.9845	41.6059	44.2092	42.9863	53.1905	45.7112	44.1673	50	38.3102
ALG1L2	39.683	38.0585	43.733	42.5282	41.2056	40.7208	40.8058	47.7028	39.5097	45.8722	40.8848	35.2022	46.7348	48.3855	46.229	48.7702	44.7207	47.1168	44.3304	39.8372	37.5544	44.2112	45.6213	47.0689	41.0347	41.0434	40.3223	49.3863	45.048	40.6513	41.707	40.2845	49.3581	41.1171	43.4187	47.4718	45.2843	46.12	48.9108	42.5763	47.7432	42.885	45.9818	40.0361	41.4369	41.629	43.9494	47.1941	44.854
ALG2	43.0285	53.594	39.2337	49.477	42.5464	45.4975	44.6986	52.491	55.7861	48.5465	47.4648	47.4661	45.7338	46.7771	47.8918	52.2774	47.5053	39.9432	44.88	44.1277	41.6806	48.7498	51.6091	52.1681	45.5719	52.1141	54.1484	52.4508	49.4216	46.7153	48.6624	47.0698	52.1458	63.0013	46.1656	49.7612	41.9173	50.8658	40.9856	47.3611	54.5233	47.1424	44.7924	48.5138	43.6935	49.8169	51.3663	43.9321	42.2428
ALG3	42.437	41.946	50.3182	41.9978	43.0486	41.2971	43.0846	44.0725	40.7789	42.0512	45.5816	41.5106	39.9263	44.3445	42.8738	42.1765	48.4848	50.4869	44.6893	40.0519	44.6317	47.7152	40.7227	41.7983	45.124	46.3883	48.1085	50.3862	47.1757	41.6044	44.3683	42.3784	44.282	48.3771	37.4661	44.553	47.0336	42.9708	48.9487	44.1657	43.4688	43.0956	42.9197	43.81	47.0716	45.6322	49.6649	40.132	46.0207
ALG5	456.174	478.923	461.362	409.812	405.259	390.093	453.802	432.672	470.075	445.753	456.036	486.531	436.584	447.715	429.305	444.415	441.901	386.436	440.875	420.727	331.481	540.943	428.625	498.206	373.529	517.444	630.27	623.321	564.287	583.527	406.465	380.907	392.085	550.643	473.073	492.2	423.536	366.591	453.797	415.441	489.964	410.742	469.107	385.437	405.964	510.291	389.367	340.418	495.926
ALG6	218.157	177.16	225.661	181.865	254.945	249.375	253.431	233.331	223.172	242.592	253.536	213.805	204.557	201.229	233.818	225.898	221.965	261.183	256.506	230.323	205.993	301.458	205.358	237.539	238.997	251.899	225.193	217.07	292.622	246.385	192.888	255.562	214.337	202.45	194.845	267.679	218.998	214.139	184.635	280.713	225.07	265.368	165.573	195.267	202.347	233.527	250.123	209.97	191.054
ALG8	46.07	36.6541	43.2948	39.3092	43.0897	36.8025	40.2365	33.9181	45.545	47.2985	38.8018	41.624	37.3462	40.0614	44.3214	47.7654	50.9541	42.7955	43.6459	41.785	42.3533	44.4114	37.5924	41.0386	37.6503	41.0826	41.0894	36.934	46.026	42.5865	41.3045	43.4005	40.1154	42.572	38.353	39.8277	43.9024	39.7687	41.2096	39.7546	40.1669	48.0517	42.9295	40.7188	40.4467	42.3076	44.8901	40.3521	39.0554
ALG9	120.502	146.473	141.551	152.257	119.417	98.1287	123.635	117.688	125.755	114.319	126.084	136.28	155.562	116.375	112.346	132.204	150.214	116.958	141.611	131.989	116.703	139.717	126.441	106.803	131.157	149.789	108.25	106.086	126.531	125.159	134.665	147.461	126.561	102.904	115.8	92.8396	115.979	109.04	128.409	132.993	108.179	133.625	174.355	152.727	141.216	108.123	119.052	116.761	166.916
ALK	45.9307	44.2946	38.3023	41.665	47.9331	36.0099	70.2346	64.715	57.77	59.7598	51.2726	58.3723	40.069	46.1241	43.7911	62.193	47.9848	32.8235	49.1439	51.9266	46.3856	42.0418	43.4383	48.3498	44.7038	43.3815	55.439	54.2511	46.2415	48.1737	42.2854	42.7081	58.0946	112.819	43.6674	51.6883	47.7604	43.6644	50.5232	51.8624	52.4135	42.7595	43.4577	53.9794	63.7196	66.3789	44.1173	41.0498	44.9956
ALKBH1	57.1261	49.4815	63.4112	50.6628	53.9178	45.1926	51.6991	48.836	38.0061	45.3028	50.399	50.0715	47.2969	46.8613	46.4283	47.2969	45.0843	59.9334	50.1656	42.0204	43.3307	46.968	49.4735	45.904	51.7533	55.9147	44.0276	52.1586	50.2797	51.7479	53.3273	50.6311	41.0797	51.5632	42.6235	56.226	39.5247	48.6897	47.6278	49.3911	49.3256	49.2607	45.9509	52.3548	42.3999	43.317	39.0583	47.1457	50.7052
ALKBH2	137.437	141.822	149.174	145.073	108.861	108.259	147.551	127.592	120.274	142.528	98.7128	100.516	147.407	102.719	160.668	135.734	138.106	139.968	145.287	137.355	155.394	139.42	103.018	101.051	132.315	147.6	117.383	135.877	131.405	189.964	103.633	128.623	107.202	145.723	121.412	173.872	101.954	139.002	105.926	147.974	109.648	132.41	103.297	172.998	108.073	158.994	119.785	160.349	119.354
ALKBH3	247.218	256.978	276.071	275.649	219.294	241.735	274.135	255.852	280.065	262.088	285.196	265.299	259.667	278.503	288.502	320.337	300.501	257.358	295.158	256.705	266.132	310.902	253.867	235.741	284.138	267.811	263.961	281.769	316.246	333.067	251.148	244.214	235.834	249.361	247.863	353.904	249.607	288.861	205.45	320.313	273.036	232.645	245.518	292.253	222.992	267.543	291.366	408.886	283.375
ALKBH4	52.1241	53.4047	57.1813	55.4615	59.6163	57.2698	60.7071	69.0225	68.3632	63.3869	56.8633	50.4464	62.5165	70.7168	57.7916	59.5646	65.9564	65.3334	59.1047	60.227	56.05	62.531	59.1699	60.4953	61.428	59.6599	69.4852	71.4627	66.8835	69.711	54.1133	59.5715	60.5011	60.165	51.4707	59.4317	63.7722	52.7618	59.2812	59.1351	59.1896	67.3808	55.4082	62.2566	64.1246	55.2759	55.1016	65.4253	63.1066
ALKBH5	3086.28	3132.49	3082.3	3113.67	3135.28	3111.83	3082.3	3121.91	3093.25	3095.96	3105.55	3111.45	3098.18	3153.15	3076.94	3093.87	3105.91	3112.45	3097.45	3128.29	2721.54	2733.81	3860.38	3361.4	3548.36	2776.25	2988.94	2708.64	3136.17	2822.94	3602.75	2817	3075.92	2727.15	2916.37	3351.51	3263.63	3560.54	3871.55	3361.4	3527.75	3836.51	3500.71	3431.51	3370.54	3062.37	3459.34	3489.77	3719.1
ALKBH6	92.8451	89.202	120.313	90.9429	88.9631	75.006	108.9	73.0014	93.1	65.9173	79.752	98.5245	114.159	100.113	77.4963	76.6873	119.032	99.5556	111.034	109.033	82.5613	80.1275	104.095	124.109	100.335	83.6751	67.5821	55.9277	128.607	89.0568	113.119	98.556	164.301	143.725	68.595	66.5397	132.594	114.836	85.8077	69.6437	178.037	143.136	80.9418	82.0376	73.5004	50.9133	89.3903	140.097	96.9494
ALKBH7	219.229	239.192	167.278	169.238	163.778	171.898	197.329	201.894	196.15	207.741	166.657	211.311	234.943	204.967	202.129	201.044	217.083	206.133	187.095	202.945	281.685	142.288	162.346	199.546	175.253	134.156	190.345	181.067	228.456	193.825	203.37	149.825	181.842	186.001	207.451	151.689	152.155	140.814	191.989	175.397	199.43	174.055	185.187	189.576	219.85	165.066	194.199	161.165	194.991
ALKBH8	75.1204	67.4935	95.6449	74.9815	81.4457	90.2389	102.175	105.106	85.7704	79.3684	83.7204	68.736	73.4504	57.1196	95.15	88.9972	70.7483	108.925	66.6324	77.1492	111.949	79.5783	96.6624	71.9484	122.65	80.824	90.7206	70.0753	69.5367	98.1608	87.5458	62.9541	89.6822	85.4019	102.981	87.9343	90.6647	77.4162	89.8562	66.8582	53.3745	78.4282	86.3447	73.4557	88.0558	73.3073	110.885	64.0491	67.4889
ALLC	37.8441	37.053	40.1398	40.5279	41.8414	37.4674	42.6653	42.817	38.8334	39.6051	47.7431	42.4252	46.3004	35.3727	42.4014	39.7273	35.7119	38.0637	35.4768	37.9149	36.5874	36.7331	42.0363	40.5708	41.8635	40.8144	35.8465	46.5283	37.2475	32.5796	41.3389	36.825	42.6526	41.3448	36.685	42.5257	38.3218	46.5323	37.0348	40.1012	37.61	35.2416	45.1481	44.8878	36.6218	38.0067	40.136	39.0978	46.0792
ALMS1	75.9329	95.0908	87.2829	60.8789	85.4579	88.6101	75.2928	64.4706	74.3368	67.9377	61.6388	83.4321	74.2778	65.9949	89.6339	77.4968	89.3824	77.9404	53.6518	74.4999	92.1053	61.8939	83.7914	67.2108	88.4692	58.7582	87.3918	66.7682	73.8644	69.7229	77.0468	61.2441	87.5354	78.706	105.317	84.4132	92.3584	92.7043	86.4508	61.495	69.9368	63.65	80.4529	68.9712	83.3015	77.4903	80.8445	65.272	65.7294
ALOX12	45.678	39.5053	40.0403	39.0501	41.4129	39.3884	40.2596	37.3262	40.2762	41.5192	38.3138	41.4885	38.0767	40.1049	57.934	40.6663	39.4278	36.7753	40.758	43.1388	49.1834	42.7151	39.6896	40.1104	43.7625	40.9412	45.2195	46.5731	37.5272	37.7198	40.6906	42.9464	42.3991	41.1173	38.1355	39.0781	38.2679	38.913	37.6531	44.112	39.8268	32.9397	40.0315	35.7947	43.7044	37.5503	37.8103	40.369	37.9496
ALOX12B	47.9805	49.7183	43.2904	42.0966	43.4698	40.3629	36.9654	41.9467	44.5186	50.4297	42.7115	57.4683	46.214	45.9049	43.4475	50.0489	50.8366	47.7488	45.7739	45.3265	44.5011	41.7674	46.1164	46.3307	50.9223	43.908	48.4457	41.7285	43.4468	49.0987	52.596	49.6311	45.7474	49.6171	41.9809	40.7999	53.0301	46.0765	49.7576	42.9544	39.4215	48.7904	43.12	39.6232	43.6064	50.5408	37.7243	43.3422	57.7263
ALOX15	41.4963	48.7283	50.9475	41.4166	49.6781	44.2884	35.3884	40.9684	40.1139	41.2963	34.5884	44.0973	43.7949	41.3624	40.9695	44.1815	38.5698	42.726	41.4185	44.6826	41.5605	44.2178	49.6369	40.1373	43.6412	47.0297	44.0833	44.1749	48.0412	48.3889	42.9518	43.3047	44.0308	39.1152	32.7153	48.345	38.2673	42.8436	42.4065	40.3719	42.7821	34.846	46.9221	50.0991	45.4914	34.6367	38.6723	46.8202	43.5159
ALOX15B	43.1774	47.727	44.7221	50.5057	42.5738	42.3032	39.0039	36.693	42.9567	49.6666	45.7334	40.273	44.0579	48.9414	42.4254	44.0261	39.0124	40.8843	52.6981	46.1248	47.5053	46.4217	48.4044	47.2444	36.9268	47.5245	33.2434	38.4566	49.4453	37.8053	40.2433	49.3763	42.9555	43.8926	39.4636	39.6533	40.6786	44.3993	53.086	38.67	34.6656	48.3875	41.9493	42.8939	44.7167	40.7172	38.5536	46.787	44.1809
ALOX5	42.6615	42.0901	39.401	47.7011	54.7915	56.3816	37.1625	36.9517	42.1771	42.0882	45.8199	43.3858	46.7659	56.9905	41.7737	39.5696	42.287	43.7273	43.867	39.6758	41.4236	37.4826	43.8255	42.8345	43.4614	41.8533	41.1667	37.6563	36.7764	45.4234	51.7587	43.5303	36.6583	47.2714	41.4136	45.5334	42.8975	44.467	49.8451	43.8453	42.7563	43.3355	41.311	48.2281	42.7223	44.9121	39.8166	35.8919	41.7875
ALOX5AP	3265.35	3223.67	3222.43	3224.94	3251.66	3289.5	3254.37	3216.79	3254.37	3217.64	3246.32	3232.36	3225.67	3292.56	3269.21	3286.07	3196.84	3270.3	3279.29	3272.92	3141.17	1770.5	3522.84	3903.92	2127.14	2352.16	1790.53	1985.76	1536.91	1734.52	5467.04	2873.96	3263.9	2420.57	1674.96	1110.12	2959.29	2535.75	5389.92	4052.68	2895.94	2529.21	5089.6	2936.63	3903.92	1967.55	1433.29	2542.93	3971.45
ALOXE3	41.5663	45.8997	41.9035	46.3459	42.61	44.7565	38.2571	44.7809	41.935	47.2219	46.4538	43.9187	39.0696	40.3467	41.8375	41.7086	45.898	49.3432	48.413	44.7074	44.4987	41.5244	53.6621	49.214	48.8787	39.2747	39.0313	41.9907	46.7436	43.5908	41.9527	40.9101	46.1673	41.8546	41.7621	47.4567	42.0345	48.0704	44.4596	38.6825	40.2475	44.5912	46.5637	40.5546	44.6379	38.0321	45.6371	46.8562	41.4052
ALPI	49.3936	43.4969	50.0171	43.5767	44.6786	46.9639	53.1138	50.0193	48.0528	53.6191	47.9545	49.7834	60.0946	52.7148	53.6811	51.5271	59.7994	49.7796	48.9331	51.8554	50.9043	47.3114	45.2877	51.6288	44.9144	42.8983	51.5099	47.0893	47.1167	47.0001	51.4176	55.3981	57.3765	44.5622	49.6002	45.5987	46.285	48.2777	48.9066	53.3487	46.4958	43.1633	51.5847	44.8323	46.1647	46.588	47.6818	57.0044	43.3702
ALPK1	181.427	117.061	220.571	217.862	220.595	240.537	188.97	224.261	207.853	248.019	216.414	199.117	186.984	204.427	216.472	229.656	212.951	219.262	237.637	219.561	133.473	138.205	220.177	197.61	144.231	208.533	126.509	193.326	150.197	249.579	216.727	270.95	189.67	183.337	108.772	234.687	172.597	186.572	236.252	266.06	198.002	279.778	249.497	248.174	164.925	246.76	235.098	251.513	259.801
ALPK2	47.3841	30.4323	20.508	23.962	23.7575	39.7514	71.3934	29.7815	84.6696	31.7801	63.9727	61.6091	35.8169	44.9647	43.7946	51.6621	70.8588	36.8751	27.6742	49.1849	34.3801	59.0317	43.3169	43.6955	42.1304	49.3976	56.1932	45.767	37.5058	47.0836	42.7325	72.9487	37.8482	42.1665	34.1209	42.0662	41.1768	47.3944	41.6106	48.9528	43.0696	55.4426	41.3275	53.347	47.9557	51.8535	42.5114	41.2905	39.1155
ALPK3	44.0463	38.5469	44.2779	39.558	43.7633	39.3211	37.3333	41.4141	40.4403	42.1613	42.6793	46.8461	38.5429	44.6525	32.233	41.6105	45.8834	40.1236	35.8733	42.4152	34.1679	35.2545	37.4112	37.8916	39.7309	39.4785	31.7869	39.5157	34.5026	39.8762	40.7524	40.9679	37.1931	42.2467	41.8907	42.4851	41.5497	40.5085	46.0432	40.7629	42.1631	49.5139	45.1794	46.7071	40.3247	43.0909	43.947	40.2144	41.3337
ALPL	43.0669	45.5472	44.8289	47.7159	44.055	51.037	48.826	41.1931	46.5122	42.9024	61.7808	54.8112	48.1437	49.272	45.9352	44.5512	44.9263	52.6573	45.363	47.1157	49.174	48.4249	53.7911	44.7526	45.065	47.9401	47.0634	54.4158	49.3433	43.0945	42.1887	47.4777	41.913	52.3977	55.3705	43.9515	36.3825	55.1989	45.8821	51.8618	40.8582	39.7861	49.2128	49.8595	49.9627	44.9905	45.4421	45.3555	50.3652
ALPP	5413.44	5402.89	5455.83	5416.47	5451.76	5446.45	5459.11	5443.33	5484.89	5470.08	5471.4	5443.33	5432.32	5373.48	5400.59	5396.7	5379.17	5394.27	5374.37	5390.04	5817.09	3486.89	6801.3	5770.12	8501.09	5668.1	8677.08	4842.91	6731.66	6132.38	4824.89	2574.48	8990.41	4576.03	7804.53	5097.58	7540.82	4540.56	7710.69	4452.3	5596.97	5097.58	4389.52	4142.95	5817.09	5948.49	8019.22	4859.76	5097.58
ALS2	137.247	171.942	192.011	182.384	185.3	179.825	176.048	172.491	156.992	138.652	156.241	181.827	155.482	144.085	170.775	168.219	147.362	163.007	199.399	188.72	180.217	139.206	183.995	158.666	171.818	136.927	146.442	173.379	163.623	153.173	191.923	131.415	188.186	226.667	225.9	187.718	197.449	178.088	222.62	133.996	217.381	170.48	180.066	153.726	172.79	185.678	167.033	154.091	168.076
ALS2CL	37.6667	36.5065	39.4729	37.9571	39.0646	38.4299	38.6818	41.7837	41.0014	45.8639	46.0376	43.5338	42.1984	42.9714	44.9115	47.2658	40.0094	40.5839	46.3584	42.6363	40.3045	38.5808	37.4981	45.2142	43.7369	45.0784	36.7829	42.3969	41.107	40.2454	45.6513	39.9118	42.0927	45.2741	43.1148	38.9257	39.5663	37.2271	42.2372	36.972	42.2242	40.0868	38.8517	35.6573	36.5961	38.0864	39.8954	35.9135	44.5268
ALS2CR12	43.0174	37.5955	40.836	42.8409	41.39	42.3376	32.4732	35.5277	42.0467	44.3571	37.0643	43.127	26.9404	36.4651	36.1624	39.1564	45.0468	36.5237	44.0383	44.9136	37.9585	44.0314	39.561	48.1129	40.5119	38.0263	35.6218	43.0205	37.913	42.9308	41.9453	39.4362	42.7102	41.3146	40.0615	40.0277	33.0342	40.1178	41.5416	42.0504	38.7497	44.3953	34.3731	40.5771	42.12	36.5365	33.628	46.4218	33.6762
ALX1	41.8089	44.3396	37.4803	45.0582	38.9005	37.1107	40.4265	34.3257	37.2353	35.5608	35.5987	43.1882	40.026	42.3655	40.0284	37.4504	37.3664	34.6186	38.6716	39.8256	38.561	38.2436	41.0477	36.5528	36.5517	39.4129	40.0332	32.7954	37.4509	37.5623	44.1476	37.4494	41.8645	38.4336	37.5413	40.0073	44.4758	38.013	39.7345	36.895	42.5712	37.755	41.6668	36.4155	40.1527	38.0744	37.7971	41.9711	42.6317
ALX3	34.2956	39.5231	43.2777	41.8785	39.4888	40.0218	42.5373	41.2106	45.4542	46.7915	38.9793	41.6783	47.8211	42.5553	45.1967	41.9446	43.7628	36.7548	34.2372	43.7959	42.868	43.5077	39.3348	42.3182	37.7555	42.741	51.0255	40.0062	41.0956	45.7843	39.4561	44.7972	40.6425	39.3259	38.3691	48.7007	44.0248	41.7985	37.4002	35.0262	40.9469	42.6963	34.9827	42.4668	42.7627	42.2271	44.7754	46.2557	38.7976
ALX4	39.0986	42.7089	36.4725	40.3476	44.8266	40.5387	35.9217	36.183	40.6345	34.694	41.9827	34.1021	35.1733	39.7331	37.0678	34.0785	35.9062	36.8303	42.6055	37.571	44.3701	45.2997	32.5191	38.0247	31.9293	39.9455	40.698	36.2309	36.5246	37.297	40.624	40.5552	44.5294	28.1821	40.313	42.6814	40.9261	34.5636	43.4506	36.1588	33.8079	41.8403	38.1343	40.4607	34.879	35.9968	38.1668	38.4158	43.1432
ALYREF	47.5708	51.7547	48.6456	54.6672	43.832	44.7951	45.1593	44.2781	48.2007	43.7122	43.1404	53.642	49.2929	50.7721	50.1108	54.2427	49.9647	41.3528	42.7905	52.2157	48.8751	51.8889	41.0436	44.4836	49.1612	50.6484	45.0206	52.3825	49.0459	43.3913	46.9948	50.8078	53.6726	54.9966	50.1654	52.4975	47.58	47.578	50.9345	48.7905	45.1991	42.1984	52.5304	44.609	47.5558	51.9747	47.022	46.7951	42.8075
AMACR	55.2679	57.0537	55.0667	39.8678	51.1462	53.385	58.3388	53.444	45.368	51.9227	56.5963	42.2014	43.2161	50.3699	48.1892	53.0172	48.877	53.0049	56.9234	48.5117	46.4669	55.0493	56.3793	52.5902	50.8201	54.496	49.8593	50.2039	52.3387	54.5128	39.3227	59.0432	50.8188	54.2815	45.0897	50.2094	45.8198	53.3305	50.404	48.0896	54.2067	52.4862	62.9605	51.3976	44.1628	45.3873	40.0124	42.2212	44.5485
AMBN	44.455	42.87	40.6438	37.1983	37.5244	44.3275	35.4041	36.5046	34.2295	39.2854	37.657	40.626	41.7934	38.1105	42.6348	44.2763	33.7344	42.0463	35.0205	37.8745	34.8605	40.7345	43.15	37.8216	32.9565	43.0808	46.4549	39.041	41.2895	38.9085	41.3898	36.1002	34.6927	35.9347	38.0277	42.7942	35.7598	40.1477	38.673	38.2735	36.9981	41.2576	40.8002	37.3261	35.7562	35.9713	37.3106	40.6493	43.2373
AMBP	47.3212	42.8794	46.9307	42.3134	46.4551	44.0404	46.542	49.908	46.7079	47.3552	49.2665	45.3348	50.3238	51.8892	43.1889	46.0033	46.9624	47.7542	47.0551	47.0958	40.1981	49.3902	45.6568	45.2987	44.7339	42.3326	51.2266	54.4693	44.2889	47.2908	44.1553	54.3594	40.5737	44.8785	44.317	48.1627	40.6293	35.7714	47.1342	46.5244	41.7908	36.8885	42.5273	50.9264	44.5461	49.5604	38.5899	44.7902	52.9923
AMBRA1	49.2837	44.3421	41.1017	45.5503	56.6484	37.7897	52.6369	45.4587	47.8419	50.4658	51.5683	41.3245	51.587	51.8212	40.7809	44.4822	43.4578	43.6123	39.3416	38.7491	46.8637	43.3112	42.1505	43.3097	58.7181	43.6779	49.2144	43.2992	40.7913	47.9192	39.2406	51.8192	42.8392	45.8548	52.9012	40.3337	38.5133	51.1691	41.658	41.6253	39.4134	45.1591	46.0919	43.6787	43.9361	45.2215	40.2208	46.9432	41.4702
AMD1	148.371	172.668	158.779	208.744	154.316	145.15	131.833	163.498	122.642	125.132	156.154	175.377	147.185	154.919	143.62	160.225	129.392	110.519	113.191	133.523	114.808	224.967	147.791	155.822	132.365	173.688	102.493	110.575	89.3192	176.528	140.102	191.077	90.6829	158.829	127.451	143.459	135.85	190.971	109.688	163.505	90.1865	144.878	128.503	120.061	107.658	133.403	114.516	104.272	73.5846
AMDHD1	36.8643	63.7204	49.9162	32.9924	70.292	89.7196	94.1581	74.9007	80.6723	63.7429	67.6851	61.569	107.339	90.2357	87.5176	81.6286	118.409	114.831	67.9815	78.5519	100.878	48.9392	133.413	60.0573	51.2543	43.3518	84.2468	51.795	64.513	49.2515	105.221	61.6559	161.596	107.593	89.9247	53.9594	71.8238	48.8057	84.2191	59.036	145.317	63.3129	88.5404	48.9606	96.9369	50.5804	62.7475	37.9202	101.978
AMDHD2	128.922	96.005	135.231	149.917	107.22	137.495	158.891	113.11	162.278	113.034	123.998	133.228	132.354	135.857	123.964	83.8497	130.428	136.224	117.562	163.962	104.094	119.36	93.0271	94.0833	94.6955	111.08	113.279	155.018	143.676	176.548	102.529	98.0978	154.45	186.499	124.829	108.203	111.583	107.723	129.104	152.393	123.074	81.7569	155.173	115.404	115.732	151.261	137.768	136.602	160.977
AMELX	47.6462	43.3886	37.4595	42.8905	38.9224	41.584	48.1501	35.4368	42.1762	47.652	44.7707	45.868	42.1267	41.749	42.7065	42.2411	42.8899	39.7535	36.5274	43.5434	50.6356	39.6117	44.1289	46.2773	39.8712	41.8086	37.6895	34.4839	41.0983	40.3612	41.5987	46.0597	43.6712	32.5711	40.6764	40.3712	42.6448	42.8526	40.8044	40.8631	40.9832	46.4156	46.816	42.4219	40.968	42.9054	44.0518	36.5518	46.4541
AMELY	40.0264	45.3805	44.5715	50.4137	47.8632	48.2718	36.8875	48.5221	45.4543	41.3549	50.1951	47.9122	45.0876	43.5633	34.0067	39.6079	43.7285	39.4195	39.5143	39.4776	42.073	49.4397	42.5646	43.5268	35.977	41.1613	52.3997	50.8928	46.1957	45.0419	48.3819	37.9813	42.3197	39.0255	39.8721	48.6586	41.0977	39.8816	40.1151	41.0411	48.0369	37.4171	43.0641	37.4565	37.2943	37.6075	40.6709	41.0535	40.5465
AMER1	116.393	157.719	130.114	140.997	141.584	109.676	115.226	135.147	121.697	133.393	113.851	129.771	131.938	141.249	131.722	147.909	139.731	138.909	155.609	151.579	139.103	118.459	106.599	102.212	161.975	138.141	114.798	158.908	155.558	157.194	116.606	123.61	114.43	126.612	134.275	191.948	123.731	148.94	98.9512	144.025	146.965	140.34	114.117	194.04	138.409	151.1	194.273	211.86	165.797
AMER2	36.8879	40.7314	41.274	42.7911	35.0108	36.5608	40.122	45.2918	37.5692	46.4822	35.6931	44.6167	39.0233	44.4346	46.1442	46.1657	47.311	46.4456	45.9231	43.1492	35.6122	41.2277	41.3831	49.0964	35.8728	45.6917	41.6447	37.1948	45.7912	39.343	41.7324	40.1931	39.9465	43.4529	43.3128	39.133	33.7164	36.1736	42.5683	35.3775	41.5793	39.6722	41.8474	43.1619	48.8243	39.8565	45.1812	40.3061	43.231
AMER3	41.6803	48.8651	44.8906	45.8764	44.1552	40.5289	40.1761	42.5436	46.2552	41.8431	32.0127	45.7635	45.4571	41.8019	40.8766	46.1107	39.5468	36.4039	43.0492	45.6807	43.9697	41.25	40.9194	50.451	39.3782	48.3927	41.1629	42.3252	37.3713	41.6789	45.473	41.2726	47.9016	43.2459	43.9194	32.2896	45.6673	39.1427	44.8879	47.0514	42.4622	41.831	42.6699	44.8779	39.8804	45.3663	41.6789	40.7129	43.567
AMFR	65.2925	95.5692	85.7412	76.3974	63.3709	67.6234	57.6818	69.4671	70.7284	55.3897	72.73	67.7209	70.9172	71.1148	75.6768	86.9025	75.8661	71.2813	66.1853	72.1957	98.4087	57.5405	83.4188	58.1126	91.3916	63.4521	74.9381	62.0621	60.2058	70.2813	73.1735	60.5725	85.728	60.3254	85.728	74.8061	90.4753	70.1152	80.1865	60.8315	52.4747	69.2982	90.8901	53.444	79.8208	69.7509	57.3103	48.718	61.462
AMHR2	41.4082	41.1754	41.4544	41.3668	39.4585	39.7572	39.6735	44.7984	42.129	42.4578	43.8748	49.0754	47.7982	43.4196	44.9075	40.6674	49.0883	38.3395	40.3748	39.7331	40.7493	44.4661	45.7712	42.0902	43.7911	44.3761	48.4674	41.8218	41.8214	45.8943	41.961	40.5686	36.6243	39.4703	41.1054	39.0891	35.4256	45.9354	42.4897	37.523	40.5617	48.1041	46.6521	40.3362	38.2265	43.6594	40.6919	33.2708	47.6826
AMIGO1	54.6528	45.8773	52.0138	47.9478	53.2347	44.1143	54.6007	54.5955	49.233	46.4362	48.5668	48.9112	38.3293	37.0367	37.2703	40.3996	39.5217	48.5716	44.7458	46.5961	39.9788	47.8081	48.01	47.2745	47.8996	49.318	41.6772	43.0363	44.2164	45.8992	45.5904	44.4224	43.7802	53.4458	52.5992	39.8465	42.7893	38.6109	46.0105	49.8009	54.7416	51.6744	43.2486	50.1299	37.2552	52.3985	54.05	38.3803	43.6941
AMIGO2	47.8767	48.2216	42.4098	48.0557	40.9736	50.3847	46.845	43.4647	42.4126	52.0934	45.4826	54.7975	46.2522	44.1903	46.6082	46.7977	59.6525	50.5972	50.2648	51.4921	43.8933	52.9032	49.9227	50.6303	44.2519	51.7976	55.2836	50.6926	50.3135	41.1065	43.3664	44.0871	50.297	48.1422	39.7113	46.5573	49.6676	46.5959	55.6651	44.138	53.9501	42.8681	41.7625	48.2688	47.7171	52.183	49.2742	41.7976	45.8177
AMIGO3	40.9883	45.6012	47.3868	43.9121	43.9984	47.0202	44.3417	51.5933	53.3738	42.9699	47.2688	42.996	44.6598	52.6033	45.6923	45.4715	48.0253	49.7067	48.5783	44.7198	48.6085	52.5841	44.6391	45.6829	45.2846	45.9877	54.2923	51.9175	51.0695	47.2318	39.845	39.6638	44.3792	42.1832	40.0007	47.5585	45.1299	48.0742	53.0857	49.5991	42.2136	51.2408	43.1773	52.7949	45.5109	42.5367	47.771	40.6591	49.6341
AMMECR1	61.9901	62.9412	57.8219	53.0053	63.2698	68.5672	66.9354	56.1785	58.4103	62.6223	47.0515	51.3268	57.011	48.5617	57.6375	56.2377	61.2035	61.8894	54.0318	53.5616	62.9971	73.5191	54.1876	61.8533	65.7376	67.7396	55.3475	59.766	59.8594	62.8992	50.8759	60.8147	47.4043	48.3926	58.5853	52.9508	46.1918	53.303	59.1827	54.2879	56.4825	55.4101	61.1388	61.9123	56.0116	60.7438	62.3415	65.4009	61.5012
AMMECR1L	138.947	105.133	139.122	131.079	147.741	134.74	166.633	134.045	125.923	147.109	120.292	108.667	104.309	120.811	126.58	133.043	116.852	177.868	145.334	157.28	123.032	166.101	157.795	155.03	163.989	184.154	158.16	139.286	147.89	156.425	124.528	149.203	134.616	148.927	138.101	156.321	169.587	148.074	148.688	138.002	126.909	126.561	91.633	115.071	119.03	145.777	133.672	125.307	116.189
AMN	44.5224	54.9194	48.5687	50.3573	43.7268	50.9718	40.5871	45.8585	42.3653	41.1793	46.1071	45.9184	42.379	45.9317	42.5497	42.0771	43.9099	38.4308	50.2753	50.1654	45.6657	46.1716	42.4929	41.774	43.2385	39.5179	45.1896	45.5216	46.7305	40.4778	49.6853	50.5583	45.0315	40.9758	50.7259	42.1995	50.0291	39.952	43.1102	43.7012	42.2637	50.035	52.2828	51.2045	49.7103	47.0149	46.7024	48.0596	48.6555
AMN1	89.8454	95.9646	90.4035	78.307	81.4552	61.5365	87.8047	93.9742	102.652	84.373	87.2991	90.1378	71.4718	37.435	82.4656	89.6232	84.3358	70.9112	86.6632	53.7225	87.6574	48.4323	94.0456	68.141	150.297	73.8927	106.383	83.04	109.515	88.2909	71.6517	64.0584	96.0428	72.3568	83.9221	69.607	108.555	68.7157	94.9375	55.703	106.857	77.5934	75.3368	61.1458	77.353	76.7173	97.2835	75.3706	104.382
AMOT	53.2099	47.1565	44.0848	47.2817	51.8881	54.311	62.0614	54.9531	50.1415	48.0198	47.0956	47.173	52.9828	52.1768	46.8723	51.8509	47.6107	56.024	57.2884	52.0799	56.1638	54.6827	50.1978	53.4191	55.1649	51.9918	55.891	54.9039	53.9422	50.6819	46.9915	57.3334	52.6718	50.3939	53.2724	42.706	49.6144	52.7795	57.5597	51.1248	48.8886	55.2537	45.493	56.1008	47.3849	53.4057	61.0368	60.8749	51.2212
AMOTL2	43.9412	49.5542	38.9451	34.0365	41.0017	38.5257	44.5824	42.1211	43.8641	45.7083	44.5246	46.664	48.3906	43.0861	33.6412	39.1439	38.0217	44.16	37.4468	38.8555	43.9513	43.4844	47.5393	49.872	43.869	46.7417	40.1458	45.024	41.509	42.4184	37.3616	42.0422	49.7411	38.7076	46.5638	38.9946	41.8962	36.3263	41.3505	39.9056	38.8661	42.3074	32.6499	36.1932	42.3249	42.5608	37.0935	34.6757	37.2219
AMPD1	40.0164	45.1646	40.441	44.9594	41.386	38.3004	38.3858	46.7797	43.2817	31.6319	39.5475	38.9373	44.6419	40.6208	44.632	39.753	38.2616	41.6087	42.0518	42.8491	42.4668	39.9997	39.4969	36.6643	39.089	37.2326	46.9402	43.9649	46.5352	35.2126	45.0858	38.612	44.0148	40.7172	41.8781	41.7922	40.2876	44.329	36.3022	44.1836	40.5471	36.0916	40.5569	38.3502	37.5377	38.7467	44.5903	38.3427	45.569
AMPD2	37.289	34.9767	35.0733	36.5181	35.8071	37.8284	40.8245	39.8071	36.9628	37.712	32.2528	31.4597	38.4947	44.3139	41.2392	41.2915	39.4812	41.7269	36.2294	34.983	40.3015	37.051	34.3	40.1297	46.0585	41.4663	35.4824	40.2833	36.1278	38.8841	39.033	38.7608	33.1947	40.3783	35.4804	38.7177	39.7658	40.9542	36.4262	34.5187	36.8639	35.4261	35.1369	26.1324	36.5721	39.9385	43.5627	42.0145	40.0461
AMPD3	38.3229	37.5657	40.0861	39.8968	40.7437	38.9292	40.2602	41.3048	42.2429	47.2355	43.4904	42.779	45.8636	42.4931	48.2281	47.2939	46.3003	45.8377	41.54	37.6983	45.5468	43.3477	41.1261	38.7978	38.4433	47.0526	40.1165	39.6756	38.0149	44.762	43.7381	38.7773	36.5769	37.0759	40.9083	45.568	37.9162	47.9304	40.6517	46.1702	45.9172	41.576	44.0541	45.7	32.6902	37.5191	43.2112	52.9005	41.1403
AMPH	38.9062	45.2034	41.0619	42.0804	45.492	43.6234	43.4253	28.9973	41.2013	47.5191	40.5638	45.5574	34.4068	35.512	35.3167	49.3171	39.7159	55.3923	36.0166	41.1912	37.4617	36.6714	43.2254	43.9676	52.9097	49.2298	47.748	47.9814	41.3366	43.5668	40.3396	39.4521	38.2283	39.3879	38.7678	36.7777	37.1397	44.1882	32.9604	60.8873	40.9131	33.5852	37.8374	38.8687	39.2683	45.0149	40.9858	41.8407	37.2063
AMT	101.569	112.563	135.286	130.577	89.8119	74.0473	133.913	137.36	124.312	100.351	103.196	137.988	163.561	96.369	133.766	108.636	202.967	141.352	141.908	136.834	129.322	96.9974	133.914	116.641	196.856	115.223	139.689	86.9719	176.215	97.4491	139.529	96.9285	162.506	89.6034	146.057	110.273	129.56	79.4004	156.803	99.3246	127.835	107.898	104.636	104.913	94.1465	75.9809	152.337	129.584	168.016
AMTN	40.3612	32.3983	35.3763	40.5041	36.5091	36.0192	34.2622	38.3785	31.4122	37.2402	36.2652	38.3814	45.8308	33.4262	36.3495	41.3384	39.8286	39.4349	42.3595	38.1898	43.606	39.1346	44.0966	40.8841	37.0475	41.7531	35.3326	37.6151	35.7675	38.9581	39.5868	32.5803	39.9883	39.4215	37.7258	37.3108	44.7439	37.3422	39.5553	41.8188	33.6441	36.7541	31.8798	36.5088	35.3126	36.4643	40.9411	41.0436	37.7129
AMY1A	45.995	44.1374	36.2426	36.8577	46.8545	44.9905	38.6769	41.8231	43.2756	44.3887	51.917	43.9011	39.744	44.1541	36.8822	43.9416	43.2418	45.014	48.3349	44.3887	51.4242	43.3022	46.1983	45.6921	38.1902	49.2401	43.5854	38.8803	45.9183	44.0093	42.2936	37.4658	47.2933	45.554	46.5254	38.215	41.402	39.5036	39.9753	42.8572	40.449	43.3992	42.7904	43.8611	37.6197	43.0514	44.4162	46.4475	45.3935
AMY2B	49.4802	52.5438	56.6767	53.1069	51.3683	47.1705	43.9578	53.0518	49.5691	40.0337	50.1472	45.0294	55.3535	45.2476	50.9772	54.3974	54.5688	43.137	54.2078	56.3526	47.9907	44.0242	53.339	48.1094	56.4242	41.6311	54.8706	47.6285	57.2447	48.7692	55.4336	48.5627	51.3166	51.0154	60.5902	47.8873	57.6185	52.5461	60.7969	46.9793	46.1459	47.6155	44.7192	58.3096	58.3134	46.7374	51.2545	40.9824	51.9125
AMZ1	52.509	51.2095	46.0296	48.407	48.9627	48.3994	46.7353	42.0788	50.6297	51.9365	45.0909	40.6157	56.1716	50.1776	46.6827	47.2667	54.9896	50.8348	51.1337	41.6208	45.8466	47.0462	54.0879	44.0318	43.8684	44.7891	48.944	48.7815	50.6004	49.0059	41.39	43.7864	59.525	49.5281	50.6677	49.1551	51.1015	48.4637	48.335	42.9745	49.2872	50.3212	39.178	39.3685	42.759	58.1019	48.1278	44.6044	43.2961
AMZ2	61.6609	50.3287	48.9443	56.8927	42.727	51.9739	54.0323	44.3354	48.7457	50.6383	54.5713	53.7599	59.5646	60.7134	56.6632	55.247	55.813	58.6857	63.8029	58.45	47.1775	57.3223	65.3189	59.9089	57.4484	61.7979	62.2942	52.8092	63.2256	58.9113	54.5606	56.9024	60.4365	52.596	53.7585	50.3902	63.0173	50.5711	57.2267	62.7661	55.197	53.8255	55.3088	58.3122	59.2439	51.574	53.2696	43.362	45.0443
ANAPC1	48.7683	51.5716	48.1387	45.9932	41.6577	45.8175	42.0228	42.7838	45.2793	42.0417	42.5622	48.7779	49.47	46.6296	44.434	41.9636	47.7293	36.8392	39.0119	45.998	44.9535	44.8076	43.3501	48.3657	48.0566	44.771	47.9471	38.5986	47.4379	42.2306	43.1235	41.0835	44.6271	51.5821	45.1513	41.8851	50.1191	46.2752	46.3266	44.7416	46.6831	44.3232	41.6957	46.4549	45.2778	47.1813	50.4889	43.6391	47.0047
ANAPC10	228.833	212.573	238.488	199.017	239.139	227.551	277.082	262.216	232.092	254.989	249.906	240.637	191.057	266.153	293.517	276.403	262.103	213.798	254.989	256.989	234.138	324.018	227.229	222.2	198.253	263.337	244.086	287.191	235.762	260.476	205.318	245.871	168.236	246.817	200.33	267.122	179.654	189.168	184.296	230.497	264.99	264.733	245.089	266.442	215.586	268.366	282.488	281.791	221.66
ANAPC11	40.2326	33.0728	37.585	39.2315	40.6684	38.9005	31.147	38.8099	41.2518	36.4972	45.1441	40.8491	38.3539	36.1535	43.2104	44.6356	42.7006	37.1147	38.1214	46.8297	31.7851	48.9396	40.9208	42.8075	40.7549	45.4755	34.3661	41.3946	38.8964	39.6275	34.8456	34.0048	36.7737	39.9323	44.7343	33.889	36.0624	36.3216	42.0259	39.0739	45.9828	41.9386	32.2661	36.6623	44.6038	48.1148	36.3136	33.5394	34.6646
ANAPC13	796.415	803.314	786.377	765.913	854.431	841.54	819.908	781.776	794.473	791.596	829.49	823.079	806.612	855.767	846.896	812.361	746.889	810.049	823.25	821.581	991.8	479.906	1020.89	718.389	974.562	552.57	842.662	872.371	807.712	764.441	1143.19	773.116	602.752	797.701	1078.83	947.794	1001.84	801.326	1029.82	788.911	918.14	819.768	768.417	653.393	847.876	898.9	866.378	530.206	779.379
ANAPC15	132.46	136.587	133.555	178.101	121.859	129.125	114.624	124.485	135.84	144.838	148.306	164.656	145.998	118.417	150.467	133.274	139.876	100.879	118.351	107.131	113.928	204.237	127.939	118.313	99.3072	159.397	134.529	134.56	127.417	129.515	107.977	133.835	123.946	125.051	117.037	115.992	97.467	114.989	97.4902	135.147	89.881	98.488	82.6832	101.518	107.107	117.737	98.3836	117.399	123.734
ANAPC16	376.664	372.684	399.817	381.453	315.316	317.642	352.308	379.766	384.517	361.376	368.688	375.61	360.632	318.321	384.517	398.398	412.975	344.05	411.393	373.868	400.715	241.268	504.283	435.593	569.988	327.552	506.703	398.733	692.465	318.611	278.705	207.451	415.713	284.296	355.376	347.768	465.674	305.781	484.234	302.67	572.938	330.387	333.373	303.478	374.587	327.191	358.785	365.72	517.683
ANAPC2	39.1687	41.8974	40.7973	41.3675	42.9909	46.1497	40.3889	38.7537	45.7851	35.0067	40.0674	43.2513	43.2345	38.6172	43.9429	35.0267	37.7878	41.7522	38.3441	53.6909	41.6234	42.27	40.289	39.3412	40.9131	43.859	37.4941	42.5346	44.0968	36.6042	45.1664	44.9902	39.3803	45.0259	38.5276	43.7149	39.9133	37.5983	37.6046	41.5286	45.5864	45.1845	46.3634	43.5833	37.4186	43.2011	44.6588	32.7744	41.9075
ANAPC4	300.524	274.094	345.559	302.115	307.913	344.936	314.579	314.081	334.703	312.546	317.817	307.755	334.045	324.03	356.075	344.013	352.281	356.707	332.942	320.653	347.771	310.639	365.754	351.905	400.757	330.474	273.979	294.776	322.058	291.076	351.764	283.706	388.194	281.735	294.978	269.772	318.428	312.558	282.496	260.615	271.761	266.852	309.079	291.674	300.417	236.588	381.218	354.196	373.821
ANAPC5	1111.82	1117.53	1126.12	1112.45	1110.89	1119.53	1108.32	1115.24	1127	1122.81	1120.72	1108.04	1110.58	1111.31	1146.29	1138.41	1158.76	1145.21	1148.06	1134.02	1279.94	1221.21	989.047	1143.25	1514.4	1404.23	925.018	1140.41	1203.2	1102.29	1041.01	1316.72	1042.21	1036.93	1078.6	945.533	899.765	1132.96	902.364	1001.08	1100.26	1181.84	846.185	1003.92	1016.1	1087.52	1191.68	1277.17	1428.37
ANAPC7	53.6937	44.4298	47.3397	47.5795	52.6616	50.8449	62.5291	58.3973	52.5992	53.357	55.8543	49.0006	45.9587	52.2805	56.5562	56.2393	52.3951	66.0798	58.2611	55.7114	51.0346	55.3449	47.3467	49.8871	58.3543	53.5604	50.9422	52.2992	55.5487	51.3124	65.9779	58.8585	67.1546	57.4521	52.027	58.9671	61.6608	56.4052	45.3295	51.0412	69.098	53.5742	54.2134	46.956	49.7857	56.9768	53.5275	56.4973	49.3337
ANG	42.0871	43.5632	46.0522	48.8095	46.001	48.0878	47.4827	42.2672	43.417	43.2598	43.011	33.9501	40.7754	51.072	38.4692	35.8789	43.0911	44.7562	41.5164	44.4646	47.3993	39.3256	45.7044	32.3043	38.6167	35.121	42.7267	40.6318	39.4365	42.7604	44.434	47.9155	46.2353	46.557	45.4814	44.4986	50.078	42.84	44.6743	39.3192	41.496	51.4659	43.0211	37.9732	44.1478	49.4767	42.3162	39.1501	43.7725
ANGEL1	124.385	174.644	171.704	131.666	147.954	140.876	146.012	197.63	139.725	161.054	158.061	142.858	147.518	142.398	152	172.288	174.903	191.666	183.242	152.916	156.936	77.2246	140.78	100.957	128.556	85.729	114.554	119.289	183.944	116.719	226.665	109.608	231.895	147.243	196.256	145.023	192.91	123.713	192.801	110.307	208.704	134.714	196.41	180.211	179.974	124.473	112.103	89.1866	163.048
ANGEL2	532.751	511.588	581.278	516.183	570.036	563.574	585.188	570.53	577.453	583.588	608.777	533.432	614.218	521.298	592.729	613.34	587.944	616.582	621.116	596.845	673.317	442.689	578.931	656.121	838.889	549.706	524.422	544.358	774.01	552.891	600.82	504.581	616.553	439.052	614.022	610.22	715.385	575.838	555.633	583.046	724.182	484.279	608.035	559.029	615.434	539.869	792.65	657.294	1049.73
ANGPT1	51.3063	50.3081	47.2544	56.3812	50.9224	51.7876	47.1446	41.3054	44.4698	42.6396	47.9997	48.4524	40.9748	41.921	53.0873	50.1818	46.9127	36.9616	60.5105	45.5193	50.844	49.6365	54.3628	44.3091	39.451	45.9419	38.6362	47.5425	51.6779	43.6361	48.6832	55.2032	46.9895	47.367	57.2091	42.238	47.442	45.3812	49.1536	49.4975	52.3093	49.3824	44.9181	43.556	52.8243	51.206	61.5522	50.1777	58.3286
ANGPT2	42.3803	40.1007	38.0862	46.2016	46.2872	43.6193	53.9328	45.1224	46.5892	44.624	48.6796	47.4565	45.1695	54.1184	50.6713	42.8081	44.721	40.844	47.7304	42.0463	41.2837	42.6038	41.7984	43.4674	45.408	46.8935	50.6553	47.8214	44.4695	47.5241	43.6583	46.3101	49.7807	48.6124	49.3907	53.8168	47.1402	48.7279	44.8674	52.1786	50.432	49.5712	47.0326	46.5962	49.0567	44.9838	56.7626	50.1817	47.1674
ANGPT4	42.437	41.3046	35.9107	42.8105	39.1191	31.9471	43.0418	37.4744	32.0674	39.5077	40.7726	36.2141	40.8062	37.2979	34.855	39.1346	39.8572	44.8863	39.6589	36.3732	41.332	33.3968	42.9617	34.8402	35.9013	43.4498	48.7652	41.3964	36.1581	43.824	37.3563	37.7169	43.6243	38.328	35.6257	44.3952	36.5362	37.7528	42.663	37.8586	38.1262	37.3742	39.7391	37.9564	40.6426	36.9407	37.7678	37.77	44.3293
ANGPTL1	40.8778	41.2037	43.0387	45.2505	46.0072	34.1393	40.7146	42.512	42.9921	42.6449	41.4273	44.2003	44.4041	38.7317	31.0215	40.9186	41.092	32.6882	39.6916	42.817	39.3097	39.221	44.309	44.4856	40.0525	45.6115	42.3464	39.4836	38.2253	39.9688	43.5983	39.0479	37.1576	46.3063	38.8321	38.4664	41.679	40.9932	44.9052	36.299	39.39	39.6457	44.1388	35.6692	39.6864	39.3855	44.0967	42.9295	39.3451
ANGPTL2	42.6867	38.728	46.1581	41.1737	40.599	42.053	40.4985	35.0345	40.5051	37.1989	45.5201	35.3752	45.8634	38.4151	45.4422	41.3408	44.95	35.8123	44.8365	40.1498	41.3864	41.8819	41.3856	49.9124	39.1096	37.2108	33.4198	36.2307	40.1311	38.4247	40.368	42.5047	42.3663	41.7836	47.7149	38.0235	38.2272	41.1181	41.3963	40.2279	42.584	46.1751	46.5291	36.9973	47.6277	40.7742	40.9038	47.5475	38.0109
ANGPTL3	43.4462	47.4166	41.6347	38.456	36.3116	42.3693	39.6574	34.2834	39.3723	38.9181	31.5164	39.7395	40.2027	34.429	37.8619	39.2997	39.9507	39.6441	41.1378	42.6514	39.6909	39.1998	39.5111	38.6751	41.5932	31.6695	35.8089	39.3285	42.06	46.3427	41.3137	37.1528	39.033	43.5128	41.8781	40.2708	33.2849	39.428	36.3898	34.6314	37.6455	44.0033	36.0704	40.3723	43.5233	38.4627	36.7671	38.2629	41.3754
ANGPTL4	37.3639	36.3464	29.9874	33.4223	36.751	36.0728	42.708	44.5671	41.2135	40.8206	36.348	37.1929	37.6512	33.678	38.6583	46.3525	42.2875	41.9928	41.6032	39.1043	37.0745	42.752	37.1251	38.9897	41.1085	48.5692	44.1976	34.1174	39.7708	37.2906	38.4185	34.559	34.567	33.9717	39.7688	41.3551	38.2249	34.1072	34.0866	44.0221	42.1323	41.5516	38.2315	40.0624	41.0632	47.0378	33.6054	40.5743	34.7799
ANGPTL5	38.2854	43.0244	41.5724	47.0631	42.5203	42.337	40.231	39.9717	41.9395	43.1818	39.9175	30.6576	45.4474	40.4537	41.2186	39.167	35.1661	30.6468	39.4447	42.4516	45.2648	42.4883	42.3606	40.9711	45.7728	43.6863	46.0538	43.2475	33.6454	43.2074	40.0228	42.9162	32.0034	36.9805	40.6821	39.8284	40.2699	31.5261	41.2783	39.3563	36.8457	41.0613	40.9681	48.3599	36.5785	34.8925	39.4811	37.5114	40.3047
ANGPTL6	73.0351	98.2447	53.6388	45.0877	87.5247	83.9305	93.9868	99.2359	85.9084	34.9481	83.8778	92.5436	110.573	74.8767	71.6939	107.751	97.0944	88.7017	92.1309	70.5902	64.0182	69.2232	131.665	80.2162	42.5719	53.9781	96.7942	49.5641	81.9034	50.0529	165.394	55.2842	109.991	63.5537	54.0065	48.5802	92.1594	58.3008	114.416	70.3528	90.9552	51.7569	101.677	68.1541	102.368	35.2128	40.7476	52.5012	81.6652
ANGPTL7	38.1598	42.2448	39.0723	39.945	42.6885	38.7965	42.9378	45.471	40.7915	41.0613	41.8859	43.1287	50.1275	47.1696	50.8559	52.5388	49.4857	54.5058	44.0921	48.2008	48.3846	34.7758	39.8603	45.6434	42.1151	45.0419	39.1509	37.3285	45.5427	45.345	45.9397	46.7329	43.7095	50.3867	46.1144	42.9167	43.7261	43.6077	51.8739	43.7445	41.7984	43.4139	46.3668	49.0425	54.5058	45.3445	43.0989	42.7531	42.3812
ANHX	49.0743	50.3379	48.8347	37.5489	50.5418	43.05	45.0891	45.7524	50.8669	43.9188	44.2787	46.7688	43.549	40.0992	44.6071	46.2381	41.0365	45.1079	46.8363	35.8196	50.8913	46.1973	46.2683	43.5963	44.8723	44.8406	40.9945	42.451	41.9828	52.5444	44.3679	45.1235	46.973	42.9943	39.2275	45.116	42.3299	45.2474	45.4226	45.0304	42.2886	44.8191	41.4244	43.9101	48.9113	43.0725	39.802	37.4086	42.2646
ANK1	39.9332	31.2416	39.8988	38.0828	36.9706	35.6183	41.6264	39.1	49.8861	33.5676	45.6161	42.9272	50.2207	58.1224	49.8701	48.0141	41.4168	48.3404	51.6426	52.1899	40.5027	49.6657	34.9891	49.8558	38.8302	45.9533	39.1705	48.9186	47.7761	40.6811	39.7481	43.4846	36.2199	39.8999	31.9755	41.095	40.7104	50.4676	44.7852	52.3718	38.4404	42.415	34.7262	49.0375	37.0322	42.4978	38.4164	44.2598	47.6624
ANK2	39.2246	36.9783	40.6483	35.5199	38.2786	41.4385	40.4257	37.7343	39.4078	45.4208	42.377	44.1564	38.9904	42.9065	41.6979	35.6846	40.3136	39.9199	39.2465	38.6401	43.0555	40.7262	46.8758	39.4768	45.4172	40.2329	41.2828	36.3238	43.9813	44.0847	40.7036	37.8697	40.9215	33.1011	42.6424	41.3275	45.6949	35.3342	38.6215	36.5565	34.4826	36.6465	39.3627	42.2974	36.8667	40.3458	38.7771	39.1104	45.1673
ANK3	38.3395	39.2453	38.4986	35.3878	35.4292	34.0523	39.4025	48.2262	40.9304	41.6655	42.4894	42.7174	38.0168	41.9058	45.1729	41.3712	38.0316	43.0337	39.4282	47.5312	41.2344	42.4311	37.5197	45.2971	42.0123	45.0312	47.5849	35.1192	37.7178	38.547	38.5682	39.8052	41.2649	39.0389	38.948	39.1732	39.924	36.2739	36.7198	40.7576	36.7056	36.3138	42.5617	42.0223	46.3915	38.4444	40.5361	38.7917	34.6051
ANKAR	53.1278	31.5336	65.5687	46.9993	47.019	61.2919	60.2181	56.4588	62.7741	66.3766	63.0704	56.5279	68.3908	46.0425	62.5053	69.2886	74.4557	63.3505	70.0881	59.0158	69.4115	54.16	58.3301	56.5471	76.0029	54.7892	68.3276	52.0445	76.2025	53.1377	65.297	56.039	69.6306	50.1653	56.4775	52.0091	63.1203	49.5016	75.2428	53.3423	69.8656	54.0837	52.9073	54.7646	60.9515	52.8951	62.5582	54.6826	83.9072
ANKDD1A	262.248	252.521	214.919	169.929	285.28	279.93	68.6998	75.9109	84.1504	73.3743	74.7154	83.3867	255.081	190.677	261.377	245.23	313.502	278.593	261.55	235.164	220.179	408.016	37.05	53.24	51.8661	51.39	168.871	155.372	54.5753	42.2551	197.881	182.918	375.518	151.397	63.8148	75.1221	195.954	231.293	179.384	188.15	122.217	176.121	174.063	189.082	49.0475	62.6242	184.108	250.489	133.139
ANKDD1B	45.8566	40.8312	40.4625	45.1891	43.4222	43.5564	46.704	48.1095	44.6494	44.5122	44.3321	43.5505	41.2966	38.4461	44.1254	48.8453	47.1597	38.215	43.3055	43.6963	41.6466	41.0078	39.3977	40.7937	41.9584	44.6624	43.0321	47.3215	46.7648	37.7363	44.1077	39.561	45.371	43.3855	53.117	44.074	41.1308	45.6969	46.2591	42.0374	42.82	45.0179	43.5963	46.3667	40.0673	40.415	46.9243	43.7012	49.1107
ANKEF1	39.3707	31.2243	32.7491	37.2641	42.892	38.7157	44.2615	42.1809	42.236	38.7658	41.6145	35.7792	35.0504	37.3118	46.474	42.9145	42.597	35.6142	38.8968	41.01	38.6138	38.6675	45.2253	38.4185	34.9197	36.506	36.2585	40.3667	40.5446	47.5876	37.5374	38.3528	37.1246	34.5489	35.627	44.9074	36.4325	41.938	42.5642	40.2601	38.7062	35.4138	36.3347	37.8711	36.6781	32.9909	34.7453	38.6657	41.9858
ANKFN1	38.6469	40.8945	36.6355	36.2567	40.2189	38.2861	35.8273	40.2636	38.1873	33.6209	36.9551	37.1707	46.7492	39.7047	40.4284	48.5036	44.6963	36.3457	35.0243	36.6315	35.087	46.2607	39.9927	37.3763	37.1262	39.7213	35.9156	51.623	39.3488	40.6415	33.0144	38.5222	45.7316	34.7429	32.9676	41.2147	38.7885	41.2817	39.7381	37.8921	34.9878	38.5657	39.4934	34.1352	41.2967	33.354	38.2072	35.3759	35.31
ANKFY1	57.8314	61.8307	74.6966	63.6757	90.9991	71.3679	80.1759	71.3963	71.5006	90.1886	75.3865	84.2521	75.2691	68.6041	83.834	80.4629	88.8162	93.8115	90.3717	83.5519	60.0046	69.1218	64.2523	79.3209	97.4138	94.1439	86.7965	77.5878	82.0772	96.7623	58.4897	84.6395	61.6147	77.732	65.2068	82.8298	74.3361	71.3563	65.4368	74.1599	100.113	78.147	75.045	66.5843	67.6884	78.3395	101.815	83.1832	94.6813
ANKH	39.261	35.7571	35.4368	36.4954	39.4082	35.6527	40.6314	43.747	38.7959	28.7828	40.6686	34.0804	42.9168	36.4199	40.35	39.565	40.8389	37.65	37.832	38.7981	33.8548	34.0243	41.1848	43.0187	37.3033	49.6502	34.4336	35.9739	36.5845	42.4499	32.8957	45.3275	33.9805	37.6642	36.8967	41.1477	41.59	35.3917	37.9567	38.2738	32.5956	42.7369	45.4144	36.9688	39.7757	32.7871	34.1149	40.0505	33.2408
ANKHD1	47.301	47.7425	54.3895	52.0539	48.0263	52.112	50.9572	50.2856	47.3353	42.3412	47.8777	52.9454	51.566	41.9013	48.2873	52.0299	51.7385	52.2915	49.4508	51.3676	56.0957	49.2573	54.6432	54.7769	49.1052	45.2387	46.2	48.9298	46.6633	46.2659	46.8506	46.7146	52.6479	45.8193	47.5827	45.3956	46.6185	46.4127	53.8331	43.2174	41.1582	55.6946	50.5291	53.7759	54.4647	43.2265	51.8704	39.7604	54.9591
ANKK1	43.8681	43.3499	61.3701	59.1078	58.9142	59.8148	46.9731	43.0299	51.6304	53.434	62.9664	50.4228	52.4661	53.4769	46.3727	40.7247	55.3872	61.5581	49.4984	38.3473	42.9271	40.986	55.1067	51.7791	63.1291	39.8012	51.0388	45.2078	58.5137	43.524	61.6459	51.0957	56.9227	44.317	48.3711	46.6481	68.5786	45.1666	54.4184	47.7402	42.3533	48.8017	54.8545	54.106	46.0107	47.2533	52.911	54.723	52.7144
ANKLE1	57.1397	47.4782	70.7422	41.6463	67.3296	53.3623	47.6264	41.0091	38.5375	54.2564	53.4104	49.3461	47.2122	59.153	45.8726	53.6369	48.7559	44.4563	66.6601	67.6004	46.0222	81.8632	48.0613	50.8807	48.9049	63.5898	50.9428	44.8738	50.9755	50.55	47.2595	60.2359	50.4047	46.9195	50.9302	58.4738	59.3176	72.2173	47.3415	60.0645	54.2464	56.2525	49.8289	56.0163	53.5163	56.4932	52.1746	61.9784	46.6615
ANKLE2	38.9625	38.8797	38.6742	39.9062	40.1574	35.4064	45.6476	42.1811	39.0806	45.0549	39.7017	46.3329	49.3998	44.406	41.3097	43.8094	38.519	48.3162	46.9926	48.0108	38.2039	53.3173	42.0722	36.0802	44.3379	48.222	42.8325	44.2167	41.2606	39.7451	42.3365	40.8267	40.572	46.0423	47.5609	46.1707	39.4783	45.4113	49.4533	45.3323	42.3513	44.4528	46.8142	44.0629	34.0717	38.1627	37.0174	42.6393	42.6482
ANKMY1	38.7102	42.2674	45.4501	46.4772	34.8455	35.7877	43.138	42.5169	43.5868	42.5808	36.2676	39.5725	41.225	39.0356	45.514	43.1091	47.7216	42.3626	41.9782	41.5201	43.4184	41.4004	45.3813	46.7341	41.4169	43.3015	42.8757	41.6579	38.6285	37.7258	43.47	38.7728	41.991	40.9891	36.4971	43.0208	37.4667	39.2602	44.0122	42.1689	46.4502	41.2043	37.1675	41.7382	42.5757	38.2693	37.7449	47.7581	44.5202
ANKMY2	176.465	148.874	167.436	135.835	161.2	159.74	180.588	157.583	181.953	185.034	178.121	160.169	179.826	161.826	192.795	190.089	188.269	186.632	197.692	178.776	141.959	218.351	206.565	181.426	186.897	148.175	154.442	153.017	184.564	131.133	185.792	146.445	181.589	145.345	169.613	150.278	176.943	163.788	169.752	155.113	175.7	144.697	172.828	137.197	157.167	160.946	160.127	159.178	181.233
ANKRA2	396.103	401.873	403.587	427.872	359.375	380.827	353.132	421.309	403.979	396.753	382.831	428.9	399.663	389.045	430.636	413.696	422.591	359.526	375.601	417.876	417.528	210.062	543.939	403.18	697.557	312.933	482.565	319.711	637.832	366.124	456.969	342.393	479.331	342.782	520.92	388.104	602.317	341.361	541.052	419.193	592.183	421.265	436.026	367.011	453.451	380.757	538.278	452.403	430.069
ANKRD1	45.6365	51.516	43.7543	44.7346	48.7941	47.2132	41.0905	48.3171	42.7423	41.6545	32.5212	42.9178	42.1173	40.1053	36.7824	36.5917	44.524	38.1286	44.4878	48.454	42.2321	38.5054	44.0459	42.7333	40.6719	42.5848	44.866	36.0728	47.3523	41.7156	42.6058	40.105	46.4693	41.5213	43.0234	39.5658	51.3148	39.6599	45.485	39.7367	47.7686	45.1625	48.2067	46.3723	39.9468	43.9328	48.1792	35.415	40.5236
ANKRD10	196.577	162.693	217.444	196.352	214.821	240.181	202.174	188.682	224.514	236.611	213.652	187.832	208.821	177.259	195.527	229.42	211.984	197.963	215.921	189.993	193.577	299.573	173.016	259.807	269.257	260.222	174.017	208.179	239.29	190.628	218.927	210.919	173.447	191.307	190.362	180.928	225.558	215.424	235.263	237.026	232.854	217.463	165.571	193.094	199.363	218.868	211.895	295.945	225.413
ANKRD11	43.2524	46.0733	35.4484	37.9937	48.8415	42.9146	38.8919	40.5592	37.2901	43.1336	39.3778	46.5672	40.1169	44.542	42.4104	44.9794	46.8184	39.5481	46.197	44.3176	40.9029	46.5985	46.1191	40.5865	43.5463	47.9838	46.5633	44.752	51.4848	41.722	41.463	47.8513	48.7215	41.7401	39.3345	47.411	44.8624	39.3877	45.7098	43.0784	42.3384	45.0654	39.7744	45.9104	41.3959	44.7401	41.925	36.8699	37.6307
ANKRD12	329.241	369.37	342.415	270.737	316.496	329.973	356.65	341.945	338.816	325.568	349.673	371.266	357.478	288.192	396.793	362.722	353.256	344.159	437.389	393.553	320.011	187.618	404.468	437.795	639.505	370.221	473.811	514.152	379.998	444.317	338.503	295.014	356.141	367.098	367.098	338.079	488.734	366.349	420.406	378.726	383.797	509.896	306.501	343.942	334.909	427.129	514.888	411.567	406.286
ANKRD13A	525.837	534.958	554.345	543.695	526.075	525.705	492.698	495.972	515.516	512.907	530.054	535.104	541.174	526.483	535.96	549.351	558.175	551.115	582.505	582.505	540.63	590.467	515.349	639.605	532.1	626.312	536.554	642.977	621.325	466.672	457.538	472.176	390.516	396.897	462.392	444.64	483.25	422.433	558.714	619.288	657.868	558.18	532.1	425.204	451.226	526.794	621.003	526.794	705.118
ANKRD13B	47.7141	39.9817	52.444	55.1223	40.8381	42.7583	40.0208	49.5597	45.8311	42.8991	41.7308	52.4885	57.872	50.6583	54.8741	52.2543	54.8038	49.2216	54.0159	42.769	38.5724	56.0183	41.9345	47.0861	41.7794	52.6275	44.8617	51.6243	47.1366	51.3841	41.922	46.9229	44.5818	45.5221	47.9069	45.7268	45.5065	45.8338	44.4009	54.008	50.9357	49.9347	45.866	48.0574	39.2878	49.268	41.9749	47.8699	57.7924
ANKRD13C	85.8629	133.391	120.646	129.028	107.888	103.458	84.7455	99.1364	97.8523	113.847	113.931	119.343	108.116	92.703	106.991	110.933	125.075	100.113	102.266	131.038	121.969	105.781	97.4843	88.0458	110.692	115.51	105.377	106.64	115.354	95.1287	97.4027	104.747	104.676	106.615	117.491	109.015	134.911	94.5586	111.06	115.437	129.515	105.609	137.67	133.425	103.995	113.288	139.777	117.71	116.087
ANKRD13D	47.8586	41.4177	51.1459	49.1132	44.1383	54.1498	42.9096	44.3405	42.6736	50.6195	50.8256	48.9077	41.2866	44.4071	45.1899	48.9424	49.1434	47.1319	45.3206	40.1657	54.6039	49.2187	37.2082	44.6449	45.9678	49.5968	53.7972	41.5724	41.9106	50.3392	43.764	48.1297	45.8506	42.4911	49.209	47.6173	45.2871	43.901	48.7842	42.2301	41.4017	51.5407	48.7315	43.8049	51.0782	42.2812	47.0714	47.3671	53.577
ANKRD16	52.695	58.77	62.8843	49.8414	47.7392	50.7474	51.4966	52.9992	47.3027	58.0293	54.5852	58.2122	44.8053	46.6234	55.3961	59.1382	60.7413	56.242	57.0916	53.3794	56.2409	55.1837	57.8254	64.6174	61.1232	58.6914	47.9323	51.9879	48.08	55.8206	55.4549	46.9107	41.705	46.8684	54.1521	43.5809	44.1307	42.8621	55.5965	43.6548	46.2803	64.3687	48.0469	57.0379	53.4519	57.5399	50.5395	52.4961	45.4128
ANKRD17	57.3855	67.2569	68.1243	67.8484	65.4346	74.7081	66.3005	75.2439	63.218	63.5039	71.8058	70.107	60.2106	63.3841	59.2455	68.6216	58.8539	76.9934	59.4294	57.8975	68.6323	61.3132	74.1287	68.8338	77.4256	61.9078	75.3985	59.5571	63.8421	68.8437	61.076	62.8333	71.2643	60.1369	67.4005	59.93	69.5063	61.6692	62.6116	61.3697	66.5016	59.93	61.5732	55.3966	72.8418	62.247	64.1894	65.2234	61.5673
ANKRD18A	43.2363	41.6732	39.519	36.8765	39.3296	45.3929	45.3321	42.3446	38.4136	38.6046	41.0871	33.591	36.4654	33.0296	43.2764	39.2623	34.3434	38.2915	48.0728	43.0518	40.0715	40.7128	39.1652	48.107	40.9762	50.9355	38.6996	36.1202	45.3763	36.1074	36.5888	39.1948	39.5077	37.8258	34.1868	40.5316	39.499	41.5303	41.9105	41.5654	33.5996	36.4306	46.7947	42.3187	43.6426	43.2615	35.7662	43.1074	38.2387
ANKRD2	46.7373	37.5357	48.1459	41.6547	45.2904	46.6444	38.1729	35.6787	39.895	41.1735	32.691	34.1102	38.1538	41.5819	46.9689	41.3953	38.6981	40.6837	38.9059	39.7317	42.8925	41.862	42.7819	36.6508	40.753	43.321	39.5454	51.4791	38.0754	41.0049	37.7693	33.0808	30.8428	33.7006	42.6649	40.2428	39.3144	37.4744	37.4878	41.7663	40.2119	39.8916	39.5693	41.9356	44.395	36.9392	39.7919	35.4299	40.1939
ANKRD20A1	40.5452	44.082	49.6927	32.913	35.2196	39.1485	42.0973	41.8225	45.2691	40.834	39.7456	39.0495	40.2802	33.8814	46.0614	41.7486	44.5821	40.4166	35.2736	41.102	47.2467	42.8417	40.0282	41.4609	33.6095	47.2247	40.8474	38.9924	35.6992	34.8101	42.0254	47.4992	37.5934	37.8811	38.063	42.0871	46.0443	47.1983	44.147	39.3833	43.5879	42.3972	42.724	42.5245	41.7157	41.1013	36.3443	41.5001	36.3019
ANKRD22	98.3781	95.8737	106.499	96.6911	113.642	112.872	129.279	105.001	110.085	100.358	123.269	72.0722	82.2327	111.349	103.867	94.2221	108.418	120.873	107.686	69.4685	37.6701	74.3648	47.4893	186.43	38.6351	141.925	29.9251	280.384	31.0418	329.552	76.7837	328.073	27.8446	112.81	38.1509	215.041	29.4163	78.4177	60.6674	234.737	30.4809	191.207	51.5687	254.107	41.0284	448.172	296.573	213.898	28.3898
ANKRD23	47.9738	52.0974	49.9196	52.0314	41.0584	36.1456	37.9988	39.7236	40.874	45.8127	44.4928	50.569	55.4718	49.2999	46.734	52.5904	55.7796	46.7038	51.1674	52.9564	48.3855	54.153	38.7526	55.5027	46.8629	55.9146	47.8407	53.1319	50.2122	44.7825	44.3314	54.2981	54.6366	43.9058	47.253	43.8049	50.9593	55.2061	48.3602	52.7515	35.21	42.4439	40.1589	45.2071	48.7584	44.7985	54.5133	45.8117	42.8264
ANKRD24	49.1774	50.0997	40.1735	41.797	31.0574	33.7178	41.8767	40.1978	40.1145	42.1701	42.9214	43.0227	45.2032	32.438	35.2742	36.5498	44.9163	38.87	42.248	42.7226	33.8017	39.7038	36.4859	41.0203	41.6743	37.6926	46.7109	44.0595	45.2278	39.6514	35.1786	41.352	39.2669	46.9519	35.546	50.8224	39.609	34.6772	38.2517	33.7528	37.9423	41.1335	36.4509	37.1998	43.9925	39.171	37.9405	38.367	38.738
ANKRD26	60.0543	70.7872	68.7073	56.4995	52.9965	67.3954	81.5181	67.5486	75.5407	67.0907	73.0472	71.4898	68.3896	63.8275	75.3275	82.7634	71.265	78.3146	71.0987	61.2552	66.4002	76.0295	68.5754	67.3344	79.0867	67.8513	60.3794	53.9812	57.4748	55.2351	69.608	58.0037	62.3849	68.8038	54.1506	47.9945	72.3126	63.0513	79.2851	69.2411	60.2184	56.5524	86.8674	72.9697	53.3762	57.0971	84.9213	85.77	70.03
ANKRD27	78.1311	76.1568	65.5348	56.9045	84.3918	93.0265	96.7217	81.8942	95.4562	70.6736	72.7545	65.6018	71.7381	70.3722	62.7227	57.3779	82.6682	85.2189	73.3395	77.9832	62.4342	91.6439	68.4691	94.3187	90.3936	109.566	80.4445	94.3539	93.5132	85.2544	69.2963	87.7609	86.129	89.0835	75.2108	89.5668	85.5933	75.4113	83.3919	89.1712	118.283	87.0803	73.5309	61.175	79.4256	96.7106	74.3627	62.9277	88.6764
ANKRD28	65.2084	77.0813	71.6348	55.021	60.75	59.8834	62.6001	65.1321	68.7074	68.5224	66.2627	73.4717	61.2513	57.5142	52.6601	56.0282	62.0246	58.8484	64.2117	57.6767	54.9335	62.8658	65.7706	65.9908	69.1487	73.3368	61.1648	56.4345	61.9401	62.6023	69.2279	80.4915	56.5519	61.9861	55.8304	61.3848	64.4536	64.5398	62.8206	73.5839	62.8731	62.2905	67.9421	62.1086	64.9666	59.6425	67.0524	61.0698	68.3262
ANKRD29	41.9918	44.4401	56.175	59.5513	45.1445	45.3625	43.1664	40.306	39.7089	53.0604	53.3601	49.2593	49.334	59.6741	47.6018	50.2039	41.7516	40.7471	36.7664	59.0623	38.5503	49.2204	45.0236	58.9037	45.3918	52.1036	47.3067	58.1425	40.9514	40.556	51.9088	55.4925	35.9179	52.399	38.6019	51.5762	39.2892	45.2345	40.0176	65.1146	39.047	54.182	41.5444	53.5561	43.1622	65.9164	79.6707	54.5289	40.3058
ANKRD30A	46.2992	41.2265	30.9468	41.4711	39.3376	42.256	46.8977	43.3894	44.4538	42.2016	44.7818	42.5472	41.7731	36.4116	36.9664	40.1302	37.9569	42.7091	44.1357	42.1931	36.7607	38.4079	41.3885	41.2096	40.2107	45.6532	40.1005	37.1142	38.4838	41.1436	37.3133	37.4798	37.8026	38.9595	47.054	35.9852	40.1198	39.1338	36.4009	43.0063	37.0528	44.195	42.7792	42.3375	44.2524	48.8932	39.3316	36.7307	47.6393
ANKRD30B	31.8988	46.5598	35.7406	40.1243	38.5473	44.668	46.5551	45.152	34.1801	46.3303	43.8198	40.3236	45.7796	42.7509	41.7145	41.6886	42.6463	36.3805	42.7052	40.9316	37.1851	42.4934	34.4327	35.1168	44.7391	45.5484	35.7381	44.5888	47.4216	36.6767	41.0029	39.9955	40.8464	43.4973	45.3923	36.2716	42.1503	32.5496	45.8232	44.0729	49.3343	43.4074	40.6138	44.9371	38.3882	41.7601	34.3932	44.9359	37.301
ANKRD30BL	39.7461	39.7263	42.297	40.9762	42.2395	38.5678	30.1524	32.9805	37.9148	32.6905	38.033	36.4417	37.9663	35.2203	34.8125	41.2121	33.6921	37.558	41.2582	39.0091	44.913	39.2265	38.0583	42.4375	45.1952	42.8883	33.7774	35.5771	40.7187	33.8399	41.6742	40.7371	35.2471	33.4991	36.6035	37.2637	43.7296	39.1178	40.7884	34.9273	32.2559	35.2933	35.0908	41.4383	38.2733	40.7265	43.5531	37.1504	42.6658
ANKRD31	43.5048	46.3949	41.4791	47.624	41.2415	42.6352	38.4495	43.1279	40.0675	38.6015	41.8159	45.0064	49.5123	46.9718	38.5172	50.2716	45.129	44.3003	41.0717	40.1468	41.0222	38.8482	40.6804	46.3769	45.9689	41.046	37.6787	39.5281	41.126	41.5212	48.2804	46.994	40.585	42.907	37.4901	45.1086	42.7275	43.6662	43.6725	44.1334	42.3723	50.2348	41.7389	43.3237	47.2325	42.4938	49.5772	43.2102	43.9766
ANKRD33	1007	1013.64	1008.67	1012.79	1015.98	1019.11	998.354	989.975	1014.78	1042.6	1029.63	1009.95	1001	1071.82	988.6	993.773	1004.17	997.003	998.342	982.623	876.832	12.3775	1364.56	598.831	466.256	119.12	1838.51	1403.15	1230.15	1059.29	1033.79	252.763	1437.78	2011.81	1750.45	2221.82	1406.8	783.928	1900.81	1065.19	1928.27	352.112	1410.15	904.689	1866.27	1394.5	974.997	156.706	729.689
ANKRD34A	42.9378	36.5548	62.0605	54.3195	54.4822	48.2541	58.2406	51.644	46.5452	47.7491	56.0734	52.3739	50.9941	50.2592	54.801	42.0329	57.8622	66.51	58.4699	51.3728	51.71	62.8082	46.5551	61.3182	49.03	58.3873	51.6657	55.8136	51.2147	48.0218	51.3497	53.73	48.8348	58.9998	46.4883	48.3189	43.4701	60.4198	50.3463	61.0109	47.6951	44.2648	52.4503	56.6055	43.9149	49.103	44.9371	58.4431	40.4233
ANKRD34B	49.9203	40.0816	32.9394	39.3513	42.6383	41.2338	38.2359	40.0297	31.5726	35.2472	44.5528	44.8883	43.4523	44.6469	42.8111	42.3187	34.205	35.0978	40.6637	38.8787	34.53	41.045	39.0544	41.0634	38.2832	40.6104	49.1219	38.4865	40.3823	42.039	37.3519	40.2276	38.4468	36.0471	39.4152	38.3201	38.972	43.9948	40.4225	42.9732	37.67	37.6713	38.0786	45.4162	35.6784	37.5061	53.0287	36.0575	40.3764
ANKRD34C	43.9245	45.4515	51.8376	55.0105	44.7366	47.1146	50.4527	54.6883	55.7766	56.6387	43.493	46.3892	46.2376	53.8224	58.7562	49.2637	47.3721	45.6503	40.7881	42.9342	46.9933	42.0569	46.3028	46.8493	43.4188	45.629	38.2824	43.8091	42.4419	45.7425	57.5693	52.5317	50.8977	50.0959	49.9211	56.2375	51.8273	50.0434	53.2112	49.8483	51.8655	50.4678	65.257	51.6469	49.4481	49.5266	51.0341	51.603	49.3482
ANKRD35	33.3194	32.6469	40.0151	43.6668	38.554	40.3193	37.0547	39.1337	35.108	41.1262	38.5524	41.3764	40.125	42.1913	36.6663	34.5648	29.5544	44.7715	45.1241	38.3096	38.5799	35.9118	44.3362	37.8867	41.8728	44.6247	39.1505	48.1729	41.1857	34.6442	29.2733	51.0595	40.7287	37.6827	37.5067	31.4716	38.9774	42.9613	45.4958	37.3345	35.3311	34.4372	41.1753	35.2705	38.8934	38.948	37.5313	36.4857	45.0175
ANKRD36	43.4106	45.6371	40.1664	46.9203	43.7702	39.3895	45.5361	34.3694	41.0866	35.5263	36.4307	46.3302	44.6555	40.5509	43.6557	40.0773	40.7509	31.3787	42.9553	45.6609	42.8773	36.3275	38.8495	36.6799	40.9099	41.5684	44.9098	42.3475	40.073	38.6747	31.7979	35.1596	41.9511	48.5143	47.762	46.9388	35.1518	39.3999	42.2937	41.553	42.1028	48.4394	45.18	43.2994	44.0792	54.6289	45.6641	52.1353	40.334
ANKRD36C	47.0017	50.8579	51.5559	48.5641	48.7161	49.9513	49.8804	47.6505	45.1132	45.6584	40.7337	45.0432	46.5792	41.5768	46.2756	42.6829	43.0335	41.8501	41.5392	43.2205	49.6727	44.7562	46.3615	47.4413	47.165	43.6728	44.5885	43.3825	40.7772	46.6509	47.6949	47.6544	44.1169	38.4304	39.5631	59.7533	43.2686	41.6181	40.3702	44.8269	45.6054	42.1223	47.4408	47.0163	41.6242	47.7239	47.4829	45.3174	46.2817
ANKRD37	170.418	208.478	201.58	278.416	191.028	180.502	201.342	231.965	195.368	202.7	206.115	252.352	285.678	247.043	207.519	242.164	203.003	246.401	208.851	217.067	117.872	161.926	377.476	287.115	74.0676	172.734	69.9485	79.825	69.8082	75.1901	216.406	156.648	104.855	124.543	73.8814	109.878	296.24	417.024	431.274	292.406	317.15	287.115	248.128	248.278	308.298	133.986	92.707	183.652	123.335
ANKRD40	46.8165	49.6774	38.5965	48.9752	46.4633	50.5457	38.5067	53.3375	45.1374	57.8126	40.381	44.4301	57.9712	52.5464	51.9742	54.7546	48.7864	57.4109	54.8858	54.9997	44.4243	56.3565	46.0731	44.9989	51.3537	55.2423	50.9745	52.2901	48.712	55.6812	39.4456	44.515	45.7591	55.9361	54.8312	49.0599	63.933	43.4018	55.8137	41.8642	50.3197	53.8228	47.3836	51.0012	46.3658	49.3379	41.4949	42.9558	54.3695
ANKRD42	36.8283	45.1746	37.3771	46.6768	42.3844	44.0077	47.0027	40.2304	42.2571	33.6925	41.5458	37.6843	40.7312	39.4751	34.6364	45.3418	50.856	48.354	39.4521	35.422	42.3043	40.839	41.8553	39.188	45.3012	32.9516	39.3509	38.3004	37.4628	40.6244	51.3267	41.5996	35.7338	38.3492	41.2008	38.4351	42.9731	40.2915	34.8487	44.1575	44.0304	41.1485	47.7137	45.8914	42.5883	43.6574	42.7601	39.7413	49.1421
ANKRD44	174.774	224.455	211.064	177.49	172.469	169.595	217.666	259.748	237.073	218.849	210.849	225.094	184.203	132.713	199.942	209.157	201.031	177.233	181.021	216.669	236.275	140.266	233.923	219.373	352.981	203.557	368.81	183.854	280.504	183.432	166.514	125.366	271.344	166.226	302.994	132.946	267.591	119.891	236.067	137.295	192.861	150.707	173.817	117.628	199.084	156.287	261.586	214.894	214.245
ANKRD46	107.081	98.4553	102.893	103.486	113.239	114.988	137.694	119.628	102.192	91.9835	119.044	121.986	125.178	107.279	128.988	96.892	100.049	131.224	119.942	112.254	144.938	87.9276	100.133	94.3595	175.952	92.0492	111.51	107.546	127.536	123.831	126.163	113.525	118.489	112.774	126.534	105.082	127.449	108.898	115.619	106.233	97.9324	108.919	105.324	97.7145	125.568	106.553	118.437	84.968	139.576
ANKRD49	286.591	336.007	315.922	322.699	260.775	288.468	333.801	321.159	314.327	284.241	301.165	332.769	333.04	279.32	374.389	337.947	350.555	291.395	330.26	338.401	355.662	243.772	304.495	267.356	505.136	313.725	320.035	313.183	378.555	265.532	325.688	288.522	379.25	324.378	318.55	343.184	364.094	277.993	346.523	248.852	353.748	278.512	291.144	317.141	323.397	300.583	405.742	324.488	332.225
ANKRD50	71.8148	56.4973	57.7361	44.8173	109.673	125.839	62.0016	75.2864	89.8639	92.5874	71.1373	65.7142	85.4517	118.008	78.4838	85.7329	72.7831	99.1382	83.284	77.9422	84.4098	46.5316	85.1834	47.3911	62.3112	43.304	72.5133	59.8274	90.392	62.4439	111.666	48.8621	89.2326	96.6192	97.1043	83.9514	98.5738	66.2812	116.724	60.0788	103.763	61.7032	110.464	67.7243	123.371	64.2325	49.5686	41.8106	87.5215
ANKRD53	39.1572	58.3675	39.8473	44.5679	44.6421	37.3448	49.8636	50.5409	44.2091	51.1048	42.3445	50.9501	48.0078	50.7032	44.9408	44.3	51.2218	44.9816	43.5762	41.7214	45.2404	44.2034	47.566	51.2633	52.2222	55.0172	50.9601	48.4703	42.2334	47.5858	38.8728	42.2278	39.3891	40.2084	45.3231	46.0519	44.2983	40.6596	44.8829	45.0898	40.1293	43.2529	47.6647	44.0714	42.8659	44.4542	49.1594	43.7831	41.2972
ANKRD54	109.033	97.5482	113.181	107.358	147.905	119.277	145.289	158.996	108.217	119.137	139.913	120.238	131.233	126.62	155.654	143.397	152.129	176.822	151.487	112.071	108.861	186.929	82.4354	118.882	151.307	236.301	114.339	132.34	117.118	114.704	91.3541	152.892	133.644	156.115	130.227	134.387	112.075	182.462	97.7111	117.634	122.922	106.494	129.864	169.796	113.084	114.389	94.6777	124.866	155.028
ANKRD55	106.858	73.4626	137.909	118.812	96.3905	65.5951	117.881	165.661	77.9218	114.153	129.69	146.643	81.6094	21.5085	118.351	84.5381	127.97	108.176	142.261	109.173	71.0083	80.2139	80.9271	61.5641	260.975	70.9026	86.494	51.2392	106.192	45.6625	80.8839	51.7958	123.987	59.6357	62.2415	31.7635	178.387	122.062	125.916	64.0763	185.86	74.7442	100.298	59.0068	113.426	58.7705	112.602	96.2576	96.4673
ANKRD6	47.263	56.4687	44.3855	48.1006	54.4572	45.6799	66.4617	45.052	56.1179	55.1261	46.1894	53.3731	61.8604	48.4444	48.1993	48.0472	43.6381	45.4582	58.4625	46.9327	41.1816	44.9569	51.5025	46.1081	49.4237	50.4581	46.8314	47.3883	48.7074	49.176	54.4568	56.2086	55.0714	61.0683	47.9533	43.0505	59.4345	56.5723	60.7977	60.9118	66.2357	58.5558	56.6478	57.1549	46.111	48.5237	56.7387	55.2404	51.4673
ANKRD60	47.718	45.5251	47.3887	44.9039	42.8079	44.9014	45.2465	42.8144	50.6844	38.9653	38.4801	33.6213	44.3731	43.0226	41.1195	41.1005	43.3266	44.8764	50.1916	53.9377	37.5052	47.414	39.1439	41.1004	52.4294	44.6239	45.6712	42.0884	34.3868	52.5916	42.0801	49.2676	40.142	43.882	49.3561	47.414	40.9142	43.4671	42.5541	43.269	44.4449	41.1808	40.5774	44.3101	40.3586	39.3164	49.9791	41.0726	46.2277
ANKRD62	45.7083	43.8231	47.8215	51.8934	43.5633	44.7339	42.6565	40.6775	44.4883	38.7682	43.1432	42.2732	41.8356	38.5698	44.9747	34.9155	39.1188	40.9259	43.505	40.2361	40.5337	45.4065	45.8387	38.3923	45.042	39.9877	38.2474	51.1686	36.9306	35.3324	39.0868	42.157	43.2805	43.3805	36.8712	41.5235	39.8536	35.1264	39.5792	46.0526	45.8675	46.5686	40.961	42.4446	45.4827	45.5263	41.6151	45.1013	41.4919
ANKRD65	42.8063	43.6398	43.6141	41.6466	40.5221	48.872	44.1046	44.8241	38.9026	42.9779	43.2379	42.0855	33.8739	39.2576	38.0709	35.8605	39.4106	41.0289	47.7687	42.2432	41.0563	42.3633	42.394	42.8213	36.5011	45.5392	42.7154	41.2641	40.5541	42.9393	44.3529	37.9989	40.8021	38.4993	46.3189	44.7965	44.9243	41.9552	40.0737	40.1698	41.4462	42.7495	47.4516	39.2778	38.3675	43.736	36.4532	39.5424	44.5237
ANKRD66	43.7472	43.4726	43.7876	47.5994	43.9585	38.5153	40.1708	38.0781	39.2925	48.3643	43.6524	43.3825	40.3818	41.7942	44.641	43.1607	32.0774	44.0226	40.079	39.5262	43.3523	43.4108	45.8033	36.081	43.8127	37.6785	43.1589	40.3529	40.2601	38.9877	45.0787	46.8	44.1653	46.6431	47.1325	39.1615	45.9996	47.6262	41.4759	41.2516	40.4293	38.1581	48.8471	39.9172	42.4599	42.1878	45.1994	45.9344	46.9394
ANKRD7	42.1045	41.8673	39.784	42.9109	40.378	36.4923	45.3884	40.4313	40.6331	43.5405	43.7646	38.9807	46.3186	45.4288	44.3159	49.3622	51.561	40.3789	43.3784	43.2537	42.9276	44.8681	41.9071	41.319	43.607	49.6917	43.4783	44.5318	41.4508	49.7098	41.6726	44.5634	43.7865	37.1229	39.5086	37.8636	38.0079	50.299	37.9624	48.6239	52.3929	48.8027	44.0264	42.6347	46.1344	44.4398	32.6517	38.4364	39.034
ANKRD9	49.1735	45.0817	48.9312	46.7347	51.7383	55.5898	50.6032	53.8114	49.6077	41.8385	47.0471	42.4576	53.3487	51.012	52.557	51.1387	41.1748	54.1545	49.5412	50.0949	47.5554	46.2622	45.4979	51.5647	42.6132	48.7037	42.5335	51.3814	52.9594	52.7075	50.3367	47.5548	54.2048	55.4633	51.1846	52.3327	49.6423	46.672	41.2896	44.9718	45.2271	50.6761	48.9984	47.6667	43.0825	51.5915	51.1364	45.9873	47.9281
ANKS1A	187	210.821	163.018	187.847	195.34	206.446	213.632	192.768	184.54	189.377	170.226	184.897	216.055	200.585	184.997	209.664	184.354	201.277	175.373	215.29	219.136	151.507	177.904	157.271	190.948	160.64	188.453	176.069	224.222	164.548	220.322	156.726	235.891	205.403	190.783	217.786	182.785	174.922	244.858	179.412	228.584	192.087	248.925	197.493	200.876	200.295	192.997	217.406	211.168
ANKS1B	46.3248	41.6797	44.2241	44.2761	32.6279	39.7782	42.4698	39.2321	37.21	36.7728	37.5762	35.6238	46.6994	38.8412	38.3755	35.9923	39.0974	39.8959	41.7651	40.6388	48.5861	38.6221	41.6368	40.7944	36.2024	40.2194	41.8816	34.2489	41.1255	36.0629	36.9445	34.7476	41.3444	43.412	42.5114	43.3548	40.8465	41.985	39.8798	40.9853	39.4933	41.9501	39.7837	34.8193	38.1337	46.4928	39.2636	39.5734	37.9092
ANKS3	74.9941	67.1614	48.3651	67.9155	60.4832	64.4064	47.8263	66.255	63.4043	60.978	62.4943	51.2736	66.2726	66.6104	66.9377	81.5964	68.2586	63.8966	59.5618	74.7758	81.7777	51.8506	64.8604	62.8362	58.047	61.707	77.3622	69.4935	72.0656	63.7445	63.4215	62.9087	72.6408	69.3325	67.9419	72.3892	61.707	59.2452	78.232	58.0657	81.9936	60.4903	62.5277	70.7398	62.79	64.2462	68.3964	66.7395	83.0965
ANKS4B	48.6105	43.462	43.1796	42.207	38.3408	45.4938	43.6553	33.5652	46.2854	41.0179	38.7603	36.9083	40.7089	41.5663	36.179	27.8664	37.7364	41.1396	43.4756	46.399	44.435	45.3481	44.1448	41.3126	46.5938	46.9472	37.4026	48.7596	41.268	46.5066	39.6616	37.5316	36.8573	37.7191	49.8028	36.5406	40.4447	39.0642	40.8408	37.3459	40.4854	36.996	36.6175	37.214	40.1665	40.5072	41.3424	48.9782	30.8532
ANKS6	43.3244	43.7108	43.4962	44.3588	42.9781	35.9609	45.5712	43.5624	39.6095	48.9736	39.2274	43.0209	45.9233	39.9419	39.2757	43.0855	47.9921	42.121	49.5106	44.9401	44.6905	41.7703	39.7126	44.7978	48.0166	44.3028	37.6744	34.9052	44.4303	44.0902	40.785	41.2892	49.0086	46.6136	43.9043	36.6929	50.9555	42.9126	50.6816	44.6865	39.3942	45.0321	44.4759	37.3274	41.6044	46.1243	45.1474	47.0979	42.8225
ANKZF1	49.411	38.5673	46.9728	42.8901	43.5632	40.1516	45.179	49.2041	42.5206	41.5022	43.4732	38.0152	48.4271	40.8192	44.5551	49.0271	52.2916	44.7181	49.3565	48.0578	54.1824	45.8611	46.3166	43.6594	45.0137	43.2682	48.2545	43.9394	40.2683	44.2564	48.4554	47.1798	39.4187	43.8923	43.3901	41.2662	59.0494	46.8502	43.3161	43.7924	44.7233	43.3745	45.7699	51.5713	46.8387	46.7757	44.9647	51.7851	41.0357
ANLN	63.9762	44.4273	68.0071	48.7679	73.5587	82.4934	33.1376	61.6795	46.404	79.604	66.3265	39.0499	95.845	67.2149	59.9239	43.323	44.1391	64.8786	67.2244	58.2073	56.7976	131.654	47.1015	68.3716	35.6675	108.468	44.6276	62.457	53.0075	53.7219	39.5286	106.962	46.4584	47.6314	33.7858	36.6756	46.141	74.1389	52.0517	70.4726	47.1695	58.2201	45.5264	50.7651	33.3609	51.0757	40.1667	85.0007	51.381
ANO1	41.6105	48.6463	36.3298	38.8831	45.0117	42.1455	41.5365	39.2592	37.9645	39.8802	39.6234	42.8281	41.0722	41.7716	40.2184	41.9283	46.65	45.7565	36.7856	39.6482	47.4186	36.1123	48.5037	34.4255	36.7293	41.8139	46.4219	41.1244	46.3393	37.6503	37.2769	43.0212	43.264	38.0369	39.689	39.6654	40.1468	45.2724	40.3068	41.6556	41.8643	39.9129	38.4904	38.4724	38.4594	32.448	41.3149	39.9986	42.7048
ANO10	73.6566	56.3691	71.9665	73.5519	102.162	103.48	73.5789	65.9795	80.9317	69.9034	77.6573	66.659	92.0498	86.8312	79.2781	87.5483	84.7572	72.2925	62.5547	72.2925	64.9362	64.9272	79.0647	53.6255	58.3432	54.5793	76.1658	65.2745	75.799	82.8768	77.0943	63.5351	70.8261	91.9413	79.5625	79.5625	69.177	66.929	67.4738	61.2696	82.7373	64.1988	87.1986	85.9035	93.9303	66.6502	56.4643	73.4592	100.602
ANO2	44.946	49.1381	37.8601	53.7317	42.1497	50.7629	50.742	43.2556	44.5728	43.8323	51.7903	43.6221	41.9304	51.0706	40.1976	47.0003	42.3753	47.0705	39.6919	48.6114	52.6689	50.7627	47.9778	39.2356	49.2438	43.4936	51.3949	43.1821	48.3883	42.6219	48.8554	44.8865	43.3628	42.3853	44.406	44.427	40.8414	53.1479	42.4842	40.2963	44.8973	41.2334	39.6219	50.1829	41.2722	43.7814	41.5334	46.0292	50.5387
ANO3	42.5645	46.638	47.975	48.6857	48.9787	39.8256	37.2585	36.0577	35.7303	43.4998	41.912	53.1893	42.6168	44.2247	40.4083	35.2649	46.6933	40.4916	45.2083	37.5971	43.8651	51.844	46.9861	30.6196	41.3998	38.8845	41.309	43.902	32.6763	38.1531	46.4066	39.341	41.2397	45.7163	37.6255	40.5394	42.8435	40.4256	46.5979	41.3743	39.113	44.76	42.0513	41.3127	44.1945	36.1636	35.7807	46.8826	47.501
ANO4	44.0281	45.4046	42.4165	40.8776	41.6753	41.6818	40.783	45.1188	35.1104	35.3955	40.3421	41.6133	37.1627	37.4191	43.4304	44.6194	40.8313	42.8184	38.9576	43.4194	38.5624	43.3331	39.1703	39.7789	35.8592	36.7817	41.7153	42.0224	42.8897	46.3036	39.4145	40.5527	38.6385	35.7347	41.5183	39.5445	41.7514	45.3412	40.3446	34.2304	39.5034	44.001	39.3863	41.4977	37.9369	41.1228	38.978	40.2495	34.9514
ANO5	44.1422	39.0737	44.3028	39.2387	42.2899	37.3741	45.3486	40.534	47.7195	38.9212	36.494	49.8406	37.4093	34.6766	38.3649	44.8832	49.023	38.131	29.8587	40.7373	37.2448	48.7964	40.3017	41.9759	45.319	31.8806	42.093	38.5956	49.0517	44.8151	42.7781	45.1008	42.6791	38.6987	39.2956	43.977	43.6043	39.6427	42.435	43.8641	42.184	36.1296	40.4237	42.0827	38.3591	40.1156	40.2772	42.474	43.5616
ANO6	168.698	180.12	162.467	177.095	194.5	220.805	153.778	156.133	166.156	148.78	157.59	167.221	168.779	198.959	259.374	177.668	172.278	185.327	175.484	185.327	184.974	136.602	166.111	159.116	149.68	91.6756	189.468	153.622	198.739	142.148	279.245	170.608	183.942	195.005	178.782	159.38	236.678	147.289	269.885	164.861	184.278	156.542	296.795	193.926	244.402	185.419	133.752	126.427	216.507
ANO7	39.2057	40.3899	40.0713	42.3169	40.2182	41.2964	42.5934	34.038	37.0125	38.1317	35.9691	37.9997	44.1709	36.3742	35.0361	33.7102	38.4553	34.6248	33.2134	36.7794	34.1077	34.7891	33.8077	35.5288	41.5442	33.8547	40.4377	32.6365	41.1571	36.5003	39.0169	39.5804	45.2307	43.891	35.9363	42.1973	41.691	38.6013	40.5768	42.791	38.0352	41.1563	43.2762	41.1497	39.5262	39.1442	35.9541	35.8616	33.2382
ANO8	96.0862	82.7148	87.2669	74.2548	97.5206	91.6173	83.8368	88.0909	87.4907	69.5205	78.6988	74.0857	88.9115	64.1924	71.2771	79.6284	76.189	69.1905	88.1296	82.1308	116.656	76.0633	69.1616	79.4607	87.5853	78.5382	115.93	98.2215	83.158	90.2879	77.1589	81.8793	95.9473	79.6743	73.7143	69.4209	78.6471	70.6299	76.7064	90.9832	106.205	86.947	91.4925	74.5535	60.6806	72.9819	87.4213	92.458	125.736
ANO9	45.6954	56.5241	49.0475	46.6036	44.0061	40.7498	38.019	41.1648	38.475	42.8308	41.3807	38.6885	44.675	39.2669	40.536	43.0202	46.1068	42.6266	40.1044	44.0237	37.7656	36.8458	45.7863	48.7426	46.3458	39.8633	41.9697	44.6037	46.1559	41.8264	42.8438	44.2517	46.5192	42.2382	41.7951	43.4052	43.0732	39.3577	47.1615	48.6951	42.9287	45.3621	46.0882	53.6474	36.8225	45.7845	40.9664	46.1632	40.8946
ANP32A	87.6671	102.624	95.3089	95.9655	99.1737	95.388	113.789	118.647	112.453	104.985	116.854	107.982	72.8563	58.7333	55.2828	52.5557	47.8994	58.0873	64.2656	64.6096	54.6867	97.3075	68.7593	103.353	70.7164	134.306	89.7124	93.7642	96.4923	100.007	86.1948	116.815	78.7439	105.683	74.0212	73.1395	81.0278	60.2923	95.9905	117.142	86.9737	104.174	77.5603	92.7005	76.4781	112.957	64.1887	90.3444	65.5884
ANP32B	5332.93	5372.71	5357.17	5366.56	5359.6	5360.09	5353.33	5346.37	5355.34	5354.73	5350.58	5365.9	5365.9	5372.71	5345.73	5383.52	5373.34	5351.6	5357.17	5372.71	4741.66	9227.64	3125.26	5034.12	4534.11	5987.59	3382.89	4705.79	3919.65	3905.1	4122.78	7440.06	3622.11	3394.06	3274.45	4153.35	3359.03	3781.57	3061.16	6511.04	4795.33	4570.33	3465.57	3868.2	3818.37	4167.35	4241.49	6911.05	5702.38
ANP32D	36.7805	39.8145	37.4612	34.7664	40.7779	33.9408	40.1055	37.4181	34.4712	36.849	33.8095	36.6147	31.5961	36.3749	37.8813	37.4219	35.2294	37.5738	40.3234	39.9397	38.1098	36.6048	35.5927	39.853	39.3486	35.723	43.9697	42.3396	37.1687	38.2586	37.4322	38.2068	35.2463	37.3183	34.1518	32.9621	33.9475	36.0291	39.2825	38.3754	36.8586	37.8968	34.9317	41.3352	38.5407	40.1438	36.1159	30.8268	39.8186
ANP32E	39.369	37.7633	33.6224	37.1075	32.4546	38.5987	44.2224	41.6018	39.5893	44.0871	37.1907	41.5418	34.9052	41.8347	44.9181	39.6795	34.7699	43.68	39.7328	32.7407	41.1344	40.907	33.5267	43.2002	44.1435	36.1347	38.2416	42.3961	32.2191	38.7735	37.8331	40.2034	43.184	35.2589	34.8618	42.2633	41.7165	41.0702	34.7	42.3119	40.0451	35.9192	40.2991	40.4021	41.257	41.2789	30.5384	43.1274	34.3093
ANPEP	253.042	286.81	263.934	268.301	422.699	443.819	228.133	225.614	242.657	273.926	307.031	269.982	306.118	348.448	183.504	203.068	228.165	246.868	237.903	227.608	206.958	40.6459	349.248	152.093	152.735	23.0038	232.061	191.242	262.077	244.152	237.341	157.213	443.975	159.713	227.835	223.477	436.044	341.222	234.751	41.4305	265.926	129.386	474.57	314.5	296.935	110.765	77.4128	14.6633	290.516
ANTXR1	44.646	37.2688	44.5063	41.6621	42.7652	41.1748	45.2443	40.6494	52.2665	48.4871	47.0129	48.0203	42.9691	40.9064	42.7354	44.1143	41.5787	48.1294	39.1052	39.323	50.6933	43.3561	39.9608	46.8197	42.6188	44.0942	44.3325	42.6143	43.5309	49.771	38.5842	39.1468	45.2979	49.1534	40.9957	41.94	39.4242	45.2075	50.0853	45.6202	43.425	40.9665	39.5002	37.6771	35.4813	42.4586	41.0641	40.5547	38.4841
ANTXR2	334.905	336.766	254.25	261.881	345.577	353.559	364.132	351.675	319.274	273.199	277.963	330.325	350.744	380.867	329.924	333.27	298.284	336.517	332.125	382.562	202.693	620.702	283.444	474.346	240.753	366.869	201.498	277.83	249.898	264.399	376.825	689.78	248.409	269.142	226.17	251.393	324.127	392.038	335.57	517.123	343.197	404.318	355.996	334.694	364.37	346.21	179.517	164.983	431.379
ANXA1	3535.53	3544.29	3475.58	3552.74	3575.82	3607.75	3599.4	3545.27	3503.57	3481.05	3511.96	3530.35	3549.44	3650.23	3545.27	3535.97	3589.35	3577.37	3616.48	3639.33	4659.37	1867.19	4857.85	2839.41	3658.59	1781.36	3131.15	2217.2	3770.45	1695.21	5884.53	2141.42	3668.32	3209.74	3701.38	3919.43	5113.26	4566.32	4134.98	2734.25	4113.28	2609.73	4857.85	4322.14	5387.53	2478.13	1742.9	2167.21	4437.03
ANXA10	41.0449	41.4463	37.3052	39.7286	34.1665	40.4433	42.1895	37.8672	42.6392	36.8861	35.8358	42.8217	28.5575	44.5455	39.7402	42.4349	45.7193	38.886	44.0195	43.2608	36.8495	33.3327	39.7567	40.759	40.1627	41.6677	42.8354	39.2221	39.9953	37.1994	39.8012	35.4212	43.9367	48.6599	39.8465	35.1103	45.3596	35.3341	38.3166	44.4883	48.999	45.7996	36.8999	41.4439	36.9247	47.665	44.3894	40.0305	41.0058
ANXA11	67.11	86.8282	80.7588	65.547	62.9112	45.1747	74.9179	66.0682	66.5984	47.0831	69.7479	60.944	77.1191	48.0142	71.2554	64.7983	68.5322	49.9977	72.4498	85.6392	92.8712	59.4692	64.8136	55.118	90.2046	60.4035	72.2079	56.0626	58.6763	63.0326	57.8423	47.7211	93.3852	59.6531	79.084	48.8542	56.6762	58.3059	72.689	53.4393	63.1665	63.232	72.9716	43.5231	55.2134	73.2903	49.7587	44.8205	72.6802
ANXA13	41.3891	40.9853	39.5674	40.1078	43.8503	43.5726	45.5995	45.7013	42.0871	41.81	45.2143	40.2194	44.4504	37.0165	44.385	34.2394	39.1795	45.2942	45.2159	39.5145	42.5987	36.8272	44.0431	46.4383	42.7466	37.0482	44.6189	46.8009	43.0414	41.501	42.1464	42.6571	44.364	39.7262	38.9127	35.5629	41.039	43.6943	40.2712	45.9715	42.3176	42.0196	42.6685	39.1384	44.4794	39.5502	36.9663	33.6079	44.6092
ANXA2	216.726	247.476	168.145	183.617	271.108	248.108	147.908	143.37	221.462	172.229	196.02	145.181	255.611	305.359	207.251	204.711	129.817	188.653	201.461	197.786	255.637	104.851	251.525	89.1033	100.745	62.9785	199.618	118.666	190.131	139.937	219.116	105.049	307.771	249.324	220.228	144.547	260.931	162.285	212.502	119.356	281.074	119.431	274.443	160.508	322.345	147.912	81.5692	45.9	312.201
ANXA2R	928.181	898.635	925.686	859.667	943.497	919.824	920.645	867.474	944.709	931.832	942.07	881.906	898.194	915.917	950.592	956.229	938.891	985.787	951.79	917.249	1392.71	412.327	1192.01	1007.61	1715.83	698.983	1072.91	955.392	1286.07	894.79	853.019	661.355	1194.5	666.272	1204.15	1030.11	1060.14	800.777	1042.57	711.184	1242.83	781.644	680.265	1187.13	921.012	976.854	971.934	892.344	1355.08
ANXA3	37.9076	37.9437	37.9955	36.9672	46.0513	50.4966	38.3748	39.4842	37.3938	35.3232	39.5462	37.8759	36.392	36.6687	36.5234	35.4192	34.4906	35.4351	40.6858	38.3638	42.1298	49.0891	33.8094	42.5221	39.174	40.307	37.069	36.9144	32.4613	42.7961	40.1143	43.5323	40.1567	43.1183	41.6551	38.0926	40.574	41.4666	36.7113	43.644	38.7337	36.3482	41.2374	34.8255	37.8715	34.9304	37.0229	39.136	34.9593
ANXA4	79.5302	52.6984	59.0089	64.2336	77.1298	102.013	71.8612	73.2529	96.1593	87.0486	113.792	91.4554	57.0891	86.236	50.3685	75.719	70.4832	85.4731	47.0432	70.4553	55.3803	70.245	111.562	89.1306	61.4111	59.5777	106.608	93.2566	99.7428	91.2921	83.2223	63.1014	84.3534	117.847	81.907	71.4529	86.538	69.2916	105.129	97.5907	103.222	58.6342	78.7128	73.5886	86.6864	99.4476	75.7144	70.8845	76.4447
ANXA5	1498.7	1562.85	1473.31	1501.53	1599.92	1618.37	1504.69	1470.06	1535.24	1521.46	1454.09	1485.02	1576.52	1645.07	1580.68	1581.25	1490.79	1520.94	1599.92	1593.58	1573.67	969.253	2198.11	815.376	815.376	837.478	1586.49	1172	1596.44	1231.78	2007.22	1495.19	1921.39	1675.44	2454.17	2133.6	1788.7	1675.44	1719.58	1461.69	1675.44	799.599	2711.83	1423.22	2487.34	1187.86	725.108	525.063	1271.18
ANXA6	140.919	118.471	92.2691	79.1731	109.02	96.7074	98.0095	77.8525	80.5846	89.3867	68.9695	91.8062	63.8625	85.2256	102.402	88.5303	111.45	107.347	103.075	118.27	98.1687	189.543	81.2901	123.119	94.6144	115.119	71.5979	97.887	88.9288	130.107	59.6293	87.4558	94.8	101.073	86.4148	92.0396	59.6618	94.3631	73.1941	111.832	79.8954	85.9616	60.4723	94.986	59.0412	86.0231	122.757	192.866	99.5723
ANXA7	42.7839	39.3489	43.4966	44.883	33.8125	32.723	37.1597	45.9965	45.5728	36.5788	43.5963	53.4526	45.3616	51.0858	44.8123	41.4376	49.0545	41.6695	44.8357	37.3349	38.1135	40.5151	43.9558	45.315	37.3617	43.9938	47.486	42.6315	37.6236	40.7575	40.7663	47.4346	40.0932	40.0976	40.4031	42.6488	34.1401	46.5837	38.8908	41.4253	39.4086	40.9445	44.3844	39.8851	47.3586	46.2212	38.4823	44.0374	44.5093
ANXA8	43.6164	41.1667	39.518	44.477	50.577	44.5165	38.8026	40.4669	40.3754	39.8077	38.3701	42.1334	43.8031	35.3708	46.1043	41.6368	40.9547	43.8364	38.2727	40.362	43.4119	43.1337	46.0618	41.4665	39.7639	38.2654	36.7289	38.2498	44.0134	41.3164	41.4525	44.7622	39.8329	39.5357	44.2161	32.8337	47.2241	39.2785	38.2458	43.8732	41.1314	43.8305	42.2717	37.2172	38.8887	41.6002	36.9996	40.4545	37.9509
ANXA9	41.9054	40.745	37.867	44.5996	33.6394	42.0187	42.0135	41.3701	45.5215	48.4289	40.993	41.7103	41.5282	46.23	49.0598	44.2073	47.6417	39.4137	46.6936	37.4022	41.0827	43.1869	39.9589	41.7378	44.937	41.6587	41.4414	41.8387	41.8734	39.4965	42.1726	48.2616	41.5302	39.622	43.079	41.3163	50.0533	49.164	45.4368	37.2525	41.6394	46.3747	39.9808	40.8887	42.6903	41.9122	35.2296	52.1895	39.9055
AOC1	29.6009	46.4689	67.2364	47.0987	32.1674	51.5987	54.6844	63.5536	52.8023	49.6983	69.1393	64.6283	73.1533	85.8598	67.6455	66.2894	66.2424	71.3111	50.5605	54.6552	47.5125	57.659	60.2626	44.8264	41.5147	44.5067	51.4686	65.709	50.1391	49.6446	67.7644	82.4916	50.8671	41.8995	37.3307	65.071	59.4119	47.7969	59.2446	58.1637	95.0565	115.445	62.8597	98.8055	44.1525	67.457	52.6518	44.6732	65.9709
AOC2	41.1748	42.5866	37.8361	43.9627	44.745	37.0869	41.3791	45.9197	39.3367	47.9249	46.4523	47.6268	50.3703	43.6619	50.5166	45.0062	47.778	39.8945	42.5144	48.3086	44.3086	48.9222	46.7896	39.0202	41.1229	49.7063	40.8966	38.9654	38.5982	45.3962	43.4595	44.9099	39.421	55.5786	43.8933	41.1627	44.5407	41.6867	38.4202	44.3281	44.61	41.9017	41.1792	41.8641	49.9028	39.8382	41.253	40.4008	40.0509
AOC3	35.9339	41.2753	42.5607	39.0753	40.9809	39.4297	35.9419	39.8827	27.836	34.7927	34.5104	49.4713	37.7767	40.9606	27.8802	34.0671	39.8185	38.0772	31.0437	33.1879	36.9345	33.1181	39.5286	49.5067	43.0181	43.7286	42.2468	37.6631	45.912	44.986	31.6868	32.4778	35.1831	32.7647	38.6971	33.6563	36.7012	42.6938	41.6882	40.1755	32.8583	38.2745	34.2937	36.999	34.2457	45.663	36.22	36.8959	36.4313
AOX1	47.5541	46.3153	45.2642	39.5703	37.9661	43.8706	35.8563	38.3583	37.6456	49.8463	39.6763	42.4276	50.7564	44.1307	46.8091	40.4946	57.1832	45.8724	33.4932	49.2847	41.6584	45.5227	42.9784	39.816	40.904	37.8502	44.0749	40.7011	47.834	40.5854	46.4563	49.3131	35.7452	42.9981	37.1767	37.1671	40.8112	37.9207	38.3929	38.9171	45.7072	59.7845	52.0326	45.834	38.4524	33.903	38.2128	41.1996	40.6642
AP1AR	54.4138	44.4774	55.5679	45.4369	57.1077	51.7874	67.1736	64.5006	64.8803	64.835	56.1821	58.2964	41.0321	37.4932	50.6235	44.9705	47.6786	41.2864	45.4236	34.1724	41.5392	60.9806	51.3037	60.8259	60.4434	57.7972	58.8391	62.2516	60.966	55.9012	39.4324	46.3681	56.4412	63.1587	45.7118	48.7562	50.7377	44.6391	52.8548	59.6561	53.353	49.446	41.9512	43.5839	49.9574	60.2867	71.1728	45.4429	51.1614
AP1B1	63.4227	56.2718	54.655	42.9264	92.2312	80.2989	77.5077	68.1697	65.7024	70.7941	65.6344	47.2637	58.5737	69.3537	58.7508	56.7798	61.7536	65.9306	71.1497	61.7536	50.9749	71.563	49.0995	71.7952	44.9385	69.4293	70.5464	68.135	54.0047	73.4042	49.7279	59.6688	55.5365	59.8326	47.9139	70.5277	48.5033	52.5401	55.6156	64.7718	62.7337	52.0398	74.8831	83.8068	62.936	62.287	47.8086	58.2861	67.2687
AP1G1	78.53	89.1452	104.095	96.1146	78.8364	95.4807	80.8181	89.5385	93.7295	94.8132	105.371	94.4953	106.282	78.5458	103.622	104.095	106.412	108.682	95.46	102.914	100.162	114.479	108.242	121.123	98.7386	96.4467	82.3672	79.0722	107.203	84.1241	98.0358	79.862	96.9742	88.221	89.6133	93.518	102.997	85.0912	102.416	100.934	106.643	88.5908	116.13	96.9932	85.1813	106.858	88.2713	124.189	133.675
AP1G2	41.2915	38.2887	42.3572	38.1755	43.1139	38.5031	42.6153	44.2787	44.6207	40.7089	38.0696	37.4846	46.1752	38.5519	37.5289	41.3592	42.9455	41.0635	42.1536	42.1232	48.5611	41.0931	49.2404	41.6252	35.3458	46.4001	46.2792	42.6626	44.8721	40.6721	48.3831	41.3354	43.868	49.1128	45.3343	44.4109	36.3767	40.5594	46.0316	39.3494	44.1178	46.6435	41.4418	40.6149	43.8481	37.9611	43.4513	46.2126	43.0188
AP1M1	556.825	558.446	591.487	573.065	570.701	562.103	573.973	572.946	589.502	599.847	594.071	592.575	551.435	601.863	534.919	518.152	555.853	536.19	575.3	585.095	491.114	751.538	529.49	688.833	601.705	764.148	616.326	517.184	418.768	569.21	564.576	643.993	528.409	488.841	569.841	479.557	429.725	579.735	568.318	603.834	424.295	569.21	523.138	533.299	399.99	503.792	591.198	746.592	462.644
AP1M2	36.8898	33.2044	45.5318	35.4158	36.1202	33.7794	49.088	43.0447	48.9233	48.6963	39.0027	46.3176	41.9782	40.8737	45.3683	46.3726	42.8848	43.5048	31.0587	41.0035	34.0354	33.6235	40.5793	52.9467	43.814	43.5073	47.9079	53.8306	47.1118	45.3892	39.9463	42.0093	36.8075	43.4481	44.5539	38.1434	32.9657	35.8476	39.6257	41.0872	31.9974	40.2912	41.8991	45.2262	39.9273	33.3538	36.7789	44.7646	38.7956
AP1S1	120.374	115.11	103.018	95.3585	98.8205	123.603	124.14	107.597	115.912	94.9857	104.593	126.291	67.4088	125.626	98.5061	120.962	82.5006	125.219	115.849	117.127	105.81	146.016	164.483	109.291	65.9186	121.32	85.2333	103.928	112.394	89.3716	140.177	119.619	100.745	133.891	108.066	107.811	117.081	126.975	131.224	116.866	124.946	114.979	120.371	78.7779	109.578	103.229	61.3327	92.3441	62.3755
AP1S2	774.097	757.905	719.387	772.965	864.363	919.852	747.858	720.891	734.985	773.888	754.718	713.837	752.843	878.374	797.826	726.964	748.955	793.782	723.433	720.336	654.429	473.211	798.946	700.706	521.461	456.92	597.966	923.522	630.206	975.809	725.484	468.854	636.951	1452.44	570.189	911.895	700.188	783.355	944.479	869.234	644.136	540.268	939.953	1013.99	914.35	1022.73	931.52	478.059	561.059
AP1S3	37.5928	44.5221	40.3595	38.5329	37.8507	36.232	35.5038	38.7152	38.5488	41.6405	41.6569	33.0716	37.3168	45.8	37.7961	44.4016	35.764	34.1292	35.6051	38.248	38.0069	40.2255	37.4656	41.2624	32.9834	41.2831	45.2301	36.6999	38.8247	40.9774	38.7836	41.3912	32.4325	38.5772	39.0022	42.9492	40.1807	41.9878	38.1202	40.5312	45.2266	41.8047	39.7363	37.6234	41.3843	33.1449	37.2589	36.6977	43.171
AP2A1	52.944	49.9353	53.8343	52.7888	52.599	53.3382	51.0886	37.9886	57.5537	66.8885	58.3093	57.255	65.0553	70.2486	44.1502	50.4151	58.1126	47.8942	58.9561	50.6474	42.899	65.8424	48.5183	57.7101	48.8531	56.8605	55.0711	58.3517	54.4498	75.8318	46.3284	56.5893	44.9431	60.2265	48.2949	57.6666	50.4053	60.9872	59.1598	69.2474	51.0306	55.2149	49.5846	48.8103	54.5684	51.421	51.7456	64.058	44.9806
AP2A2	91.1201	100.559	65.8506	50.561	77.9378	86.4463	91.0416	80.2944	79.294	57.6959	70.4079	72.4924	92.67	102.032	56.8697	59.5427	78.3116	78.9578	79.6452	91.9543	90.7878	65.0233	69.6618	65.8231	90.105	67.5158	102.402	78.8458	116.288	67.5057	97.3836	74.8877	84.5893	78.7719	89.5149	65.6688	83.1709	58.8714	63.386	67.9868	107.328	75.2388	68.9418	72.9913	94.7747	84.6533	68.4286	66.1723	128.002
AP2B1	51.9438	52.6484	67.4719	74.9546	50.2142	58.9174	72.5817	71.4938	87.4057	74.2591	82.7214	81.2205	80.5436	84.2648	80.2919	92.3423	114.142	95.5037	92.2333	92.9619	66.3674	93.4305	73.7569	86.4702	73.1606	108.606	66.0296	77.7335	84.789	73.3484	67.2478	94.4087	66.3116	80.4016	59.7345	75.8106	58.9282	85.262	69.2813	87.473	74.0385	75.9538	59.9409	68.5044	68.3571	75.7027	49.5402	90.8818	110.195
AP2M1	371.737	428.549	397.964	383.651	343.941	353.246	383.131	382.315	411.33	407.975	370.498	379.48	410.38	413.034	392.112	395.909	409.985	392.284	401.161	412.542	350.606	372.96	363.443	299.58	352.321	343.925	381.81	471.29	438.35	428.807	400.836	493.523	326.451	463.579	372.224	425.806	374.036	446.732	334.342	362.311	402.434	333.195	367.832	415.275	445.332	399.075	227.31	300.666	433.516
AP2S1	1274.13	1344.99	1341.78	1308.96	1333.86	1358.14	1325.33	1335.8	1344.99	1351.3	1324.44	1302.27	1328.66	1360.16	1322.12	1327.94	1305.18	1322.92	1293.14	1318.55	1364.45	1036.95	1404.37	1148.08	623.255	754.199	1444.75	1435.32	1591.94	1415.79	1385.21	975.985	1457.88	1998.61	1283.73	1412.25	1392.4	993.979	1481.36	1212.77	1630.86	1165.21	1571.02	1469.44	1465.52	1336.77	720.624	691.426	1525.87
AP3B1	548.137	562.039	605.302	603.876	582.344	590.314	562.353	598.854	575.266	565.588	560.893	582.895	592.065	618.082	580.488	606.837	576.025	595.041	579.887	590.756	564.783	585.073	582.713	424.317	432.291	450.076	665.903	516.912	385.724	525.103	883.666	657.39	520.866	675.451	654.79	537.693	592.829	586.416	546.968	472.313	491.041	502.406	704.696	507.793	854.762	562.655	493.934	380.123	558.683
AP3B2	35.7406	34.7259	37.0694	40.0055	46.5819	34.5696	47.8893	45.3373	40.4852	38.45	41.5214	38.5446	39.757	39.0079	43.9163	41.195	49.5494	43.6417	41.5437	42.5587	41.8899	37.3547	43.0602	41.9527	41.8637	42.4903	39.124	43.3255	43.007	37.984	44.1899	38.7568	38.7708	44.8414	34.6888	40.7054	41.2982	34.7948	42.4858	39.2866	36.9785	37.7985	35.7853	43.704	39.6485	40.2628	40.0881	36.1355	43.7784
AP3D1	47.9628	46.0948	52.5894	49.2614	48.8019	50.5144	44.1168	42.2895	50.2373	46.0025	46.0521	50.4142	46.1791	37.7072	38.0168	47.7978	51.8003	48.5608	48.0039	40.3846	45.1539	42.5012	42.9875	46.5151	48.1637	46.0801	49.9355	41.9604	50.095	49.2607	46.5081	43.5393	56.0876	54.8401	61.781	44.0855	48.6328	46.0939	51.6836	51.3044	45.537	56.434	45.5124	42.3664	47.36	52.9644	45.7875	46.8085	41.8873
AP3M1	42.4738	38.4941	45.3624	43.8451	52.1977	54.5918	49.145	46.5631	43.5401	44.1912	47.2741	40.4732	41.7188	44.1037	47.2579	45.9903	41.0959	53.8403	46.1208	47.5398	41.4188	42.1927	48.4398	48.8032	49.4347	48.4956	57.5485	47.1066	49.1114	53.6326	42.1883	46.2099	48.1394	49.6802	51.6173	50.293	43.0103	43.0339	41.3509	45.7052	47.0231	46.354	45.391	35.6937	46.346	55.2536	47.3921	43.8018	41.7887
AP3M2	218.212	225.054	227.252	242.626	145.368	161.575	222.795	212.797	249.883	214.964	210.726	229.955	295.854	183.768	241.286	255.562	265.171	223.376	250.368	284.432	189.474	296.794	238.877	225.415	256.038	243.467	198.197	261.485	188.202	186.147	243.467	262.643	181.512	215.657	186.147	224.609	226.217	346.373	179.527	313.087	159.942	235.68	141.873	213.753	201.646	237.087	219.504	246.468	213.825
AP3S1	187.876	199.915	196.77	169.385	188.403	216.924	166.119	172.805	182.866	165.465	180.659	190.388	218.35	208.229	196.165	198.503	196.671	174.09	185.077	204.499	172.915	147.454	239.735	199.764	137.113	132.888	206.783	175.331	193.55	212.788	218.777	133.51	170.955	178.888	180.455	164.14	176.092	164.468	228.389	200.279	211.916	169.465	269.889	178.553	238.67	158.58	146.509	107.205	172.275
AP3S2	57.8404	51.7509	57.1555	51.8206	58.0341	56.8903	66.9687	64.858	69.7288	74.0273	67.8013	69.6968	61.3156	73.1636	66.7117	67.1796	75.3035	75.8553	60.9385	64.5185	64.7604	66.1354	64.1299	59.24	62.6143	54.9284	54.8811	59.4671	64.2898	60.5115	59.8007	67.6219	63.4233	68.8823	66.6336	58.5131	45.991	56.741	73.8605	68.2006	57.647	55.8643	69.7525	59.5455	65.2082	57.1273	52.2242	61.4018	59.7908
AP4B1	459.788	422.864	454.632	418.321	448.648	438.744	457.18	433.844	448.104	440.463	439.389	426.513	450.447	412.949	439.565	468.493	444.144	474.887	455.904	476.781	534.378	529.891	364.376	374.63	595.298	509.031	461.874	464.625	525.172	432.605	497.398	540.237	430.137	332.153	468.262	409.146	368.064	462.748	413.318	411.293	442.566	406.957	362.25	369.259	434.813	381.481	430.895	440.056	511.042
AP4E1	192.379	195.246	210.561	182.346	220.116	235.992	227.627	222.859	227.697	225.839	222.036	201.749	248.921	231.081	212.486	258.18	219.415	235.556	209.184	232.961	236.301	193.596	225.844	218.244	244.002	173.91	224.621	215.312	213.648	181.336	252.524	235.622	293.786	226.861	277.071	280.821	266.879	252.974	189.911	243.209	246.028	209.493	241.03	230.784	277.959	238.418	194.77	248.141	243.133
AP4M1	50.2953	51.2079	43.4266	48.9635	52.1906	47.4536	58.5348	44.5193	54.7022	52.5393	49.9142	41.7475	54.5649	66.7462	55.9695	57.1168	57.4963	55.6514	61.6247	58.1886	57.6476	57.714	39.304	48.9917	49.1598	59.42	51.2058	50.5167	50.6388	49.1389	54.6463	52.9252	53.9098	46.1486	42.4543	54.5986	53.78	51.2521	46.9477	53.5331	45.6165	56.1119	49.3119	48.8068	53.6908	44.8357	42.2668	51.5801	55.2632
AP4S1	55.1941	59.322	60.9131	54.2776	53.6903	55.2185	67.0593	59.402	53.8556	50.1093	58.7858	49.9265	57.6489	69.7879	68.8783	73.0101	68.4277	68.025	55.4711	58.2637	60.8328	72.4141	62.6052	59.9495	58.8696	57.8824	61.2027	65.9682	61.3493	62.5917	57.5362	61.2845	60.1949	54.9201	66.8041	66.499	62.4459	65.7171	61.5801	51.2617	54.5503	59.5701	62.8191	48.2567	62.7015	47.8599	64.9706	52.8842	54.9819
AP5B1	54.2035	60.4815	51.4297	53.9038	39.6569	58.4236	58.5949	64.1817	54.5085	68.1001	69.0597	66.1753	50.2356	79.0852	47.0502	68.5067	55.3805	52.1475	55.1521	45.0905	68.0025	47.7797	57.7191	54.0608	51.6936	41.5005	61.6687	46.702	50.1553	50.6779	69.5246	57.1297	57.5184	53.32	65.5281	49.2124	61.3018	47.1608	65.3761	44.807	45.2451	57.2767	63.2479	49.8818	59.7068	47.2161	62.9421	46.7264	47.7073
AP5M1	145.37	144.771	132.162	111.356	137.479	144.321	144.485	140.747	126.343	136.277	133.431	143.42	126.055	121.63	161.402	147.64	139.278	162.81	153.534	129.574	143.339	159.643	116.197	131.949	157.248	132.009	127.682	113.52	131.068	134.928	143.271	171.197	116.227	130.619	125.032	131.697	126.888	129.723	124.837	139.575	118.051	145.399	164.372	151.503	128.715	130.584	156.237	132.191	146.681
AP5S1	116.675	131.913	123.451	95.2977	90.5213	116.059	125.188	124.781	105.304	147.167	140.689	113.442	104.785	104.771	126.122	119.629	128.481	126.343	133.299	122.665	115.012	117.343	119.77	98.2052	79.673	110.21	122.162	133.325	106.19	120.748	113.871	119.314	122.662	127.202	138.654	126.231	115.511	118.774	95.066	128.118	124.263	108.887	145.24	141.967	122.746	122.907	139.96	143.211	150.003
AP5Z1	61.6327	63.4971	94.5966	68.8829	76.1558	68.5177	82.3549	89.573	81.6873	88.0824	82.2225	88.938	76.37	89.6708	90.2274	92.8282	85.3364	90.7376	78.3934	81.2705	78.3998	74.8659	71.1492	73.9314	87.3387	81.7183	89.9641	91.7828	94.6594	87.2801	73.1344	77.585	94.3614	89.311	95.2788	96.5342	81.8751	61.7314	85.7459	72.5684	80.7466	80.2603	80.6657	91.2896	94.9549	88.4901	86.3125	97.4232	83.531
APAF1	42.1675	37.4835	46.0858	42.3042	55.6237	59.4449	49.6042	45.1255	49.8655	42.7929	48.9786	41.7172	43.2031	48.989	42.4073	47.4017	40.0787	48.7159	42.0816	40.9851	48.6784	37.5219	48.382	48.4008	41.6475	38.4502	42.9644	47.5183	42.0345	48.9655	42.0114	44.718	46.1124	50.6852	46.6322	51.0924	42.8181	50.3114	46.4613	56.1801	47.6534	47.5573	46.2384	51.6107	47.7552	51.5912	47.4386	48.0576	43.4196
APBA1	44.9943	50.0318	44.0057	43.2261	47.5709	42.0982	40.0748	37.5943	41.9428	38.2058	44.1493	36.011	41.7585	38.7763	39.9241	43.7035	43.8171	38.5472	35.4526	41.9247	41.8453	35.4195	43.3945	38.2514	43.4851	37.1348	41.5737	37.2274	33.6365	36.8277	44.0726	44.216	38.955	37.6259	43.1302	40.5301	42.9168	40.955	43.6747	34.1815	41.9719	40.8496	34.2873	39.7619	34.6614	46.0801	38.6573	40.3248	43.8106
APBA2	77.8477	107.778	67.6476	83.5541	59.7165	32.0222	77.983	102.313	93.5593	91.6604	84.7032	101.178	96.8637	51.7232	93.5252	105.703	116.964	96.6499	72.7103	62.5236	105.171	49.1076	86.0842	79.9467	103.861	61.5833	140.92	105.363	125.202	87.6221	88.7783	54.8207	102.178	87.5906	94.6507	105.946	99.3115	82.5233	81.1685	55.6624	133.648	69.8637	86.1263	86.7994	69.1183	74.6019	95.6884	73.0284	110.763
APBA3	340.969	340.409	341.743	313.011	351.007	326.692	318.551	340.023	326.437	367.278	300.444	326.734	368.314	368.933	344.211	347.074	384.68	338.987	387.878	394.948	307.587	365.378	264.6	419.115	392.741	402.466	316.915	347.395	294.396	343.187	276.276	444.027	309.534	299.839	266.883	388.787	257.902	396.751	282.773	397.422	273.431	415.026	274.031	364.013	267.411	329.133	535.295	463.455	291.307
APBB1	42.677	40.3075	41.5121	39.8669	42.624	41.1571	41.4259	49.2069	39.5353	42.2843	41.5876	39.7144	36.0655	44.3986	39.2185	47.14	40.4787	48.6387	39.6385	45.3981	41.7021	39.4877	41.1933	42.532	44.301	42.7751	42.7838	41.2289	38.6467	37.623	41.576	39.5733	38.4143	41.0924	39.3106	37.6322	41.8134	38.1151	38.3318	40.1762	42.0951	44.9631	44.5561	41.2195	52.5197	40.6648	40.5663	45.2838	41.8305
APBB1IP	1073.7	1006.27	1067.34	1026.49	1132.28	1145.99	1137.25	1111.13	1072.27	1129.56	1085.32	1027.18	1010.62	1110.49	1044.68	1112.31	1087.98	1161.22	1117.1	1043.08	1262.52	854.287	1402.75	1329.16	1095.1	856.413	1054.18	949.095	1190.29	971.829	1178.74	608.16	1133.17	955.821	1162.83	1042.5	1111.83	1037.41	1176.27	847.28	1577.06	739.952	1191.6	934.558	1237.43	830.402	968.296	971.829	1326.18
APBB2	47.3432	50.3162	38.4365	46.1934	38.5185	39.5787	38.1072	39.0692	34.4027	44.0885	39.5478	40.0063	39.8946	41.19	39.2513	42.6955	45.6826	42.3836	46.041	38.7064	39.8455	45.7264	38.688	42.0114	44.0912	43.45	38.3152	39.5049	41.1749	38.5056	39.6576	47.0725	44.8436	42.2803	38.3683	46.2279	42.7523	44.1909	41.078	35.8106	39.3748	39.4296	54.1456	36.8191	38.9786	44.7379	38.5881	39.6398	41.8374
APBB3	193.796	188.338	241.251	192.017	212.566	206.293	206.133	225.103	225.721	194.494	195.282	231.686	239.658	176.804	238.331	226.881	286.741	254.95	222.086	248.767	298.432	118.276	242.284	201.174	297.549	177.491	233.368	221.788	254.322	184.396	267.054	144.025	312.155	206.307	236.497	214.881	273.411	186.679	256.354	198.449	315.503	247.778	275.363	267.66	246.47	200.292	320.233	265.418	302.739
APC	38.2629	38.2472	35.4664	40.9684	41.7506	36.0101	42.3284	43.4928	38.9259	43.8221	45.3231	40.3543	41.6659	36.7104	33.0887	35.6176	38.3345	38.8829	42.6084	40.8576	39.4832	41.5384	32.9225	33.1619	46.5714	39.5325	39.4584	35.1684	40.4887	40.4632	40.5783	30.4387	32.9937	31.6455	40.5255	35.341	38.8872	46.2096	37.0752	43.4487	32.1642	40.6558	39.2592	39.5122	36.3817	47.4476	35.1267	35.0326	39.2303
APC2	40.8581	38.756	39.0294	40.024	40.465	41.9087	48.3235	42.6235	47.6392	47.0207	46.3933	46.0544	39.8738	43.9788	43.3208	45.1245	41.657	41.3302	41.2716	40.9407	41.9985	43.8614	48.2048	45.5187	38.9198	42.7668	45.9891	42.7999	45.9795	38.4519	41.5939	44.9826	38.5236	40.4889	41.7802	48.86	42.9712	40.4506	45.8212	40.1652	45.0063	39.6713	43.4818	41.4903	46.4854	48.0847	38.2972	43.8221	45.661
APCDD1	43.477	48.0509	50.1742	49.5046	46.5923	49.9914	43.4055	47.1448	52.6066	49.0966	44.1222	44.5123	52.1267	49.2116	44.5753	51.6082	49.3181	47.2204	52.9516	51.1628	47.8192	44.5884	54.9712	49.7003	55.8442	44.5967	55.048	49.0464	55.7924	53.276	46.6594	38.9979	53.2949	47.4354	44.5101	55.7566	48.8322	47.5467	48.8304	53.7165	42.623	46.4771	51.2426	43.3706	52.0313	47.8892	43.8002	48.7546	49.6166
APCDD1L	53.7699	44.5181	28.2639	36.818	39.9875	47.5876	35.2422	39.31	42.6191	44.6041	38.3086	37.9212	40.9399	42.4503	38.7663	42.2024	52.0089	50.6197	48.1186	41.8598	40.6901	42.6779	42.1346	39.6047	40.6982	45.5563	53.4556	40.6905	38.8258	39.863	41.6173	45.2469	39.7516	39.3037	38.1684	46.3954	46.2935	46.2929	39.6771	37.1584	42.39	46.3033	44.7783	41.5312	39.9549	34.2301	35.2853	36.0167	39.317
APCS	54.3425	51.9251	48.6747	41.6726	42.8402	48.5452	52.2123	56.7227	49.6482	47.605	51.8054	61.6803	55.0348	59.9911	62.4065	54.7546	61.0561	53.6805	54.4881	55.5297	65.7978	52.7139	51.1379	51.8604	52.5956	53.503	57.1861	53.0151	47.2499	53.5628	53.8507	52.8865	43.6605	46.7166	52.162	44.5224	48.8519	52.8937	49.3815	49.0047	50.9837	49.2625	58.955	50.2829	44.3025	41.9635	62.9797	50.0762	63.8512
APEH	487.844	427.733	471.648	460.246	457.836	471.518	446.729	452.067	445.213	473.251	490.201	438.119	457.064	463.576	472.198	473.032	495.049	490.318	505.365	500.88	449.923	628.023	360.716	361.036	416.86	385.093	467.75	594.035	475.123	456.025	341.047	502.556	481.253	408.328	357.971	375.026	340.9	512.669	324.737	398.997	347.401	428.419	400.726	553.917	371.607	486.645	348.733	400.409	557.487
APEX1	649.975	634.825	660.465	650.116	659.04	628.269	635.624	641.111	642.457	666.043	637.118	657.777	668.543	648.146	685.684	684.752	684.997	671.642	668.748	658.663	628.902	825.76	579.607	628.902	549.782	816.38	523.59	724.87	793.339	804.377	646.437	664.498	595.269	848.254	551.334	589.836	513.032	641.957	574.12	753.147	611.579	681.47	610.921	812.128	551.334	755.765	583.864	653.78	575.765
APEX2	259.132	188.46	256.03	200.336	259.46	268.336	277.417	234.378	257.462	303.617	279.511	242.771	193.236	287.094	240.207	264.003	265.646	322.002	257.187	258.2	229.01	434.699	170.364	286.568	174.314	386.022	198.755	334.475	215.142	288.453	220.626	305.034	149.553	269.817	181.013	237.334	180.463	256.457	219.75	296.791	206.53	266.492	223.442	300.251	215.7	302.95	183.327	264.304	211.54
APH1A	161.318	182.691	157.511	186.553	118.899	134.056	118.526	131.955	151.159	145.86	142.189	157.049	170.154	191.529	167.231	201.115	169.107	167.515	145.202	189.023	108.747	141.649	177.741	171.946	143.527	163.658	205.385	170.787	265.516	243.542	145.084	140.727	154.481	229.03	184.901	156.783	166.404	157.539	173.27	173.227	229.03	187.601	143.691	114.505	156.449	178.622	154.022	105.426	188.622
APH1B	215.091	245.101	246.006	260.459	219.657	220.345	215.005	203.752	223.516	220.376	223.833	227.16	265.755	254.834	224.261	221.25	247.974	228.982	265.348	238.473	251.458	140.945	258.239	202.719	294.284	170.626	234.181	187.926	244.202	191.974	230.205	167.417	285.393	281.711	347.334	222.899	297.233	188.655	303.79	181.236	257.578	187.051	246.28	180.915	235.089	230.205	230.846	207.278	224.792
API5	448.133	435.8	456.957	430.429	443.984	448.133	465.464	475.6	473.932	484.038	477.424	458.605	463.734	477.969	474.82	487.386	481.551	460.506	447.816	443.131	468.95	606.898	356.737	459.25	461.428	574.374	518.537	545.188	527.267	503.039	388.203	534.236	376.377	395.388	355.194	420.978	351.293	364.642	373.176	460.361	434.839	450.28	348.601	453.919	345.433	476.831	445.696	539.2	598.151
APIP	130.38	125.022	115.081	81.3384	136.273	136.726	128.648	134.489	122.745	147.21	141.421	108.763	95.8053	127.941	140.233	141.79	140.039	146.712	118.955	94.6744	131.84	151.112	135.151	142.681	133.343	154.185	129.349	153.217	152.299	141.724	104.397	126.179	124.656	158.514	119.448	145.061	134.351	120.902	120.632	129.258	156.827	131.938	141.336	164.209	60.1279	63.5487	91.3761	130.227	122.546
APLF	35.6221	44.6551	40.5149	42.6477	45.6902	35.9656	46.4461	40.9541	47.838	46.9	46.9532	42.9106	46.4245	37.7376	45.2994	43.4159	42.9865	46.2996	44.6428	39.3809	44.0659	40.1159	39.8816	43.1889	49.1523	46.8513	44.7192	44.8628	49.0597	39.166	43.5114	41.4509	44.2914	45.8186	47.0517	47.6711	45.8599	41.3516	38.8248	45.52	39.8196	45.19	46.9318	45.6664	40.5246	37.5392	48.2406	40.2624	45.2062
APLN	43.3264	45.2756	38.6012	40.2073	50.8044	46.7116	39.095	43.5687	46.9055	46.8687	39.6477	37.5598	40.6326	39.8032	43.5248	47.0056	43.2774	46.8822	45.9	40.0522	39.1866	41.918	49.8257	46.7252	43.8426	45.5893	46.3002	44.4305	46.2883	39.9927	53.1355	45.9371	46.0818	42.7492	42.2378	45.0159	43.8333	44.8332	45.334	44.837	42.8712	46.4749	42.3434	42.42	44.8624	40.6679	35.5767	44.7734	48.037
APLNR	37.6402	39.8628	41.6802	45.8573	43.0132	45.146	42.8253	40.54	41.5355	35.2768	40.5405	44.9305	39.2022	39.6642	38.981	36.5957	43.5948	36.006	47.6721	41.8258	39.4976	40.1695	44.2676	39.8901	48.7125	45.1394	45.0746	44.9729	40.6268	46.1266	42.0467	37.1133	38.0016	43.4273	43.1771	39.4941	46.0419	41.0984	40.4073	43.2528	36.2332	44.164	41.098	37.6193	43.5396	46.4022	35.3	43.7515	40.1017
APLP1	45.4006	44.9176	40.9913	45.6952	41.7658	41.4175	34.5031	39.008	40.0201	37.9314	38.4615	33.8291	46.0107	38.7447	40.4912	39.2367	40.0242	36.4702	36.949	38.7489	45.9687	43.6252	31.208	43.6452	48.1999	41.725	43.1125	37.0531	40.2058	41.1299	42.4427	30.2817	40.6417	39.6166	39.0873	45.2633	40.8392	38.8416	37.5346	38.3915	38.4438	40.3878	34.9194	35.0277	39.4462	33.7227	38.8847	44.165	35.1007
APLP2	317.026	322.328	337.47	347.761	405.533	404.445	289.311	275.707	293.132	317.683	308.529	340.967	353.135	413.065	321.449	284.458	318.792	318.765	307.399	298.913	361.129	31.5303	506.675	136.249	189.635	39.6006	316.78	151.616	285.975	198.323	677.83	192.948	563.148	395.549	453.209	368.369	486.488	296.703	469.971	183.845	548.731	246.601	597.969	274.479	515.559	230.044	149.629	69.8556	446.979
APMAP	160.076	161.622	142.977	147.206	194.694	187.604	157.888	174.7	164.858	164.136	201.146	153.136	155.589	253.05	156.309	185.379	144.805	171.7	161.344	210.89	191.149	123.959	194.56	152.676	142.372	142.061	183.783	161.874	230.533	160.951	263.095	152.957	184.751	201.515	161.264	107.145	178.676	130.08	298.124	113.77	202.627	117.006	276.49	151.578	252.522	137.426	121.343	92.6536	153.752
APOA1	44.6554	34.9649	39.4694	47.1238	44.8194	39.9372	49.2946	45.4445	42.2912	39.1953	49.1463	45.742	51.9675	41.5257	47.1457	53.5519	52.7838	43.4933	45.1817	48.6488	46.7511	53.6628	43.7858	52.4506	58.5144	57.2711	56.3615	48.9156	50.8035	45.866	46.1145	45.6196	40.627	37.4565	44.3165	44.9092	46.3617	46.1785	43.9464	43.4655	44.5111	47.8775	42.6116	32.44	42.6758	35.7401	46.4434	43.8094	45.1038
APOA2	43.5088	48.6135	44.0009	39.4875	46.1479	39.4694	40.3413	41.2089	48.6087	44.8458	39.7537	45.084	47.122	50.4902	45.2928	49.3222	49.8283	46.7231	46.0665	35.4053	46.9736	41.9823	51.6383	48.2294	49.1002	45.2399	47.1606	46.5208	55.6619	42.2876	52.1763	45.9381	45.0923	45.0077	49.4401	43.8073	39.3626	44.0856	44.8488	44.057	40.3586	43.6234	57.8201	57.6831	45.891	45.821	42.8275	44.9732	54.8314
APOA4	34.7512	43.6011	40.0696	42.6452	41.2924	39.4742	37.0761	37.4101	35.2634	41.4531	34.3194	39.985	37.0805	40.0856	38.2045	41.4806	37.9906	37.3593	34.7293	35.8523	35.116	41.5596	39.8528	37.2502	36.948	40.4569	41.9918	35.1542	37.2475	40.0214	31.0519	38.5867	40.1259	38.2839	39.7073	39.5451	33.1264	36.2667	39.0845	41.5609	39.5081	35.6686	36.8221	38.6274	41.5632	38.8793	40.5867	35.9292	41.2052
APOA5	39.7067	41.9324	41.2658	40.9415	37.1455	42.2195	34.5567	36.0474	44.4207	41.1532	42.1487	41.1552	40.1998	39.3799	44.1853	41.4038	40.4497	32.332	33.226	45.0144	38.8562	36.9356	42.8421	34.6306	36.9766	38.9204	45.1189	42.2204	45.554	32.5748	39.464	36.0757	35.655	47.0019	39.7386	40.7276	29.2235	39.221	38.0593	39.6401	40.7409	40.3193	36.3714	41.7403	37.9817	38.1511	40.5951	37.4978	38.1048
APOB	42.1826	39.4395	44.479	42.9829	41.7998	39.9475	40.3175	49.1599	41.6	38.9159	42.9239	44.6193	39.5937	44.0996	39.0536	43.2068	47.5897	40.9277	41.7658	37.8314	37.7849	42.7684	45.3071	39.1104	45.0663	42.6017	45.1079	41.6381	39.5408	39.7868	38.966	39.7094	42.9956	38.7265	40.6594	39.7668	44.645	43.5142	39.8624	46.2352	42.3371	41.5805	40.7884	40.3384	39.1135	39.7877	42.5862	49.9584	38.7141
APOBEC1	39.3813	35.7244	36.9286	37.1488	34.0797	36.9266	40.0014	38.5299	42.8486	37.8039	42.6481	47.3336	39.3147	44.8837	44.232	43.2939	45.8636	39.2058	37.3259	48.6425	44.1633	42.0814	37.43	41.1161	40.0282	44.7304	46.5157	44.0407	44.2763	38.648	42.5207	37.5142	36.6367	41.0671	35.0232	53.4569	38.417	45.2388	44.6833	39.4841	44.3508	35.5043	36.3815	38.8879	38.8356	38.8689	40.2966	33.2177	40.4573
APOBEC2	41.3498	41.9239	43.6781	37.9884	41.9842	45.3671	46.0132	35.3143	48.7544	39.4224	43.2931	41.6689	51.8313	38.348	42.9011	42.7948	48.7087	41.077	47.8197	44.0231	43.6678	38.6684	49.9176	53.4734	43.6945	43.5729	49.1431	48.1751	45.0681	35.7551	49.1308	41.5175	46.8537	35.9144	42.6936	44.8729	43.8595	45.9004	49.4373	44.0906	44.4442	41.876	44.6115	44.2698	44.3755	46.5694	46.7386	39.9082	39.5395
APOBEC3A	66.7683	121.523	95.6035	161.538	101.307	135.537	60.1559	79.573	85.2614	100.497	131.9	102.233	78.7498	144.463	36.8814	66.9263	51.7828	57.2931	44.1071	93.5665	49.7438	53.5274	76.3656	179.88	54.4341	78.2188	66.9101	109.391	42.2736	54.1062	114.414	66.7212	75.9797	53.8919	72.0595	48.205	60.2145	71.3062	132.252	281.656	56.2457	50.5144	148.41	180.246	68.6741	145.851	241.505	130.099	60.2515
APOBEC3B	69.5545	45.9608	61.5601	48.9886	31.1599	75.6179	63.244	63.8528	73.4856	42.3025	116.573	98.4323	67.387	60.2662	67.9623	95.3508	44.8165	58.4033	66.3286	76.0104	48.2035	152.06	41.4347	53.1771	39.4472	121.481	40.1466	50.7675	36.2908	39.9729	41.0369	89.6717	50.1847	41.4771	44.3453	36.7652	51.495	74.5005	40.5652	60.2403	53.5196	50.988	48.5655	38.3886	38.2259	44.8018	36.0005	97.2381	40.8127
APOBEC3C	58.6203	54.5218	52.2381	53.9093	58.632	49.8905	42.7085	52.756	51.2729	57.4787	52.8525	48.9865	55.3987	65.6097	54.4408	60.1896	42.1895	41.9773	54.6967	58.7858	54.0925	58.8245	46.1384	51.6047	54.9147	66.7057	48.7887	52.2263	60.7503	54.2046	45.8413	57.2974	43.9549	55.4621	50.6979	47.2405	64.2155	53.79	54.6858	58.1663	56.5927	69.881	51.0551	59.1233	50.1745	54.5301	71.7758	53.3563	37.5482
APOBEC3F	161.954	136.206	153.5	111.48	106.4	95.7557	88.8023	103.529	132.206	130.245	152.265	128.277	110.193	115.25	79.7311	129.265	107.271	99.5188	114.589	103.08	70.7185	179.037	75.9481	144.035	105.162	158.405	75.8349	118.575	74.8526	114.072	70.7062	119.852	80.7671	73.6147	89.6748	104.252	68.2887	133.19	71.9905	137.021	102.535	129.883	81.3766	108.019	72.8387	101.04	146.077	178.502	108.377
APOBEC3H	121.308	128.506	122.375	120.486	88.8977	101.309	102.188	136.398	172.821	149.339	171.326	145.296	225.688	265.711	141.337	159.594	158.893	179.175	151.395	198.587	33.7432	407.378	35.191	356.463	32.1124	259.986	23.4491	94.9199	22.8095	63.8615	62.4165	142.278	25.0832	43.3921	32.1173	59.1017	46.796	197.9	64.2392	297.011	39.6674	111.871	49.5894	113.399	30.6637	81.7022	93.6175	421.733	23.6372
APOBEC4	39.6344	43.5747	37.0345	36.8092	41.3542	39.5402	41.9693	37.4415	34.9503	34.0212	39.1349	41.7797	44.2966	46.8992	44.1767	38.0373	39.1996	37.7116	40.1178	44.6313	38.8317	40.5782	42.8535	39.9681	41.2465	42.4014	36.8208	35.3873	41.8179	38.2437	33.609	40.2408	39.2006	40.0983	35.7564	42.6387	44.2031	38.7146	43.6279	36.748	40.9623	38.8311	32.4044	34.0755	43.6767	40.5976	42.1236	42.5891	40.1584
APOBR	75.5577	31.9424	104.67	103.735	162.844	167.69	105.06	120.526	139.234	121.728	142.629	113.35	153.127	198.549	92.4717	103.813	108.215	143.478	159.52	156.835	122.662	48.7386	227.523	84.3133	60.7359	52.4486	110.635	69.8878	88.7225	45.2197	219.402	97.1149	171.914	70.0825	110.217	81.9158	145.894	100.641	202.682	93.548	202.228	77.9426	224.147	119.039	202.511	59.3421	64.211	51.2296	140.268
APOC1	1968.89	1964.63	1952.59	1973.29	1954.25	1968.87	1969.99	1986.12	1951.66	1950.73	1957.64	1958.54	2031.31	1995.47	1957.7	1978.81	1974.19	1988.89	1984.97	1986.35	5236.21	-248.56	3985.29	643.159	286.833	-360.367	1279.52	-105.963	1528.99	-162.392	2913.02	-178.281	2976.01	834.487	1014.67	163.115	2531.44	1128.45	3105.54	-22.4025	2555.13	82.7804	3614.79	461.162	2230.56	-226.456	630.226	-267.861	3336.39
APOC2	107.744	122.228	127.667	111.721	118.616	104.114	107.303	111.766	125.31	114.379	91.0352	119.215	132.037	133.134	120.123	114.701	131.136	114.442	121.494	92.7666	212.017	30.6951	235.753	45.0577	119.091	27.6586	163.859	45.4782	91.4919	40.9416	163.225	33.7964	197.571	84.7097	190.558	90.9206	192.375	87.6501	198.612	31.872	208.979	58.0952	328.318	63.5971	435.327	46.5407	49.5614	24.7061	55.9565
APOC3	49.3595	42.557	32.7871	36.3814	38.3438	41.1267	44.4637	38.8088	43.9979	39.4395	42.279	42.9502	40.0959	43.1031	38.128	38.3226	44.7153	40.3718	36.8802	36.4989	41.5094	40.6097	41.3357	37.0542	42.0843	35.7909	45.3567	35.2094	40.6293	39.3081	38.9096	37.0504	35.4325	40.5969	39.8745	45.9923	41.4481	37.7931	45.2614	36.6221	35.8918	39.2519	38.538	37.1355	41.4104	38.6128	40.1507	40.7565	40.9373
APOC4	49.2164	60.4181	44.2811	60.4113	50.529	65.016	44.0009	45.273	58.0636	39.3318	32.2108	55.4447	48.102	50.4811	55.2043	58.8297	47.651	51.0843	57.7339	55.162	56.8136	41.7796	53.7219	40.8559	42.3482	39.024	47.0393	48.322	52.0375	43.4723	56.8641	47.9948	51.9125	50.4898	53.3373	45.8213	50.2482	38.5106	47.3094	48.8372	53.4058	40.7077	59.0585	47.7846	47.7683	41.9292	50.366	42.2427	65.9873
APOD	83.9658	88.3512	80.6873	91.5361	130.499	87.8156	92.0607	65.057	59.7289	93.8052	79.4688	122.085	91.1963	89.0428	68.2057	59.4231	85.1055	81.9186	87.4647	71.0486	47.3349	148.794	68.0717	89.4445	29.2603	100.679	30.1425	40.5561	35.4522	33.185	34.5584	56.2442	35.5134	35.1502	32.7882	46.3006	93.8736	95.6751	47.2167	223.347	56.456	43.3493	38.4055	52.26	36.6899	41.6318	21.0741	33.5903	58.0984
APOE	6674.09	6715.12	6708.59	6710.17	6717.45	6711.6	6709.2	6724.32	6743.57	6713.05	6729.22	6733.52	6738.07	6717.46	6710.51	6714.88	6728.46	6721.39	6718.79	6739.33	10902.9	-1133.67	11305.1	511.683	1726.17	-1413.59	4655.66	-437.137	6235.38	406.707	12587.6	-502.552	12447.6	8405.86	4175.21	1762.11	13725.8	5973.44	12587.6	-252.947	7657.47	256.53	17561.8	3107.81	10846.4	-723.43	-162.426	-1332.33	9298.22
APOF	48.2361	40.5644	46.6834	39.3908	42.7703	40.0733	50.6088	43.2125	50.5412	37.2562	49.9451	43.8188	53.4896	46.5734	46.2607	37.0077	49.2048	54.8033	41.385	47.4704	47.0133	48.6686	43.4644	42.8988	51.7882	38.7069	51.1276	47.2151	49.0824	48.4274	40.7924	43.9332	56.7005	31.8795	43.8347	42.0259	40.8579	47.148	40.1776	41.1176	42.1168	43.2335	43.8532	42.5606	46.2967	45.5449	43.661	44.2736	41.6475
APOH	34.1341	37.6988	32.6382	33.3001	29.4544	43.1024	40.9769	40.7399	34.7927	35.4627	38.2864	38.5757	41.6886	38.8214	42.7019	39.0148	38.518	42.3755	38.4073	37.7483	35.6628	38.0737	43.8901	37.2071	38.966	42.2842	36.8213	42.1842	41.0231	40.8553	37.5386	39.9651	41.326	30.6503	35.7965	42.8852	40.5292	38.821	36.2754	29.7033	37.2105	35.5877	34.6093	36.8147	30.8845	33.0939	34.6227	29.4587	39.5954
APOL1	41.0527	43.2428	51.5451	37.2528	41.2361	44.7264	45.0987	40.0066	39.484	43.6091	47.3705	42.1031	37.8299	44.6468	40.3324	36.6001	39.99	41.0206	46.0194	48.5035	43.5822	45.0902	42.1462	46.2575	47.1073	49.1326	43.4756	47.1946	40.4839	53.3449	45.8094	41.3943	38.6737	41.4591	41.8804	40.2215	37.5079	43.6198	44.6247	40.4319	38.6722	51.1657	42.9015	45.466	39.391	40.0937	49.8878	43.3461	35.1745
APOL2	48.1567	46.2972	47.7625	47.8209	45.6314	44.3295	42.4745	43.9537	42.9174	36.9281	51.896	43.6113	45.2234	44.7386	45.0929	36.3893	48.6194	42.2641	38.1833	40.909	36.6553	45.176	37.8506	39.6519	39.8036	47.7961	54.1722	47.8394	46.2827	46.2943	45.3609	40.2985	53.3966	43.9084	43.7617	40.7286	42.6868	39.3837	45.4105	50.1355	42.8108	46.3251	43.8129	42.9868	40.3311	55.9504	46.1401	36.2892	39.2526
APOL3	36.8149	35.7862	45.2831	40.5994	47.5752	41.6526	38.604	35.1142	38.5928	38.368	42.8299	39.7308	37.4594	34.0841	35.6873	38.7244	38.7496	39.6596	38.478	38.1804	40.1082	51.8508	43.9764	33.3963	40.8435	36.7608	40.3414	39.1073	32.7941	39.0557	36.9082	42.863	33.6894	32.5001	37.5564	34.6947	37.0103	40.6116	39.9734	48.2278	34.7944	37.0313	47.275	45.8654	36.399	35.7835	43.4481	36.2115	34.5345
APOL4	43.0641	39.3867	39.7971	37.2464	38.1113	35.3163	33.8676	42.3253	40.8299	36.2821	40.4548	39.5922	43.1047	43.8652	43.4511	48.0663	41.1736	39.0666	41.4813	30.9365	37.4369	40.3604	39.4819	44.9105	44.5052	41.022	44.2082	40.1812	43.1	40.5496	36.024	39.2226	35.8791	41.695	34.4493	37.3819	46.8314	39.1466	42.9586	40.835	37.9291	41.0447	36.7101	38.1678	29.2314	43.9001	41.1504	39.1265	36.92
APOL5	37.1694	44.1903	40.758	41.0608	37.7741	43.3454	43.6919	39.0102	40.111	41.8255	48.7521	42.9928	44.7476	37.827	44.3864	43.8469	48.5515	42.4814	38.4574	39.5559	37.9829	43.3607	39.7419	43.6768	38.2038	47.8954	42.1523	43.1681	45.7804	42.1661	40.3423	41.6565	40.6959	44.7257	39.782	42.9599	34.7061	46.5973	43.2035	46.7638	40.8649	45.0622	40.7429	41.9036	44.3894	39.8824	34.9401	40.9031	36.7322
APOL6	53.9256	30.375	57.435	58.6886	50.2075	52.5762	55.9293	54.3633	51.374	41.0558	60.761	48.156	49.304	65.5901	53.7592	60.0073	57.4753	49.0215	43.5646	53.4252	46.451	54.5905	43.9436	60.2772	55.0123	63.1995	53.2163	54.99	47.8066	58.2136	57.1838	66.4577	53.9806	58.6922	46.3973	54.7803	49.4159	46.5949	46.4871	58.9594	40.1178	58.5944	44.0614	65.0669	52.1531	60.9067	59.1587	57.4774	47.8923
APOLD1	46.0071	82.786	76.6046	56.7808	24.6588	44.6843	54.6429	60.8472	65.6378	53.1597	43.0853	56.4315	83.1032	46.0201	62.5369	61.5882	70.327	58.7627	63.773	76.2223	42.9665	78.8758	43.5921	64.7831	54.0773	78.581	46.8894	40.2433	55.4178	52.8525	40.0689	50.9214	43.1616	45.6832	32.7785	44.1849	36.7747	40.066	39.5982	66.858	34.9952	49.0851	43.7598	45.5873	43.7807	49.2168	42.3995	87.3559	45.9239
APOM	62.4119	59.8379	55.9194	76.8714	42.1242	56.565	68.3709	72.5588	67.0664	74.5718	73.499	77.9422	77.7408	81.3227	84.9683	88.3187	89.614	70.9849	73.6535	58.824	64.5586	83.3951	60.557	67.5647	68.5706	77.8897	52.0601	56.9841	67.8095	66.2581	58.4856	67.0334	47.675	60.7478	62.7773	57.6168	48.5888	61.4169	53.435	67.1378	59.8715	63.4723	57.5436	63.771	46.3782	45.2964	66.0813	79.2812	59.6023
APOO	124.466	145.728	124.699	131.614	112.965	106.375	129.924	109.689	103.175	118.401	105.166	95.016	112.147	103.896	141.455	129.657	146.748	127.801	125.093	132.691	110.256	139.708	136.447	107.999	83.4539	105.547	120.48	94.1177	104.736	96.6589	128.315	122.789	96.7355	89.248	96.1281	92.7975	96.8065	109.829	96.1925	92.2318	104.465	137.199	123.743	115.457	135.412	82.4878	79.614	82.9297	120.931
APOOL	56.4311	66.1833	71.1059	53.9082	64.8879	57.873	68.5761	44.3896	57.2897	66.2943	69.7073	73.7367	53.6662	55.8638	95.9952	63.0242	62.5781	66.0479	52.0169	53.6863	59.6046	92.6469	58.5763	61.9114	51.2969	65.5045	56.8094	65.0278	50.046	58.6703	54.3337	71.228	59.1562	87.933	67.3212	63.6125	61.6354	65.5332	62.8904	58.2664	54.3158	58.4756	60.2799	65.563	61.1007	54.8092	67.6173	67.5445	43.73
APOPT1	49.9954	34.9407	49.6015	41.8178	40.1845	44.25	59.5714	46.8158	51.1446	52.1197	48.6844	55.6511	44.5829	50.203	53.4443	47.9336	45.9348	40.2758	36.695	34.8353	46.6537	42.6675	44.6381	52.5498	60.0133	49.7208	53.9137	44.9623	52.106	52.4846	54.5971	38.6815	50.1203	51.9096	51.63	37.1603	43.4483	46.8909	40.885	47.224	37.3011	44.6261	45.4244	35.5027	41.1263	46.2676	43.938	36.4917	43.4786
APP	52.3101	47.4236	40.7447	48.7744	46.2497	48.1286	41.9272	40.8727	43.8935	35.5078	49.8483	40.8971	49.1053	46.3126	53.3866	51.8396	43.6497	41.0385	45.5809	54.5944	46.5916	41.0822	43.142	41.2519	42.0738	45.7702	46.1981	37.9114	47.993	41.5263	41.0453	48.4001	50.1786	44.0234	49.0603	45.2858	48.7875	41.426	48.639	43.3849	51.1193	45.389	43.6496	46.2243	51.2563	45.9546	42.6224	36.2924	50.4083
APPBP2	52.2425	53.9939	59.6034	53.4082	50.1454	56.8475	49.3128	56.2146	54.6722	53.4517	54.3976	44.2573	50.4491	46.906	51.0291	59.3809	56.1032	46.8618	51.4016	51.2096	43.9574	51.0973	53.2463	53.1221	63.2053	46.8256	55.6667	58.3171	56.809	59.1763	47.735	47.8707	54.7454	53.195	48.663	53.5312	63.5722	48.9274	51.1801	53.4648	56.3512	57.4546	50.5691	49.2553	52.7139	55.3451	57.4616	53.2771	52.0875
APPL1	102.225	87.3006	114.842	100.025	96.7535	94.5207	116.691	99.398	92.8118	105.611	101.386	111.878	86.2781	71.0683	93.7573	79.1491	80.433	91.7011	93.7573	84.2916	67.4361	100.769	86.3298	126.757	95.5081	114.589	105.607	87.7623	113.489	113.797	93.192	89.6256	114.721	98.1088	73.6752	85.2032	86.6978	93.8621	123.023	100.808	107.711	88.028	94.642	87.4351	76.7943	95.3221	70.5828	85.3956	106.228
APPL2	231.225	245.452	260.673	239.088	215.924	235.059	214.977	234.09	231.794	254.51	190.049	257.154	278.314	229.932	263.361	254.615	259.164	252.337	250.437	237.391	288.664	153.41	234.717	244.333	327.746	189.532	248.578	210.59	328.549	185.529	244.818	211.905	273.86	228.034	275.449	234.653	278.022	235.86	240.494	206.759	237.6	176.123	249.435	226.447	286.398	197.308	266.463	252.278	346.782
APRT	457.554	484.151	464.814	439.708	463.51	395.588	415.127	443.683	426.079	450.225	437.779	445.152	447.946	442.564	438.056	465.793	451.504	463.776	407.736	410.848	510.377	564.203	372.009	439.555	405.112	529.695	463.517	552.287	411.437	542.266	323.695	426.301	376.284	644.032	425.7	671.396	309.006	514.018	292.576	456.904	361.067	417.19	271.38	418.636	457.98	448.873	324.714	522.913	383.008
APTX	45.0872	35.8678	44.7828	37.9953	50.0383	43.1036	42.34	42.0229	41.1043	43.0493	43.4198	34.1362	31.852	42.7756	35.8364	38.4213	40.1978	49.456	44.4076	42.6302	47.4229	40.2074	39.3794	40.7664	41.9103	40.7431	42.256	40.4982	38.6636	31.7833	44.8405	43.905	40.2439	45.038	45.8417	41.2442	41.0635	37.6389	40.326	40.4133	38.0959	49.376	45.2169	44.7229	41.6521	47.7421	46.7759	42.2777	43.6273
AQP1	45.9693	39.303	40.3239	38.2134	38.5737	43.4073	42.7873	41.916	42.2694	48.6298	49.8634	48.9689	49.3983	47.1568	46.1678	45.6875	47.3758	41.9072	44.5667	41.9122	47.0039	41.1053	37.7976	49.5705	45.9491	42.6328	44.8161	45.1832	40.5595	43.8483	43.2137	49.1341	43.698	46.2694	40.9971	37.729	43.9083	45.439	50.0363	44.4768	43.5032	37.4084	39.2945	37.7069	42.0831	53.369	43.8487	44.599	35.715
AQP10	42.6332	38.7272	39.2323	40.1135	37.5563	38.6448	44.7776	42.5373	45.434	47.1469	43.1476	42.9473	39.1869	43.8578	56.2035	42.8976	38.142	39.8372	41.7687	38.9988	46.058	42.1208	44.4335	38.501	41.2755	43.2946	40.8413	41.5855	49.2652	34.3526	45.2814	48.4357	37.0667	45.0643	40.5344	44.0777	42.8979	46.0603	45.4566	40.9286	49.7752	45.0646	40.6627	43.9983	40.0762	41.1863	41.4613	41.7157	40.3009
AQP11	38.6362	37.4394	38.4817	34.2411	51.4615	48.9509	59.5464	55.6631	43.6229	30.3331	45.4183	39.6069	56.4808	58.5429	51.3888	56.0755	55.1565	61.3447	64.0038	52.6097	52.2932	68.509	50.3795	44.093	51.6414	54.4862	50.6727	48.2209	42.4091	46.9847	40.5066	60.8931	39.1696	47.6041	43.4619	44.922	46.5646	48.0793	47.0461	50.6761	44.1563	50.7513	37.2024	54.3831	49.1919	52.0133	51.3728	57.478	45.2845
AQP12B	41.485	45.9071	32.2958	44.9467	44.9832	43.5104	36.0473	38.8674	34.1491	38.8233	34.8182	42.412	42.0201	40.1416	36.0921	40.8949	42.3401	34.6099	38.966	40.733	47.3522	46.6093	47.1976	41.8283	38.2473	38.4371	47.8839	37.4943	44.5923	41.9124	41.2331	38.6282	39.7641	41.2445	36.3794	41.1552	42.3126	37.7278	36.5411	37.3874	47.1331	40.743	37.4919	39.6937	36.7388	35.698	39.2288	46.6599	36.3239
AQP2	47.2328	48.6309	49.0321	42.0107	42.0756	43.5961	36.918	44.9585	41.0566	43.291	43.0419	40.9862	43.5397	50.49	39.3322	43.6688	46.6665	44.335	43.3211	47.6318	39.1401	46.8071	46.1111	46.068	42.7962	44.3542	44.9422	38.7016	45.6772	41.9317	44.9834	43.0929	43.3799	41.8437	42.7565	51.4079	47.759	38.5291	46.1364	38.2145	40.9982	45.8939	45.475	45.0008	44.6217	40.7076	39.4894	39.9543	38.2297
AQP3	42.0161	40.9341	35.0937	32.8556	30.1635	30.0569	41.9132	40.3148	38.8684	42.4736	42.3995	39.6571	36.0944	39.9464	35.3204	50.7125	45.2775	39.488	49.8093	46.845	40.2155	46.0152	41.8942	38.5535	35.7367	48.244	40.5637	48.4576	35.8228	42.6691	45.1148	30.4121	41.9452	35.4649	43.573	39.0751	37.7253	38.7341	43.4109	41.2446	48.2976	38.625	40.586	43.4503	41.9914	41.0447	41.0671	42.2474	37.4533
AQP4	42.6164	41.9974	38.1017	41.9004	39.7765	40.1775	35.9869	42.4491	48.3163	40.8129	44.7298	42.726	37.6268	40.9854	39.1218	47.9954	42.9679	42.2797	45.8847	38.9073	40.5909	40.5396	42.7625	40.7895	41.4963	39.5058	39.1123	41.4697	41.7002	43.8866	42.0534	36.065	36.6611	33.6475	38.7234	44.1317	42.2607	39.1709	39.4482	44.3222	38.6613	43.8218	43.8647	39.344	35.5753	39.8514	38.2292	41.5204	47.1628
AQP5	38.549	40.1424	38.4397	39.266	41.6867	33.0629	41.4011	42.8372	48.2828	39.1084	39.4463	39.1921	48.9729	41.5462	35.9874	36.3157	44.5275	36.1707	49.1334	43.6041	39.8485	36.2767	39.0489	38.9657	41.5548	38.945	37.387	40.6436	40.2608	39.3669	41.1179	38.9521	40.1114	37.6014	48.2761	38.3794	37.1114	34.9481	43.1663	49.0469	46.501	36.6994	42.5288	40.3755	38.0159	41.3337	43.241	40.9931	36.84
AQP6	52.726	42.966	44.1083	46.2672	51.3233	54.5026	56.7891	47.6874	57.1077	55.8462	55.1045	47.176	50.3551	61.1117	56.2305	46.6995	39.8384	52.3147	36.7701	52.5987	44.4862	55.6793	53.4693	55.5583	48.6184	60.0998	45.805	59.9289	56.4518	60.974	51.626	57.627	51.508	52.7366	54.5894	45.7139	56.4919	58.4878	59.0817	57.2573	44.732	42.0196	47.9089	42.9193	48.9532	61.8784	51.7224	50.2662	50.0084
AQP7	39.1423	41.5607	38.2868	38.0576	38.3512	40.0056	35.7676	34.5963	44.4962	45.9827	48.472	51.2385	38.539	41.6276	43.6483	38.0625	43.2631	37.1262	36.9481	40.8887	42.2825	47.0168	42.1246	40.8303	37.8967	37.3001	51.933	39.6246	39.9719	41.8155	41.5681	36.8689	43.6742	42.7208	41.5213	44.4786	37.163	42.9643	37.7031	38.9168	47.634	39.47	41.4067	34.6954	41.8318	38.0304	38.3598	38.8242	40.8867
AQP8	42.8517	39.3115	38.951	44.2882	42.3121	42.0745	42.4541	43.6761	35.0692	39.9802	41.5449	43.7951	48.235	43.1162	46.0872	40.0059	41.2523	39.9287	41.7224	46.426	50.4884	39.6043	40.98	40.5147	38.5082	40.1938	40.8573	44.4599	44.822	44.7612	41.86	42.7908	45.119	42.3282	44.2064	42.2642	38.8561	37.8782	37.0185	40.6995	40.4715	44.6188	42.6178	46.8907	42.2627	43.2756	45.1273	46.2163	44.0633
AQP9	1185.17	1188.38	1175.86	1277.92	1367.56	1464.66	1129.26	1154.53	1166.99	1148.71	1424.67	1358.15	1295.19	1413.18	1155.86	1105.73	1150.78	1175.05	1150.54	1102.84	1566.59	-47.7896	2361.39	415.746	699.297	-152.624	1618.26	157.494	1731.36	232.368	3182.09	380.987	1901.4	1128.56	2052.78	1401.55	2862.34	2322.93	2021.1	508.352	1716.52	1018.12	2290.47	1703.38	2101.85	315.111	205.074	-110.744	1804.84
AQR	40.0236	56.518	36.6712	54.0773	39.4416	56.0973	52.4231	58.8775	56.0385	59.8447	53.5555	58.8177	64.0984	50.3008	65.9943	54.1814	68.7089	54.9863	63.7882	63.3352	49.5672	54.6449	51.4864	56.8223	75.9669	61.6434	70.3712	62.6881	71.893	61.9081	53.0108	51.3453	71.4601	61.6489	60.6395	57.3229	55.7313	45.7678	63.8191	57.0116	63.5313	54.046	43.8007	45.0472	59.8669	69.7374	52.6306	47.4678	64.664
AR	43.0234	42.159	40.2689	40.7905	40.3086	44.4812	43.9495	42.1498	49.3158	45.2747	40.7143	38.6475	39.9406	41.2125	44.6216	39.2786	42.5506	40.5679	36.8777	37.8979	41.9195	40.4285	42.9659	43.3287	45.1374	43.8883	42.4441	43.305	49.0938	40.4157	41.5877	39.5216	38.2686	40.5723	42.9156	43.8427	42.8374	40.9698	37.8994	35.0162	38.2961	35.8289	36.8115	43.8427	39.084	43.4818	51.4682	42.4147	40.0661
ARAP1	41.7296	37.8709	39.7011	41.1462	38.2152	40.907	35.1808	41.7616	30.8557	39.0932	37.27	36.179	33.6084	41.8715	34.3887	39.368	37.6696	40.9471	32.2512	33.8962	36.8054	38.4113	42.2637	33.0088	36.7784	39.3593	35.2943	38.2558	38.0904	32.5891	37.9241	36.9961	33.9793	40.1628	39.2336	36.1586	42.8567	35.2961	33.5627	35.5926	33.8131	39.6445	37.345	38.1868	40.5134	37.1901	39.5109	35.9376	32.545
ARAP2	46.2271	42.0979	41.9467	47.9588	48.54	39.6933	45.7516	45.7181	46.3629	46.7535	41.034	51.1338	46.8939	35.4472	38.1088	36.122	44.0584	46.7976	55.2279	44.1863	46.3013	40.5749	46.2973	51.33	52.7415	52.7139	42.9497	47.2974	45.8099	45.4799	43.8732	54.1459	49.5341	51.431	47.6053	43.3638	45.7228	43.7645	47.0722	48.5959	46.7385	49.1355	44.5699	54.2036	45.6404	58.0845	50.1738	45.4975	51.9906
ARAP3	203.89	227.855	211.349	207.555	256.459	251.607	172.843	170.851	212.364	166.695	214.349	187.845	208.829	286.476	173.591	177.725	191.015	200.404	200.227	171.417	179.396	136.338	227.502	179.509	117.677	89.7571	157.619	82.1148	169.844	56.3845	366.076	257.644	325.123	70.6026	267.705	150.113	308.143	293.919	226.229	184.03	227.294	245.841	300.585	176.186	312.201	70.7694	122.906	117.186	214.763
ARC	38.7571	40.8585	40.1459	41.6078	38.4706	39.3184	45.1053	47.7485	41.341	46.6883	41.5618	39.3786	47.6993	44.1368	44.1629	46.77	46.5677	47.4006	36.8331	39.6966	42.7156	46.1458	47.1602	45.3311	44.0771	46.0596	51.2479	43.7803	46.4061	43.6512	32.0242	42.8206	37.4525	41.6778	38.562	41.7193	43.4985	36.9279	37.592	48.1767	40.5725	42.9715	44.3704	49.2024	40.5039	38.9723	39.5816	50.5305	36.5383
ARCN1	680.635	651.797	632.94	623.15	657.375	643.211	635.563	648.103	613.548	655.859	658.032	598.232	636.194	650.171	619.852	664.192	642.797	668.382	654.121	636.647	712.241	685.538	547.19	615.134	573.939	669.649	624.711	638.002	603.142	689.523	596.224	666.723	596.873	729.605	595.009	648.219	575.869	607.006	639.176	603.142	552.719	719.318	594.3	657.258	647.009	708.866	575.566	583.671	767.026
ARF1	47.0212	41.2618	47.4534	41.9261	40.7712	42.9908	45.4069	47.793	42.1438	51.3771	44.7841	32.5724	32.0064	44.5924	45.1298	39.5914	39.7921	38.2837	42.6603	42.0167	44.6141	44.6707	38.4699	52.2402	35.8141	48.3319	46.1453	46.3547	38.0475	43.0409	45.4978	43.5916	38.1363	39.864	45.1605	43.4376	39.7443	37.8246	37.1312	37.7275	43.7896	44.1701	39.2328	51.9639	34.9025	39.303	33.3985	46.9973	43.5051
ARF3	183.402	184.435	184.435	196.224	161.777	186.177	163.175	233.539	170.21	182.056	187.043	199.445	159.462	223.657	188.701	218.105	160.539	159.942	189.976	218.575	164.174	215.831	190.728	160.06	140.799	147.892	150.475	172.142	218.486	196.525	172.987	191.655	169.431	185.869	191.269	120.334	177.638	168.751	222.01	162.553	241.803	200.455	200.978	193.582	190.611	186.543	124.136	157.571	189.652
ARF4	102.322	86.6956	99.8194	119.881	104.055	103.01	109.377	66.9704	82.7978	106.854	107.632	110.393	95.8153	128.204	79.0333	90.6048	99.9023	101.743	85.3445	99.0175	93.2499	143.356	77.1373	89.0777	80.6427	111.954	108.713	102.431	89.6695	109.846	87.7325	89.7386	71.6876	135.999	103.216	102.908	76.9629	95.0209	88.1727	84.0066	94.717	97.8731	121.757	100.943	120.067	86.1765	80.9011	93.6452	74.2583
ARF5	418.235	445.022	407.926	455.303	399.68	423.149	373.421	406.121	403.801	390.524	418.707	413.99	435.709	459.944	421.525	457.156	410.145	403.556	424.292	438.792	444.891	570.344	444.07	473.759	315.968	461.218	382.011	472.069	477.282	386.086	410.592	411.97	378.387	394.037	312.929	322.996	396.616	371.776	432.505	443.06	430.435	389.059	344.156	350.085	522.185	362.973	275.378	352.24	360.093
ARFGAP1	41.6787	44.3281	45.6689	39.3291	47.8478	40.172	45.5043	50.2885	43.7355	49.811	48.9553	44.0707	47.9464	44.3639	50.9991	40.558	51.516	50.852	46.5315	52.8593	44.9548	54.4762	44.8325	45.7308	46.7875	53.805	56.8932	42.5459	50.895	49.3666	37.6453	47.3345	47.8529	47.2202	46.039	44.3005	47.4021	41.8941	48.7001	48.2274	49.6803	46.287	48.8793	46.4749	39.8988	47.1598	35.8427	49.3886	48.5274
ARFGAP2	211.482	243.51	224.628	230.605	180.816	187.867	214.653	208.828	235.644	241.882	213.282	236.105	206.212	181.6	208.318	192.538	220.604	181.498	219.88	216.811	207.073	194.131	198.676	187.697	239.117	217.202	260.909	210.853	216.425	213.482	198.257	196.604	212.923	184.444	222.89	256.165	214.042	204.804	213.181	199.045	231.454	195.232	248.52	253.357	243.556	191.497	239.494	284.498	238.376
ARFGAP3	45.0829	43.9614	38.753	40.4864	40.0441	43.0507	39.4511	38.7993	35.2779	35.9988	38.9826	37.1052	40.6317	46.2646	35.3814	40.5024	37.612	37.7525	34.3771	40.3783	38.3339	46.0654	36.611	42.6668	44.1633	48.0769	40.5608	34.8308	41.3275	37.7441	42.2373	39.1332	38.1031	39.8094	38.924	38.1929	41.9189	40.0681	40.2927	36.7702	37.6051	40.3506	38.9304	41.2746	36.2476	42.4062	32.1749	39.4829	38.9604
ARFGEF1	117.171	72.3706	128.999	89.568	110.723	122.961	107.594	116.092	90.8824	96.5707	107.285	67.7897	81.5856	93.2176	101.286	114.176	95.9978	140.318	125.109	129.08	90.772	103.135	133.431	121.249	135.257	123.581	137.548	103.675	143.071	120.784	116.383	107.056	139.244	132.597	123.729	94.828	156.311	90.2659	136.856	128.844	140.157	112.172	119.097	98.9094	107.033	108.44	101.011	89.8073	152.714
ARFGEF2	43.2865	66.2704	70.4222	98.0966	66.0391	63.7866	76.3378	75.0762	75.9501	74.0478	71.3444	82.968	76.7145	68.3263	82.312	82.7808	79.106	76.6333	73.6384	75.125	60.8894	87.091	63.5084	65.1706	56.7471	78.668	70.8849	71.9586	75.541	75.7292	80.036	78.9482	68.1493	83.1875	67.8053	59.631	76.4262	71.4707	70.203	66.5545	53.0535	63.7804	88.4984	89.0892	85.4267	78.4017	76.4959	69.6926	71.7459
ARFIP1	44.3017	55.9861	43.4701	40.6518	51.1185	43.6883	43.6701	41.0972	45.9765	45.8029	45.2596	40.9725	47.8608	41.0192	40.6285	43.5603	40.9749	38.6643	43.887	41.846	42.7048	39.0788	45.6254	44.3014	41.0679	38.9473	42.3723	41.1082	41.2587	42.5739	47.6618	41.6588	43.4842	42.7904	48.2527	41.231	50.5366	42.5272	45.7294	44.6346	43.9996	42.0518	43.6964	38.4527	45.5906	42.095	43.9434	41.6613	41.59
ARFIP2	46.3632	43.4318	34.213	43.5377	39.1943	34.2637	37.2102	38.1024	43.7965	34.1542	38.9307	33.527	31.735	36.4143	37.3767	32.3026	39.6869	38.3741	41.831	44.3723	32.3724	34.0174	39.5153	45.3813	45.661	44.534	31.8117	43.741	45.4379	45.2425	35.9297	40.8598	40.6719	33.7516	34.7866	41.7524	30.2819	37.8961	40.3634	29.3325	33.0734	39.3701	26.0711	43.046	36.3162	33.4666	34.7523	29.5105	41.74
ARFRP1	60.8921	50.5515	69.8324	63.0715	67.1764	60.5825	72.876	68.7379	64.3438	65.1873	67.7098	66.4191	40.8544	59.6934	59.1128	48.0959	71.686	68.3427	57.2453	65.8725	58.5173	68.0355	55.205	72.2754	70.0461	71.9826	52.6672	66.5138	66.258	70.8205	57.8948	64.6114	55.0729	65.2434	58.8984	57.8154	54.7738	65.7946	60.7361	69.3701	59.0789	67.5463	53.2736	65.8657	61.0873	65.6454	52.3944	55.3161	82.7334
ARG1	40.9233	38.75	43.3895	39.9997	49.8057	53.8958	41.8105	42.9946	41.8874	39.3147	43.268	42.4962	38.1769	39.264	41.6977	42.1567	39.8158	38.136	41.093	41.4674	43.9061	41.2718	49.1725	43.4391	46.0271	39.8703	39.3462	39.248	40.0914	41.1746	46.1526	34.5929	45.6169	40.9247	46.0463	37.3008	46.0249	37.6636	41.1055	41.8124	39.7507	39.5417	46.0574	38.3692	44.017	38.5931	45.6299	41.1118	39.5479
ARG2	47.4091	47.202	48.2006	46.8035	20.9866	45.2574	50.5877	61.5461	59.3871	55.2557	59.9672	47.7977	59.5001	65.5063	73.4877	69.5399	53.7693	54.6402	40.6942	49.3791	44.878	58.2822	43.4467	95.3097	50.656	54.0922	43.0739	51.3971	53.0793	47.2693	39.0575	60.969	42.3749	41.7016	51.8215	52.4898	41.7657	69.4167	39.8483	54.5839	42.5215	46.4749	42.5063	69.2998	32.8435	45.5448	47.8844	61.5618	40.9445
ARGLU1	2600.87	2576.94	2627.4	2630.42	2633.79	2628.46	2591.82	2600.87	2616.6	2612.85	2624.51	2606.62	2610.74	2631.3	2648.59	2678.46	2641.37	2643.4	2639.76	2633.34	2984.68	2130.5	2919.85	2558.4	4064.58	2472.64	2823.61	2563.96	3744.36	1824.05	2600.1	2349.91	3290.25	1944.07	2857.5	2408.82	3225.97	2304.77	3093.35	2552.24	3316.45	2210.51	2472.64	2413.99	2587.75	2261.61	3078.74	3353.43	4201.77
ARHGAP1	560.686	560.056	588.972	567.89	582.93	576.769	598.777	578.238	583.994	590.247	577.101	576.924	617.756	600.044	556.89	572.017	583.019	568.654	597.937	573.007	531.66	755.825	534.407	587.924	568.51	654.563	589.217	523.364	584.604	560.538	547.802	512.091	618.945	494.56	595.7	510.008	594.551	702.871	570.379	724.044	631.904	527.601	534.075	639.303	578.971	506.117	544.969	622.986	638.525
ARHGAP10	140.575	91.136	105.436	106.165	104.365	121.637	133.457	126.043	157.633	121.847	117.047	123.44	183.132	173.11	153.453	156.867	169.45	160.774	168.39	164.646	151.045	182.87	145.213	119.69	65.5605	115.033	177.781	136.168	136.65	126.392	145.139	131.171	145.615	121.653	131.138	123.855	141.363	129.855	148.729	120.022	137.462	103.441	187.23	126.554	210.357	112.599	94.207	128.556	136.271
ARHGAP11A	50.8918	42.2903	49.42	50.9097	50.3888	42.1392	49.9756	51.4864	51.2226	46.942	45.1359	44.03	40.8135	50.5222	42.2224	46.735	40.1794	42.3458	51.3042	46.1822	43.3274	44.2389	43.6334	41.6774	41.4109	50.9374	50.5945	49.6968	48.2285	44.8347	45.076	45.8308	49.511	43.0274	50.1748	42.4403	44.9724	55.2711	42.3457	41.9428	42.0999	44.7171	47.2458	39.5619	47.418	48.6517	39.355	43.6994	39.1268
ARHGAP11B	43.2944	56.2613	37.1149	47.4495	49.5798	47.7532	44.1049	47.2271	43.9192	38.4498	48.8754	46.9477	40.661	45.4747	45.1514	41.5134	44.1229	40.7916	45.0704	41.5436	47.0513	43.7947	46.3818	50.0309	42.7709	44.6004	38.253	41.221	50.2555	40.8781	47.9962	49.5314	40.2694	44.5688	43.6443	39.3212	40.6174	45.1149	40.2213	40.3377	37.4488	43.9535	47.7391	44.4598	41.0001	39.9588	41.754	46.4114	55.8841
ARHGAP12	57.1495	70.0376	64.4022	65.2247	50.2169	58.8741	59.1752	75.4278	62.1182	60.8757	66.1647	85.1142	65.2247	61.5614	70.5853	73.0532	69.6933	53.9927	72.0695	69.6251	62.1635	60.2562	68.4155	77.9702	84.4706	63.3207	78.1248	71.555	78.1132	68.008	67.6155	60.9899	64.0435	74.4481	65.6979	61.6847	78.2594	60.1816	72.5807	69.9186	83.6322	64.6976	73.2344	55.4348	60.6181	57.5459	73.0145	61.0212	77.7853
ARHGAP15	1372.19	1401.03	1356.86	1348.29	1373.85	1413.08	1389.27	1373.85	1351.15	1413.08	1395.6	1366.2	1361.94	1381.68	1451.49	1437.39	1360.79	1408.92	1373.11	1401.84	2057.8	1527.29	1061.14	1629.44	1673.74	1516.32	1169.76	1209.83	1494.51	1026.08	1160.08	1623.65	1185.29	1024.1	1183.93	1037.03	1357.94	1148.69	1274.18	1656.75	1416.75	1186.55	1106.03	1285.17	1236.39	1304.24	1259.4	1668.52	1724.11
ARHGAP17	41.1319	41.6582	47.4265	41.4883	49.0664	45.5382	42.0631	44.495	46.0766	48.9891	41.8194	42.3752	42.9053	49.9041	43.4909	44.9412	44.0023	53.0415	43.2825	45.4489	47.6768	43.5671	46.2559	42.4551	51.369	40.407	43.2014	47.8441	44.5068	42.2171	52.1527	44.1679	44.1102	43.9039	42.9146	43.6741	41.3267	45.9947	43.1415	46.4343	44.9251	44.5765	48.0073	45.0921	41.3861	46.8385	37.1493	47.4086	43.5598
ARHGAP18	60.3149	32.6675	61.8823	69.8314	40.6893	57.625	69.5969	56.7021	75.832	51.6873	81.7247	60.3979	65.0653	96.8946	112.614	94.4009	73.5095	56.7768	70.6951	73.8104	51.4494	49.1405	87.7173	81.689	55.9545	51.5298	91.9918	86.5068	69.6167	99.5374	85.6815	52.7795	80.0059	130.494	64.6943	69.9927	105.638	59.0267	111.065	77.7362	75.3002	57.5963	84.9326	81.2073	81.9293	105.66	46.946	50.51	66.6144
ARHGAP19	275.758	307.399	309.49	318.74	315.082	332.903	290.893	335.046	293.318	282.274	304.744	288.915	331.548	325.518	327.901	320.17	314.735	321.093	336.588	340.386	198.998	556.553	247.714	427.045	246.281	507.156	215.385	238.496	214.551	253.185	233.108	456.487	169.104	218.129	194.304	192.509	234.243	362.505	255.897	483.398	252.31	270.988	220.409	308.319	210.104	274.899	228.179	430.514	237.187
ARHGAP20	45.3803	39.9126	35.3051	37.297	41.9851	39.7657	43.2064	36.285	45.0476	46.1748	48.6142	48.6931	37.8007	45.606	40.8148	41.392	48.9362	45.3044	42.3891	45.1688	39.1174	42.6076	41.7585	38.9487	43.3519	39.2137	44.4232	35.4327	45.448	40.2002	46.2538	44.3759	43.4327	34.8572	42.9089	40.972	49.8796	42.5961	45.9768	37.4893	43.145	42.0735	43.3106	46.8832	38.4603	46.6605	38.0831	41.2872	42.7076
ARHGAP21	288.359	276.27	291.305	294.388	252.849	253.591	244.822	235.03	319.104	277.646	219.296	251.538	271.424	261.476	329.829	256.337	223.211	220.117	281.789	284.259	220.377	324.19	296.008	235.81	228.907	173.82	218.04	208.584	282.425	239.292	292.699	192.828	224.838	259.58	261.701	213.17	222.932	171.144	286.401	246.466	240.09	175.729	316.764	219.966	211.598	169.988	255.555	223.806	340.751
ARHGAP22	43.0395	37.9613	42.95	42.873	48.5751	47.7594	40.3942	36.3146	42.7727	43.5977	41.242	42.2306	50.0912	46.8264	38.4202	37.6018	41.8471	45.2195	51.3181	45.4194	47.0749	41.3749	44.2847	39.9727	35.5031	43.9163	41.3237	46.3989	46.9143	51.1634	42.7647	37.6481	40.1331	48.6681	38.7633	50.3671	41.3694	41.0742	44.0507	43.468	49.1282	41.7778	39.9743	46.1689	43.1512	43.0973	44.1603	40.0607	42.5974
ARHGAP23	44.5112	41.7385	38.7412	45.2511	40.9076	43.8715	44.8173	46.9351	42.6546	48.7971	33.8719	40.9249	37.2532	40.4378	30.7067	41.5997	42.8737	47.9528	39.1762	40.7315	44.8373	33.9475	43.5725	47.5437	40.5893	39.4062	43.8339	38.1365	44.3826	42.3184	39.4629	40.5589	45.277	43.4149	56.1777	41.4784	41.2639	39.1417	40.7917	45.1479	57.867	37.0018	40.2862	43.2988	48.0844	45.9003	42.6589	39.8526	37.1963
ARHGAP24	36.763	49.3114	45.1362	46.6862	54.3233	51.0896	38.2917	51.0434	44.7684	46.5747	44.5069	46.0291	41.3486	56.7081	50.1993	39.8862	49.6027	49.9757	43.9977	47.4194	52.6266	42.9246	49.5806	47.6205	41.6455	48.4023	38.978	44.6933	45.6172	47.3736	44.3877	44.6381	47.5459	39.6138	32.3365	41.5559	56.5553	46.9866	41.4126	47.4512	46.4849	40.8494	44.9657	37.7987	46.0897	39.238	42.1502	40.7207	40.8735
ARHGAP25	42.996	44.9203	41.5484	48.4078	40.2721	43.4748	48.9396	46.1588	44.6507	43.492	44.142	43.6082	38.5334	39.1914	35.025	40.9365	42.6861	39.3646	40.8864	43.4355	42.2975	45.651	43.683	45.1644	53.7757	42.5485	46.8641	38.4902	52.4245	40.9648	40.5023	45.2863	46.8641	41.2606	46.6303	42.7899	42.4958	45.2872	51.2074	39.2192	34.4322	38.4866	49.2033	41.7608	39.71	35.9501	43.0404	40.7343	40.2101
ARHGAP26	46.189	49.4183	50.1778	48.5115	49.6045	47.2993	59.0085	50.9566	52.0993	51.78	61.8495	53.9079	51.6964	64.5768	57.7116	54.7055	55.4238	51.3633	50.4778	42.0746	55.6603	45.7837	56.6613	52.933	53.4249	46.4148	54.4013	58.7831	46.253	60.5855	48.8319	55.7992	55.0266	58.734	47.3857	54.2802	45.088	42.6508	55.3899	56.9412	50.519	44.8817	53.1902	48.6738	44.5502	48.4575	61.5218	59.8147	53.5575
ARHGAP27	47.4698	53.853	45.397	57.5431	43.534	55.6319	60.6496	49.6323	61.2709	63.7038	59.3934	54.432	65.1457	78.9121	67.1051	58.4546	52.9993	52.3968	57.8911	50.6248	61.1032	57.3414	49.7345	54.4144	60.9573	63.7802	63.5905	66.9089	65.4866	52.5549	48.6484	54.0865	67.5566	64.0809	49.3694	45.035	46.9654	50.6574	52.7584	53.7138	49.1276	50.2555	42.634	55.371	55.371	48.5158	51.5607	57.5735	45.292
ARHGAP28	42.8463	36.5728	39.6421	35.3184	40.454	41.0107	39.8514	42.9402	40.6318	40.5409	39.3855	46.257	38.5922	39.3839	42.231	29.8389	40.2596	36.613	38.3741	32.0273	35.7789	37.2519	43.2644	36.7336	37.6281	49.6918	37.3558	30.722	36.6558	36.5567	37.413	38.7854	37.6491	38.8237	32.1302	39.1934	39.0309	43.3274	39.7892	35.9853	36.8069	37.2351	37.1986	37.9961	39.5157	36.3539	43.2836	42.6135	36.2271
ARHGAP29	43.308	41.0954	44.2931	41.0494	39.663	37.8202	38.6667	45.8536	34.9593	42.5599	39.1908	44.6508	43.2163	40.2942	44.3205	43.6909	44.3129	37.9587	44.6884	43.1659	33.553	40.2324	37.4005	47.6159	42.3481	42.2241	41.7221	40.9249	41.1638	41.0195	39.2702	38.9966	42.8516	40.4862	42.3801	46.771	42.6679	43.1758	37.6149	43.2707	38.4795	40.7411	39.7009	43.9585	37.6245	43.1422	40.4971	41.7077	39.6492
ARHGAP30	88.6216	69.2491	88.7048	68.3618	108.586	88.7962	86.8614	89.318	70.9539	96.6358	95.7283	69.3106	81.0864	110.582	86.1966	86.5435	100.061	114.668	85.9877	80.785	123.706	93.2165	94.1155	85.5471	99.3451	88.877	81.8056	84.7755	89.2105	83.2358	94.962	95.2462	99.3766	112.468	94.0987	71.4485	87.7505	86.2337	94.0852	87.2587	76.3322	82.1323	70.1347	59.0862	96.1735	84.0163	83.2516	70.9897	65.1347
ARHGAP31	48.0679	44.0854	37.8213	48.7649	51.9597	59.9692	51.1609	51.0775	70.502	54.9811	55.1179	51.2785	58.9894	70.5457	46.088	53.1205	49.5774	47.8809	44.9763	51.4272	58.9741	51.7049	50.9723	50.3643	42.968	35.7564	47.9567	52.8114	53.2404	59.1306	49.9838	39.5861	45.3969	55.3689	42.3521	50.1493	53.3461	51.5605	44.0696	52.9093	54.9763	43.0392	71.623	56.2995	65.6717	54.6544	43.5129	35.6565	60.2291
ARHGAP32	102.947	92.6071	103.669	86.4981	64.9338	84.3143	110.571	115.155	116.783	125.142	70.9265	72.3533	136.657	86.1224	109.633	92.6313	96.8158	71.5694	74.134	68.3532	133.051	60.9168	92.5589	71.8931	128.922	52.5831	116.201	83.7755	117.087	92.8114	127.561	73.8655	101.881	77.2292	98.153	91.264	78.4019	66.6905	84.7266	64.9819	138.094	62.5002	120.375	83.382	135.394	96.4458	97.8885	89.9321	118.784
ARHGAP33	264.785	287.584	291.724	259.25	264.446	241.39	294.054	284.916	272.111	265.13	223.014	248.635	303.627	260.897	244.129	189.414	311.407	205.775	283.396	273.723	232.179	361.649	195.062	314.149	229.978	323.587	150.675	167.703	146.832	157.99	180.747	252.05	225.39	135.32	138.436	161.921	259.195	391.67	206.563	407.846	243.178	191.1	163.866	180.966	198.972	198.972	247.403	604.487	302.154
ARHGAP35	38.5271	40.9794	37.3129	41.4114	41.4114	35.0536	38.8746	42.9801	39.5417	39.0819	43.0574	37.0217	42.1819	52.1998	39.7079	37.693	38.8241	42.2155	44.9934	37.3345	43.1479	40.8539	42.1004	42.1974	46.7424	42.6926	39.7498	40.6729	40.7374	40.5758	39.0998	39.6492	38.7974	47.6455	41.2375	38.8878	39.123	40.6306	41.1606	36.5458	36.3683	36.7216	39.9845	41.6215	44.6385	39.8871	41.6306	38.9204	35.5141
ARHGAP36	55.7272	57.6436	60.2576	52.5534	58.9503	61.2219	61.2249	37.9153	54.1575	45.7531	55.3105	46.1652	37.6728	55.1814	57.4642	60.4249	52.5387	54.5367	62.7567	52.2642	36.3122	61.3929	50.5665	53.7698	54.128	48.7359	63.9543	58.5577	51.9827	48.5315	43.5021	41.6346	53.8984	51.8288	42.8192	50.9278	56.7252	54.2348	52.148	47.8446	47.3717	48.9053	42.5789	44.6709	62.3614	52.7496	53.4857	55.0012	48.9574
ARHGAP39	44.4037	40.4568	44.7082	43.5528	48.1821	44.6175	44.0578	45.5461	41.0754	41.1601	46.8833	45.9192	49.119	43.7096	41.2791	46.2157	37.4762	46.081	42.8963	49.4822	40.7233	34.9037	48.2516	44.0823	45.4141	42.4147	36.4113	41.2239	47.785	47.7601	47.3713	41.2112	45.1066	43.9655	34.9347	39.5707	47.3822	43.5988	44.4753	40.3428	41.9893	50.5042	44.3506	48.4298	48.9294	43.5103	40.8201	47.3144	51.3612
ARHGAP42	41.1925	40.0064	40.9271	39.9081	35.6001	37.8235	40.5713	39.4509	38.8336	35.223	44.9696	47.0702	43.7766	38.538	40.8374	36.3773	40.4082	40.2743	35.9018	32.4356	39.0821	44.6696	40.9839	40.4434	41.3007	42.7031	38.2068	46.7556	43.8241	36.8824	36.4274	41.9048	40.2115	45.5555	35.3006	33.8628	40.8627	37.8602	42.4324	37.5538	38.6223	40.9326	37.6597	44.029	44.8132	34.9794	39.5432	39.443	45.923
ARHGAP44	45.749	46.7994	54.269	48.9456	47.3866	38.9454	46.6871	54.7643	56.371	52.296	41.1737	54.1201	40.2479	48.0646	50.0074	45.3549	43.2925	47.062	47.6771	43.923	46.9042	57.8945	48.1103	45.5755	52.1429	47.6591	43.3956	45.0763	47.2462	45.3137	45.3	54.0845	46.2839	43.5979	39.5087	47.6467	41.1549	44.4051	44.3438	48.9294	44.8822	45.125	49.4202	47.9825	41.384	45.6599	39.9108	45.3812	63.7296
ARHGAP5	47.6318	40.6343	48.5724	42.5934	53.4872	52.7227	39.8353	49.89	46.2606	45.5245	42.5031	41.0053	42.752	38.1754	42.9928	48.7399	42.329	41.9653	45.4811	48.4329	43.9152	45.5026	44.8446	48.763	57.1293	46.032	47.7982	52.2791	45.9231	44.5724	43.4243	42.2273	45.9206	46.9197	51.6584	45.9334	41.4786	49.4436	46.1529	43.1094	38.8655	48.6092	47.4929	47.5368	46.978	43.5479	36.3371	39.3178	44.3902
ARHGAP6	42.303	38.5961	43.4826	41.0877	37.2959	37.6105	34.6356	38.7446	40.4892	34.6142	36.8826	37.774	35.9369	38.1963	39.7597	39.2816	38.629	37.2211	40.6286	37.5321	39.1517	40.7246	39.0356	43.6149	37.3	36.3493	42.4167	39.7266	41.9536	37.7726	43.0273	41.0159	39.6361	38.6121	37.8397	39.8964	34.7142	45.5131	41.2626	30.935	40.4766	42.3904	37.4531	38.3695	35.136	36.0734	38.4726	41.2145	39.0067
ARHGAP8	48.2842	47.0711	38.9896	45.0975	40.83	38.6457	53.8237	43.6852	49.3022	34.6655	48.3677	44.6541	52.3312	51.4388	41.9666	48.8455	46.2911	39.7328	47.2673	40.9351	46.5752	51.4571	36.3056	48.401	42.9337	53.1843	41.9209	44.5804	41.0769	46.4405	40.9934	56.6936	39.9662	49.5501	50.2181	41.845	40.1085	41.977	48.1551	47.571	40.6806	52.4546	35.6537	42.356	45.4119	38.0117	46.0018	53.4907	40.1828
ARHGAP9	376.544	332.01	374.92	373.627	385.467	396.652	408.793	384.568	341.377	357.889	368.933	348.506	307.225	396.652	283.494	336.139	332.98	365.818	341.571	375.951	507.046	345.057	405.722	538.025	520.741	421.076	381.347	345.824	594.532	300.388	313.378	266.829	421.076	292.167	302.3	256.46	358.504	277.2	494.827	398.307	544.741	294.84	332.579	229.1	362.532	352.715	417.822	374.294	478.877
ARHGDIA	858.642	883.748	825.526	868.852	832.43	820.058	787.64	825.923	846.109	871.363	854.933	872.235	885.847	866.913	822.125	875.873	867.925	836.524	846.189	861.457	696.417	1234.9	772.774	973.151	624.167	1127.87	851.527	1166.15	942.878	949.56	636.405	896.18	662.265	986.425	564.585	776.046	655.005	989.693	642.942	928.764	794.1	696.981	666.324	864.523	788.571	995.532	646.592	800.486	741.895
ARHGDIB	14532.6	14545.8	14523.7	14529.8	14510	14509.3	14529.8	14513.5	14536.3	14526.1	14541.9	14536.6	14545.4	14557.9	14533.1	14521.2	14528.7	14548.4	14558.3	14521.6	12544.9	20393.5	11615.8	16711.8	11839.3	15340.9	10230.8	13163.8	11770.6	13785.4	13874.2	13983	12948	13559.6	11770.6	14715.4	11393.4	15916.1	12544.9	17127.6	13379.4	13163.8	14395.8	13379.4	15437.5	14715.4	14395.8	16571.7	14092.7
ARHGDIG	43.1553	43.9835	40.5254	44.9276	36.6546	45.3248	31.2629	39.9983	33.2835	34.8858	41.6966	44.0706	44.5672	42.1167	43.2296	43.188	37.9191	43.9079	46.4201	46.5852	45.2407	36.4916	47.5942	35.4933	39.0541	43.8134	39.2233	39.6818	46.6266	42.935	49.7785	39.4524	38.1098	44.2596	37.6159	41.9052	37.5653	41.0898	43.619	40.3778	40.6493	38.5158	38.9668	43.9323	37.6062	36.1051	41.2771	39.9144	40.018
ARHGEF1	41.1396	45.8237	46.6405	43.521	43.4075	44.2293	48.7571	42.9482	39.4576	34.7879	40.1428	43.6515	48.1522	46.3349	40.08	51.3833	47.3952	49.4362	36.2652	44.83	41.4563	49.2422	37.3508	43.7482	45.6505	49.9438	36.5087	47.668	51.8056	50.6632	43.7569	41.6571	46.0758	44.4675	44.96	44.4599	38.9873	42.3031	41.0816	47.7684	42.6932	41.1379	41.8087	43.1029	41.9342	51.0077	45.4639	40.0605	42.6146
ARHGEF10	41.35	39.5508	44.2527	42.9049	41.0602	43.9745	45.3245	42.4511	36.2303	42.9056	41.4023	43.7018	49.1034	35.3449	31.8163	39.3068	34.862	40.6404	44.6568	34.6155	45.8046	45.6907	45.3594	44.8769	34.1823	38.581	39.7459	36.6738	42.7233	38.5966	41.5649	43.1131	39.6312	43.7315	43.6855	44.208	41.4118	37.4527	39.667	39.0966	46.3528	40.513	40.8438	36.1544	47.3124	48.1546	33.562	36.0938	40.6332
ARHGEF10L	54.4433	46.768	41.5427	42.938	44.6507	47.5974	43.3927	53.0249	41.7055	43.6777	45.0701	46.3833	47.2943	43.3311	58.7023	45.7694	39.2193	41.7155	44.2313	42.8912	61.2404	45.4873	45.7342	47.9069	46.4714	46.0377	46.1489	40.458	47.6441	45.8444	36.3647	40.5836	50.4648	37.9601	46.5599	45.5876	44.3045	44.7315	46.0568	42.7455	48.1333	43.4808	48.0386	35.8099	44.7328	40.7968	42.524	37.487	40.7256
ARHGEF11	42.3394	43.4309	42.4074	42.4918	44.972	46.8286	36.7428	34.7262	41.3364	40.1406	36.4538	47.181	34.5811	43.289	42.108	42.5115	47.3949	35.9398	38.9716	42.685	41.3723	45.4831	42.7868	35.9554	39.3847	42.6034	46.9573	37.25	48.6339	47.7078	53.1703	43.2957	38.5668	45.528	44.6095	45.0456	48.4808	41.9316	35.2729	47.015	41.1354	42.9093	44.7315	42.6508	37.5865	45.8227	34.6305	40.6807	38.7465
ARHGEF12	44.6314	40.8895	37.5774	43.859	40.0848	36.2702	36.1152	38.2348	35.9813	42.071	39.9946	42.613	41.4788	39.7424	48.0077	44.4478	42.3856	39.5219	36.4182	40.5115	40.9378	37.2007	40.0807	31.593	43.064	36.3758	37.9451	40.1847	38.9697	40.3938	41.6565	41.9863	40.7854	39.246	37.3364	34.7211	39.2815	40.6433	38.4701	40.3733	41.4268	39.4873	48.0364	42.9567	52.0989	46.232	34.4876	40.6357	46.989
ARHGEF15	42.5421	38.98	35.9078	34.6671	36.1129	37.382	46.3063	47.6571	42.8765	45.4709	43.4443	46.7163	40.4745	39.1519	38.2469	44.6779	38.1716	41.7136	51.4227	44.4822	33.8783	39.6053	47.5946	46.8205	43.5362	46.0584	42.0152	39.5212	41.527	43.3657	42.1038	33.0103	47.3182	38.7462	43.1115	34.3427	37.8069	47.2299	44.1152	41.6133	43.7296	37.1275	42.362	40.3202	40.6338	35.1496	41.6761	48.716	40.4737
ARHGEF16	39.989	30.6995	40.1512	32.957	37.0428	36.3007	36.5062	36.4479	34.2453	35.962	43.0573	39.8375	38.7049	26.6251	36.6944	47.0091	35.8499	42.4609	48.5884	29.9095	33.7322	35.2151	37.8255	39.5571	46.5957	39.7555	44.7732	37.1103	48.0832	33.8006	38.1807	35.4398	43.9644	34.4945	37.4458	36.1671	36.8586	33.9053	50.0537	35.4867	39.6613	42.4459	35.8218	32.8624	30.6222	26.0374	33.1919	40.3193	32.3273
ARHGEF17	43.6577	46.2229	43.4365	46.0983	37.8239	44.0378	46.2197	50.4499	47.0861	46.2389	51.1929	46.2325	47.0404	50.9902	50.1592	51.7704	51.6689	47.8152	48.9972	47.6077	48.6542	51.0133	46.5446	45.6967	46.9099	46.7259	42.5023	46.224	49.0095	49.8647	41.6696	50.4698	42.0985	44.3975	45.1773	49.8911	43.5922	47.0171	42.1646	44.8377	44.7772	41.3193	51.2457	53.8913	46.8773	46.9241	43.3914	47.5684	48.4846
ARHGEF18	1890.54	1913.69	1910.53	1906.54	1885.12	1856.44	1907.03	1904.94	1903.23	1889.16	1884.78	1882.48	1920.67	1869.26	1901.4	1918.03	1905.78	1910.53	1889.63	1904.09	2526.06	1311.97	1926.94	1585.83	3184.36	1613.85	2051.85	1724.77	2824.17	1537.21	1949.94	1378.49	2623.89	1570.43	2532.49	1657.94	2191.87	1372.42	1907.82	1567.9	2739.43	1553.71	1606.08	1434.66	2058.92	1687.46	2187.64	1657.94	3109.39
ARHGEF19	84.2333	49.1262	50.308	58.9167	80.1016	66.9768	83.0307	85.2193	79.5175	66.0058	95.3229	87.6216	80.5313	104.694	64.608	73.0688	88.7389	105.339	83.6044	87.4204	106.022	75.1118	76.3482	78.391	87.6694	83.6129	86.0267	90.4096	100.352	134.478	79.0674	90.7203	68.924	97.5053	83.403	111.567	61.3467	84.9055	65.1428	63.7199	67.9565	80.5749	57.8092	69.0611	69.1577	92.192	84.8059	86.9618	89.1449
ARHGEF2	1545.88	1534.47	1475.06	1495.14	1544.94	1549.69	1509.86	1529.18	1495.14	1510.69	1507.11	1534.01	1495.73	1563.27	1530.34	1497.32	1519.57	1530.61	1556.33	1525.24	1568.13	1407.6	1398.17	1330.33	1135.19	1064.85	1279.72	1003.13	1254.46	1011.47	1762.18	1732.84	1559.49	997.478	1512.9	771.526	1499.68	1208.78	1344.27	1220.73	1179.51	1262.22	2026.71	1928.38	1493.23	1150.51	1466.9	1540.47	1876.98
ARHGEF25	38.4475	40.0398	39.2233	35.8481	38.3028	32.3522	45.7887	32.6502	42.1331	40.862	46.6503	37.1217	36.916	41.8177	42.3299	42.8327	40.6388	44.7432	54.0395	47.4731	39.1031	47.0074	45.8835	37.9626	37.4877	44.3272	42.4999	39.9719	39.2582	38.7428	37.9048	45.4184	44.3026	41.142	42.7996	47.341	39.5294	42.6449	45.1872	39.799	44.6699	43.1475	40.332	41.8298	42.8716	43.0777	50.515	45.9644	41.1617
ARHGEF26	42.6022	51.2008	46.4818	43.4499	45.0809	45.5107	43.6767	47.346	41.3377	48.4007	45.3929	40.9916	44.6723	43.4194	48.7865	43.8826	44.4149	35.2007	53.0014	42.1672	46.0914	40.0806	45.343	43.7004	46.104	43.8349	43.0764	49.4406	48.7491	40.805	43.5606	44.127	38.6381	47.405	44.5895	41.8026	42.9823	40.5037	45.7578	47.2673	41.3094	39.0341	47.0668	47.5607	61.3639	39.5308	39.4994	38.6076	43.3766
ARHGEF28	43.2174	40.1863	34.8286	40.3064	40.4051	45.4652	44.3053	39.5323	47.6815	46.1495	38.2818	43.9196	44.1435	36.6971	37.3966	36.7008	34.2987	32.4575	44.6685	44.2782	44.6771	35.5386	38.9951	37.9373	36.8979	33.2063	33.3405	36.2183	42.3288	39.771	36.005	38.9301	39.5614	39.283	39.4528	42.2526	36.982	37.3889	36.602	39.9632	40.875	39.422	43.0013	39.3933	41.3037	35.2834	34.9222	48.2722	37.538
ARHGEF3	1386.52	1420.38	1405.65	1437.69	1353.37	1365.38	1406.7	1389.71	1433.88	1383.48	1406.2	1424.57	1411.98	1434.21	1452.03	1453.54	1412.58	1447.51	1438.86	1492.98	2029.73	707.627	1304.05	1216.27	2148.28	1402.4	1541.31	1779.08	1446.17	1322.49	1494.56	1087.06	1768.39	1567.57	1747.73	1595.2	2026.79	1796.15	1577.01	1104.38	1887.73	1757.79	1514.72	1410.19	1600.31	1842.67	2253.99	2395.62	2000.95
ARHGEF33	43.1163	44.0669	44.107	47.1909	48.8309	46.5884	40.0336	40.6718	42.5008	39.075	46.6622	45.9313	39.8701	31.8069	42.0804	41.5466	48.8139	39.1778	46.9334	43.1858	37.1269	43.948	40.8788	43.8705	47.551	41.7123	39.71	42.7133	46.5304	44.5471	39.6228	49.3813	44.0489	42.6476	38.1852	40.9474	38.6761	40.5791	43.5075	47.5488	41.9159	39.756	53.2137	41.0346	36.127	49.0026	43.2614	47.4604	43.3779
ARHGEF37	42.6677	52.3063	40.3698	43.7358	41.954	40.9632	38.6941	40.0364	44.2497	38.8799	39.9194	40.6366	46.0818	41.2349	44.6481	55.4214	44.7279	44.0058	45.8488	42.2213	43.0078	38.0134	40.2712	44.7115	44.9676	47.0785	45.9141	44.7997	40.3253	40.6713	38.8854	50.0288	43.3855	33.9976	40.4432	40.851	40.654	41.6627	42.0657	46.4411	42.2682	44.8066	42.2096	37.7357	47.4942	47.2575	46.2542	45.7908	43.3417
ARHGEF38	40.2146	37.022	43.2529	33.8089	37.0226	42.6081	36.888	39.1345	38.6658	34.0851	35.8421	39.6713	48.4973	33.2885	30.1248	34.4368	40.3798	35.9908	46.5459	47.9751	38.1231	47.2597	29.9529	35.937	41.3797	38.6592	39.3626	41.9488	40.2885	42.5606	40.4924	30.1288	36.8323	36.1577	36.9873	36.693	38.7436	36.9988	36.4982	32.6735	39.1459	40.7791	34.0142	41.1329	32.7736	37.7968	39.2781	31.7376	37.9723
ARHGEF39	46.4609	50.5274	38.9845	41.6214	44.1965	52.4451	49.8566	45.8965	48.1915	46.6391	34.8715	42.3171	43.169	47.8011	41.1054	34.4561	34.7509	40.991	43.2615	49.5529	36.6915	53.1993	46.9354	46.5688	41.4096	48.8488	36.4108	42.7715	42.0391	39.7561	41.8238	48.4364	46.1152	37.634	38.9577	46.706	36.9981	44.4564	39.9744	41.304	37.1895	42.4388	37.4917	44.548	44.7364	44.6064	37.8309	46.1725	38.2269
ARHGEF4	41.8198	36.8526	39.0282	38.1596	37.7058	39.9135	43.5031	46.4744	40.8099	42.4035	40.6757	42.5789	37.9661	36.0944	38.8843	38.668	38.9794	37.5737	36.8826	37.5953	40.5225	36.9467	37.1383	47.2507	35.9638	41.7951	38.8439	45.6167	41.864	44.0906	37.0645	42.582	46.6002	38.8924	35.6732	38.2276	46.7348	31.3114	38.687	36.677	35.6398	40.3175	41.1885	41.3792	37.141	37.7588	41.8564	41.8612	38.8862
ARHGEF40	35.699	64.2477	31.8051	53.3441	47.671	52.8623	44.2349	55.2268	55.976	49.3469	52.8052	74.8214	70.8256	68.2435	82.2788	78.3859	72.5049	52.1676	46.2933	44.9101	59.6722	51.1661	51.6736	48.0695	49.8223	40.377	54.4364	50.9888	61.1071	45.4783	65.6934	42.7376	74.5291	48.8201	51.7182	53.9561	50.3957	57.1083	57.6714	41.2444	64.5939	45.405	60.4457	44.1808	61.6623	43.503	47.2498	69.5623	74.1567
ARHGEF5	51.0927	52.7875	47.7145	44.4348	42.6074	31.2269	44.6891	41.4649	46.3869	39.9969	44.3315	46.5137	42.0958	40.7297	40.5419	42.7041	46.6215	44.1638	41.2134	43.7839	44.1835	43.7367	48.2263	36.5352	43.8056	49.3059	48.2415	41.9831	44.7484	41.7616	49.0204	44.9068	38.2894	41.5267	41.8071	43.8265	36.7654	45.4605	40.2918	40.4458	42.4496	43.2031	50.0163	46.9	41.0535	42.5992	49.1979	45.5442	45.8864
ARHGEF6	2069.67	2094.93	2139.08	2113.75	2104.85	2108.42	2082.08	2078.21	2098.75	2086.73	2059.62	2099.32	2098.46	2109.55	2093.58	2125.55	2121.41	2126.6	2129.41	2091.22	2065.49	2405.21	1991.4	2340.06	2718.25	2140.93	1365.9	1574.95	1853.08	1698.15	1682.82	2124.67	1998.7	1349.83	2213.06	1952.96	1789.83	2261.11	1552.29	2705.6	1815.51	1585.21	1387.12	1400	1533.79	1654.49	1940.05	3216.45	2681.92
ARHGEF7	35.6233	30.4061	36.249	40.2277	35.4607	36.6008	38.2998	47.7286	41.7292	41.0577	40.2668	40.5859	42.5495	39.3113	43.7439	45.4581	38.8726	37.2397	37.652	36.8079	40.2258	40.7094	38.1827	39.5687	40.6238	42.0849	38.0634	40.9213	32.76	44.6468	38.244	37.1164	32.5386	38.3834	34.5572	43.4556	43.9356	34.6154	37.307	41.9849	38.6417	37.7121	43.7831	38.6628	37.4428	42.4239	41.4223	36.8479	37.5302
ARHGEF9	45.7878	53.7835	57.7615	51.6326	41.1803	52.4729	44.3335	48.9208	52.9385	52.5143	48.9463	48.6232	55.0948	45.3226	53.6699	57.9545	55.6494	48.5998	53.0372	43.076	51.1005	51.4069	49.4996	46.8501	57.663	43.8074	47.2039	52.5562	52.5473	46.4735	51.6513	50.562	48.3223	47.3404	44.301	54.7535	44.14	46.8883	52.2611	49.1821	45.0471	48.0639	57.9672	61.9311	51.2385	50.8402	51.067	45.656	47.8867
ARID1A	44.1281	40.7493	38.9594	38.553	36.8358	49.317	48.5775	41.9185	39.9585	38.3866	40.4322	48.2064	49.613	43.6935	42.7456	33.7353	39.8395	45.4745	44.9149	42.0509	44.275	47.6611	37.3399	42.8774	42.8695	42.9361	40.1601	32.6636	54.5215	44.6398	40.1566	43.3913	44.4891	44.0337	44.4762	36.1074	36.9276	42.6684	45.1924	43.0856	42.9398	44.5465	38.0945	44.809	38.6081	48.036	41.9793	41.9263	39.1637
ARID1B	41.7539	38.0272	49.5664	45.3573	44.7853	47.8874	38.5846	45.3226	45.2439	44.7797	37.1402	45.9355	39.53	47.5924	41.6131	42.3434	40.1811	43.4331	47.0202	40.9543	50.5493	37.9634	46.8454	46.9812	46.5103	42.2799	48.8056	45.1346	41.7248	34.1191	44.4264	40.091	44.0124	43.0734	40.3055	46.9858	49.1453	43.1052	42.8096	38.2435	33.9605	39.9349	38.8528	38.1149	36.21	34.1981	40.0801	45.2932	41.9698
ARID2	75.0323	96.2589	101.86	93.4359	90.99	93.5283	107.513	82.1463	99.5256	84.6051	90.818	99.9241	127.078	74.098	110.756	79.2619	128.064	97.7961	112.879	110.254	84.4905	88.7932	112.056	101.044	128.342	106.648	133.334	108.721	117.532	98.7781	87.0055	97.5067	115.875	90.4892	117.348	91.991	104.705	76.8475	122.689	88.8407	111.161	105.956	108.339	107.162	80.236	97.1644	128.538	111.252	121.473
ARID3A	339.318	311.517	245.227	281.117	331.051	323.728	280.939	278.618	287.185	289.474	276.453	260.925	249.768	358.377	257.971	291.499	279.258	291.96	262.749	287.01	229.291	387.144	315.017	337.44	139.161	203.914	171.733	231.719	227.569	203.192	342.94	358.4	302.37	287.687	190.063	291.824	338.516	372.71	366.652	309.732	437.226	256.977	324.47	307.816	307.489	231.719	183.496	240.552	334.54
ARID3B	254.149	296.493	265.047	285.405	261.654	229.883	277.025	276.67	270.15	236.671	253.761	290.528	297.248	289.257	259.942	268.118	280.958	264.899	299.67	281.102	229.758	308.318	191.313	238.923	332.607	307.449	245.445	269.392	253.067	237.552	199.122	328.811	254.087	197.48	238.066	291.555	200.677	304.432	238.695	293.773	293.391	312.214	219.119	329.038	198.02	270.972	336.043	367.234	279.676
ARID3C	48.812	48.5538	44.5104	46.8402	45.9476	49.9916	45.2008	44.6795	37.304	37.1868	40.6211	48.955	42.7502	37.0559	40.6311	43.3218	40.5962	39.2345	41.6018	40.2518	51.8204	45.7389	40.6502	41.1466	36.6466	45.696	41.4777	51.4314	47.27	41.9122	44.1147	47.9012	44.1125	45.7368	45.0992	38.242	44.9415	43.0423	39.3459	44.2805	44.034	46.3852	42.6222	41.8215	32.4088	42.3262	45.2771	38.2766	41.1288
ARID4A	84.6102	86.3757	77.8004	67.5616	64.1159	81.6753	69.2581	83.5472	77.0174	70.1048	79.1793	78.3891	50.0872	64.5683	71.1809	59.1495	60.9492	63.6323	50.4338	57.7904	102.805	65.5313	79.4196	63.5741	81.8857	60.5236	78.3531	57.7484	65.3261	59.0414	87.4818	65.0777	60.2778	56.9663	87.661	68.099	77.4849	53.9599	83.1228	56.8046	43.8191	71.7365	86.8918	63.2259	70.0472	68.1739	80.6537	55.3479	61.0872
ARID4B	73.0724	56.9633	72.3853	65.5159	63.8506	62.4786	68.633	79.0849	61.1926	65.5945	75.4722	68.0767	51.9571	57.8841	68.0198	64.6838	60.8972	61.226	56.1903	61.1351	64.9449	72.8494	66.1844	69.6924	80.4387	70.1347	66.4927	62.4112	85.8673	73.3133	61.3558	66.4634	47.1344	62.5681	60.5191	61.3052	64.6792	60.0472	70.2512	67.5755	64.6849	67.0501	57.7921	62.0842	68.4417	67.9515	64.5377	63.4229	75.7123
ARID5A	54.2566	73.4371	52.585	73.0098	52.7712	48.6266	54.7833	61.1859	62.1556	57.8804	54.5896	64.4173	82.2592	59.3241	57.8774	60.8252	66.5502	56.6234	65.8153	61.9545	55.2167	66.7083	55.2734	54.5276	53.0665	70.9365	38.2331	63.0395	45.791	51.4348	43.7398	55.145	50.3978	56.8748	47.8913	52.4342	62.3027	59.5558	53.985	55.2034	50.433	68.9152	46.5614	52.4033	50.7456	65.9656	65.0736	58.373	42.7048
ARID5B	516.112	584.172	511.917	543.966	460.984	479.852	479.04	514.191	575.822	492.52	499.464	555.412	542.397	491.174	633.721	640.787	603.168	520.037	590.33	630.367	453.572	564.608	378.094	904.773	450.779	725.342	390.535	726.727	310.03	566.361	406.75	613.67	409.01	732.194	302.744	724.434	521.176	893.281	339.066	673.055	240.387	715.319	581.544	948.713	391.35	776.909	784.555	1090.48	458.595
ARIH1	87.5812	94.0391	83.6213	126.606	85.7816	86.8849	88.5213	98.6314	102.721	80.1036	88.8513	116.413	119.266	107.242	91.3988	95.9453	108.726	98.3487	102.777	110.059	90.736	102.804	93.623	92.1809	97.8942	96.663	77.6256	82.3843	95.8329	84.7765	104.506	112.346	86.718	97.9126	101.515	90.2829	101.282	90.9252	91.0763	90.7726	98.7733	101.687	106.296	95.6188	86.3328	90.8454	123.312	89.421	88.5712
ARIH2	571.409	553.991	546.082	497.324	477.984	488.978	516.116	543.469	526.224	544.707	523.101	522.533	563.652	550.112	504.707	551.604	554.763	562.134	529.542	549.029	601.083	359.263	517.269	432.479	762.286	480.153	510.03	437.995	547.465	522.374	622.004	543.653	682.053	415.969	805.744	705.953	559.013	538.239	507.777	446.796	606.088	571.35	606.416	539.218	582.953	496.321	667.979	609.94	572.261
ARL1	219.315	198.688	252.126	214.596	194.847	213.901	244.154	241.974	215.188	227.131	204.678	207.864	201.209	220.688	226.249	229.267	206.84	211.397	190.398	223.09	255.794	176.81	252.175	191.746	280.087	175.047	233.664	220.882	215.143	187.692	276.212	188.589	239.82	246.998	269.887	264.198	281.462	208.201	257.19	175.914	185.821	186.679	251.291	197.78	277.448	211.178	232.97	206.188	229.349
ARL10	43.9712	43.3006	43.1973	42.1482	41.931	40.6753	39.3662	48.5941	41.7162	41.0264	35.5702	36.6473	39.9108	42.0934	41.8117	44.0003	47.1152	46.5925	37.665	44.975	40.7512	40.5202	43.0125	40.3634	46.6051	37.3108	40.1886	40.9521	43.0721	34.3926	45.3868	42.2835	37.8772	37.4833	32.2505	40.0845	45.4248	41.6196	46.1394	42.4443	41.4888	41.9318	45.638	41.1407	41.6188	41.7353	36.7418	45.7033	46.4328
ARL11	54.1896	42.7755	44.3873	46.033	53.5683	47.032	41.3933	45.6228	46.1631	35.6139	40.9435	48.0817	40.0793	44.3936	35.5872	44.5636	46.6036	42.1449	45.4095	44.1053	56.9602	41.7641	44.7573	44.7345	43.6973	40.7569	44.2053	43.2548	51.387	42.5461	48.6475	39.227	50.4825	42.0204	55.9499	42.7867	51.8053	46.9299	50.2184	39.573	45.1558	38.803	46.7851	46.8349	47.6801	44.2772	33.8133	38.5799	43.346
ARL13A	45.9642	43.4866	41.1249	48.3097	42.02	40.9856	44.5596	40.7891	44.3364	38.5776	40.0615	44.5474	46.269	44.3315	41.7483	43.8704	46.9096	46.4779	39.4944	40.0158	46.3966	40.1601	42.178	45.2998	45.8353	40.5167	48.3695	41.7852	46.6309	46.2714	40.8539	36.3229	45.5696	44.4171	43.4834	41.5187	44.1818	43.8971	43.8769	41.366	43.5582	48.0738	42.9039	42.3959	44.6094	45.7924	45.4057	42.6662	44.4094
ARL13B	52.4629	38.9208	37.8091	43.865	48.9787	51.5725	38.9694	54.6956	54.3321	48.2546	35.4007	44.6823	40.2184	42.1036	31.2076	40.7077	44.8346	39.0578	33.6593	48.8628	34.411	55.0501	44.9064	47.4688	49.1262	54.9784	38.952	44.6867	44.4684	44.1773	43.9389	48.3428	32.0529	46.8248	32.0001	34.9115	44.9064	40.8988	44.9856	46.6623	39.7741	42.0504	37.7861	36.3231	37.6056	43.7023	39.3213	51.7347	40.8984
ARL14	43.9783	46.5208	44.6256	45.9713	50.7011	46.8114	44.3314	41.4176	46.9362	34.2212	45.7946	45.6813	48.1696	38.6141	42.612	47.298	46.8805	44.7055	44.1652	41.758	41.1069	51.5933	49.9031	47.9122	41.0519	47.6168	46.7252	43.1848	44.9562	56.5429	41.4073	48.0244	38.9365	41.3744	37.3327	42.2915	41.2855	49.0114	38.8665	52.2193	43.4717	43.8034	47.7094	41.3933	39.1778	42.6465	37.3419	46.9456	45.2886
ARL14EP	317.945	334.503	329.233	342.724	276.009	268.927	363.617	332.529	313.142	295.329	269.387	290.978	301.474	265.835	373.867	339.984	271.677	282.275	315.803	290.245	362.592	196.732	379.98	218.61	491.175	327.484	351.782	287.483	223.509	290.17	353.635	228.35	238.692	322.361	530.155	314.265	351.185	192.847	358.644	269.65	235.451	391.145	434.647	265.24	334.118	358.254	416.05	292.014	194.47
ARL14EPL	44.7581	46.2332	39.6214	39.6294	45.3094	45.9303	39.0331	30.8359	41.6849	37.2685	37.8527	47.0702	46.5063	40.4439	45.2044	46.579	39.7855	42.0048	46.0994	47.4823	42.4955	41.689	41.1477	37.4146	45.9976	37.8633	43.6206	44.7775	40.3993	44.6219	52.8826	44.8811	34.9278	38.8719	40.6036	45.4013	44.6377	42.0524	36.4962	46.0317	41.0975	45.2184	46.5963	48.7824	41.3812	44.869	43.6401	47.0843	47.5737
ARL15	55.5477	56.3999	61.8183	81.1638	55.2926	52.469	55.5658	56.9168	61.093	51.3064	52.8921	50.8988	48.2758	68.5622	71.3082	62.5806	66.2221	63.6874	56.9825	67.7325	56.1792	53.4305	66.663	56.464	64.5724	54.0484	73.6286	59.4516	59.2853	64.4156	71.5798	59.8792	68.904	75.5723	70.9523	68.267	60.4156	53.6773	67.0019	60.2847	45.7563	61.1194	61.1436	61.1548	65.4909	67.2561	72.87	49.6169	54.6214
ARL16	139.159	126.195	186.99	209.136	197.605	162.859	201.261	207.402	141.832	168.168	194.001	183.224	178.729	159.76	183.309	245.507	236.117	211.727	192.885	225.949	135.571	86.6718	224.645	141.22	286.224	187.943	240.337	226.113	122.783	92.9982	171.99	120.393	290.715	202.23	275.52	246.967	240.27	203.617	193.459	171.718	158.252	122.004	200.996	169.367	223.426	186.036	120.232	149.237	156.119
ARL17A	90.6757	92.9538	74.2212	61.8411	62.8287	66.5952	76.6372	68.7518	58.8674	68.8284	87.2191	77.0475	120.104	92.1389	63.9493	62.4824	71.3998	61.7836	68.8602	65.2513	78.2835	59.287	109.968	89.7828	99.1182	71.7841	75.7622	61.5511	60.7167	67.6508	105.507	79.5327	76.1791	72.2139	79.4371	55.302	98.2152	71.5387	92.1328	64.2103	74.526	69.3203	76.2705	50.2969	68.2961	54.8372	88.2049	84.7652	105.542
ARL2	735.376	740.551	728.01	696.628	738.649	688.383	704.192	721.975	696.438	736.113	696.394	696.937	717.179	724.634	704.375	708.41	713.731	729.579	720.256	727.225	866.827	735.645	611.482	740.731	548.268	692.82	598.183	749.886	462.988	815.521	685.287	811.319	699.568	979.959	686.247	840.265	597.76	735.645	589.786	833.878	540.275	864.415	740.731	928.1	726.231	892.86	647.285	709.836	616.913
ARL2BP	651.263	657.397	621.311	623.036	602.162	604.906	611.284	607.874	618.622	615.084	584.273	625.049	599.087	600.676	601.36	599.658	565.726	596.134	607.253	591.951	830.818	523.747	713.38	439.217	952.071	505.625	689.414	506.201	866.257	552.637	687.625	488.86	474.007	552.028	669.352	601.455	746.209	505.625	606.725	456.155	670.629	506.201	605.401	516.357	620.291	422.511	716.618	494.993	761.457
ARL3	67.2058	49.9089	59.7618	59.0559	58.8572	57.0627	73.4165	79.329	72.4447	70.6864	66.6386	77.9817	78.3274	75.978	65.7589	67.3814	84.9626	80.6244	84.8331	71.6408	76.3607	76.8637	83.7621	82.4366	76.5951	75.9515	73.5606	61.722	78.0016	58.9863	69.8728	70.7858	76.6548	58.6846	65.1395	68.7221	70.0851	66.2725	72.7099	67.9686	75.5509	65.5016	72.9175	65.9249	84.3062	54.3654	61.4444	79.4344	86.9788
ARL4A	34.2895	38.9301	34.8758	55.9667	41.0365	38.5583	42.5795	44.9132	37.4825	39.8901	44.7874	46.2985	40.9346	50.9176	41.1018	52.2542	41.7512	43.1891	41.7203	41.3479	42.7486	48.1266	35.9573	47.7075	47.4778	50.8527	61.1471	53.6105	38.7664	39.7635	37.4315	42.6406	39.7264	43.8862	41.3671	47.615	40.5358	45.6153	40.5907	45.8543	42.0742	40.1511	46.9201	46.8273	46.595	41.4012	37.7009	36.6487	39.8062
ARL4C	84.1295	111.87	55.0394	81.4908	65.152	32.7662	78.1775	93.1521	78.0232	70.0379	82.4451	98.5733	81.6962	96.5607	60.6202	75.5671	58.5857	82.8443	58.4366	77.9518	80.0743	84.9157	70.2148	111.556	95.4521	96.5539	96.4826	90.9721	78.7944	66.1911	62.8974	70.4185	71.2206	67.5995	84.6008	72.43	66.426	78.228	71.7331	66.6193	75.3056	65.244	52.8902	48.0069	64.9005	69.1058	82.7599	75.1554	101.257
ARL4D	48.6363	38.1483	47.097	43.5099	44.7748	49.0086	45.3335	43.7596	44.6268	46.3732	49.0411	50.6054	40.7323	41.1643	50.4886	37.8869	45.3905	45.1892	34.1339	47.6364	51.1074	49.4187	43.3302	50.7625	44.5504	47.9451	42.1157	48.4179	41.7388	40.8236	47.3145	44.4014	41.7402	46.45	37.204	48.5326	41.4331	44.864	43.0552	45.0948	42.8733	37.0099	44.7962	47.7463	47.7623	44.793	42.6811	35.8933	45.4832
ARL5A	50.0846	58.0804	68.7736	50.8052	65.0668	66.711	64.8078	66.0106	59.1739	59.9014	63.0458	61.392	65.2805	73.0565	72.0905	60.6543	61.392	66.1803	61.487	57.9007	67.1499	67.6643	61.5441	60.7956	62.7744	69.6692	70.0947	67.5831	71.2452	60.0824	56.181	54.3504	59.1324	59.2227	49.3065	71.1553	62.0723	59.3777	59.7254	48.663	50.5532	55.6825	61.778	64.7105	57.5661	63.5465	67.1778	70.9817	57.2599
ARL5B	41.5409	59.0083	39.9781	46.1216	46.1012	41.8019	41.9083	40.1831	37.9213	42.8198	44.9561	48.9845	46.6827	42.378	39.3753	36.8319	42.0247	46.6665	37.953	40.9531	41.8595	48.2472	35.464	44.4042	41.9852	44.417	42.1491	48.2527	43.5781	50.2941	48.4448	48.9973	50.1548	41.409	43.9622	44.0428	36.7063	41.367	37.4402	48.1271	39.98	42.7612	41.4202	43.4658	42.8618	46.449	38.4028	50.2951	39.7176
ARL5C	46.2014	44.7543	47.3218	52.7337	50.9993	45.1321	46.8567	42.3395	42.6372	39.5286	41.6555	43.991	50.8556	44.148	41.2521	43.321	48.6979	44.8737	49.0355	44.4711	46.3503	42.1722	45.565	43.2507	48.5718	39.9479	52.2588	41.7807	43.5913	44.8634	46.3513	50.6943	45.2891	45.6409	48.9838	45.032	42.1244	48.6885	44.0179	50.1361	44.9927	45.2738	49.4807	52.1196	42.9898	44.7095	35.8429	47.6502	41.5408
ARL6	47.5046	37.9762	37.0731	38.3482	35.076	37.5289	36.5777	41.6936	42.7634	35.1706	40.1639	39.8559	41.5261	39.2942	41.4755	39.0456	43.8839	40.7636	40.438	37.6498	41.2244	40.2836	38.8003	42.8136	38.2103	32.9285	36.9189	36.7803	43.9262	39.2444	36.9942	41.3357	36.5916	41.5706	39.2746	47.3545	47.3235	38.9862	37.0047	38.8562	42.5306	34.4222	42.4273	36.7293	39.7939	41.4451	41.738	40.4551	37.5641
ARL6IP1	94.6025	68.0366	96.2442	85.9165	104.622	83.0087	74.6591	57.8228	71.438	53.3786	69.5113	50.5126	79.679	110.705	113.195	71.6515	83.2258	89.0593	95.422	119.494	57.5035	98.6067	135.087	177.55	88.4357	144.102	142.278	91.0979	127.598	88.7933	86.5659	77.2091	89.6296	72.2327	71.6796	68.577	92.7156	74.941	119.435	101.918	102.951	81.2024	94.8946	77.3377	71.9511	94.3844	90.169	84.4244	76.7852
ARL6IP4	53.9345	45.5387	70.0799	62.0773	49.9528	51.7397	55.1806	57.1404	60.9391	52.3291	62.6874	63.8916	64.1031	53.5724	59.2826	59.8792	70.9616	52.3194	52.3443	66.6554	59.1563	54.5104	59.335	55.6646	64.9525	53.1569	66.7682	65.4953	73.8459	54.7491	58.684	66.1963	64.1655	55.6825	59.1563	57.0767	54.9696	48.7093	55.3914	56.0628	62.7834	60.4888	68.3811	48.9283	69.3319	62.407	56.9581	62.8313	65.488
ARL6IP5	2316.2	2215.73	2261.61	2222.23	2242.47	2231.83	2274.39	2259.62	2248.79	2262.45	2223.38	2198.07	2239.2	2278.67	2314.67	2299.1	2253.81	2269.09	2337.25	2324.1	1991.81	2064.01	2544.86	2408.07	3048.64	2302.25	2232.89	2144.93	2475.64	2156.94	2025.25	1984.74	2180.48	2590.43	2282.73	1781.02	2242.68	1928.13	2590.43	2180.48	2032.86	2690.03	2071.57	2267.81	2096.45	2007.56	2338.52	1768.33	2422.13
ARL6IP6	35.037	37.5616	37.3105	33.2346	40.9545	43.8256	38.0856	37.4179	36.6817	36.0125	43.6316	36.5391	33.5604	41.2856	37.1819	39.3492	38.1604	37.6805	38.7583	35.4399	37.2516	36.91	38.541	32.8314	44.956	46.0518	38.688	41.2371	39.2153	42.4277	42.0758	33.8277	36.9284	35.7836	41.8943	34.9724	36.7158	41.4336	33.8554	37.0139	38.1404	34.6562	39.8063	37.935	37.4762	37.0341	35.2492	38.2731	39.2884
ARL8B	325.192	327.304	320.808	301.03	360.356	354.951	364.705	344.79	306.207	292.656	342.771	295.441	314.762	336.163	310.603	268.604	275.745	337.226	289.168	314.21	250.793	250.793	356.23	266.342	327.73	248.616	308.108	303.302	353.562	339.403	365.812	360.031	243.319	431.645	385.416	297.751	352.338	230.802	332.887	228.998	348.823	310.999	441.295	328.358	348.584	327.135	295.35	188.628	364.908
ARL9	35.7077	36.2576	36.8374	38.1901	38.9072	43.421	40.1893	42.3985	42.6321	44.6908	45.0969	47.4794	40.7096	47.0606	43.6975	40.3403	45.1603	49.5081	31.0438	41.0066	42.5346	43.077	47.5309	43.7035	42.4159	46.4008	36.9651	41.3789	38.8728	43.8551	35.6574	43.0941	40.0732	42.5183	39.2842	39.3413	39.3369	36.422	47.1139	37.5555	41.3529	43.1686	39.932	35.7712	39.2923	41.1682	41.2814	46.0773	43.9363
ARMC1	264.513	263.42	250.569	221.297	263.013	243.476	292.116	279.494	269.408	276.612	293.474	274.583	218.702	207.511	270.559	236.402	263.278	282.216	270.272	230.465	258.264	270.93	284.726	272.036	298.065	351.231	295.987	264.465	221.789	295.069	223.316	258.745	260.679	251.897	303.046	191.009	275.742	226.07	247.942	263.297	209.995	260.958	209.107	223.256	248.338	269.952	252.879	213.672	212.089
ARMC10	45.7815	43.2132	46.0602	42.0531	38.9757	40.9651	35.8493	46.3639	42.4233	39.8216	45.0914	44.5815	44.018	44.1381	45.2722	52.4126	45.9088	44.1334	48.8125	42.2303	40.6353	41.4311	41.8617	40.9449	42.6466	41.7232	42.8163	43.9772	40.077	44.2686	41.6105	47.8236	38.7157	49.2771	46.3814	47.3272	44.3664	45.0228	42.8633	42.9128	43.7818	47.6195	45.0565	46.6291	40.6456	45.602	40.8874	44.654	52.002
ARMC12	50.0753	62.4333	61.6143	49.5689	49.0074	49.2278	55.3835	47.6126	52.5149	54.5967	42.7887	47.6262	49.4441	42.6794	54.1245	48.4743	54.7877	57.5782	41.8209	46.2976	53.1065	57.943	47.1432	49.8864	59.5652	54.2708	60.4797	50.4261	52.0093	48.0838	35.7798	49.6719	43.8182	42.0178	44.0654	43.5968	50.4004	47.7864	46.7809	45.1483	49.9946	44.0693	44.7739	47.2897	48.7835	47.3015	49.8094	57.7029	55.2198
ARMC2	47.8127	49.6011	43.6739	35.8592	43.6088	39.1376	38.7281	38.1275	39.3357	31.3479	40.6309	39.6716	48.6657	38.6334	35.303	41.4707	39.0846	35.0512	39.7581	40.8105	42.9763	45.2886	43.9037	42.9262	37.1801	38.3546	49.4605	43.074	43.7421	40.2048	36.1514	45.538	42.8056	43.3715	42.8141	40.0428	43.0121	38.0297	41.8076	42.9837	35.6975	35.3915	38.0627	43.1881	39.5675	42.6091	39.1072	39.4301	41.7806
ARMC4	39.5955	41.9834	38.3687	38.49	42.539	41.3433	39.5429	40.619	47.234	52.3594	44.8496	35.5491	39.3674	44.0378	40.028	40.7621	39.9011	41.8706	41.1704	43.1945	40.8989	36.2236	40.2251	39.4545	38.0483	39.3739	42.2853	37.1526	47.7809	44.7886	44.3387	39.0207	43.193	43.7427	36.8145	38.1785	43.0096	38.4405	44.2765	44.3253	43.7427	36.5271	40.1811	32.8492	41.2783	45.1943	44.7421	44.0592	40.3036
ARMC5	39.1831	32.1599	42.6048	39.4768	47.5544	42.8002	55.6054	53.3236	48.7752	50.319	55.0163	50.7601	42.8043	52.1251	49.6568	54.4484	53.5151	51.3434	42.4658	58.119	48.5056	53.8288	40.0616	51.4499	43.3565	50.795	52.002	57.3109	51.0575	51.4388	40.6052	43.212	41.7825	45.91	39.5702	47.4366	44.5215	44.84	56.0683	41.6665	51.7304	52.938	61.3816	40.9975	43.8345	48.6067	50.9313	48.5856	52.1536
ARMC6	65.0829	58.8932	70.224	58.8217	63.9917	57.1506	60.3019	72.082	72.3776	85.8652	82.895	68.3708	68.1708	78.2935	73.157	76.3068	81.6362	84.315	78.0865	74.8828	63.2323	89.7184	59.1635	70.1753	55.0169	85.4921	53.844	69.96	66.3135	73.3573	54.2221	74.045	71.1312	69.2128	52.9145	74.6919	55.6667	61.734	60.0867	62.6927	74.1319	69.2477	57.8797	70.6105	65.2105	75.3954	65.1864	70.2032	82.2648
ARMC7	127.37	88.1154	120.033	109.662	151.371	120.059	136.018	148.38	141.2	137.898	133.423	114.45	97.0893	151.58	126.904	163.358	131.8	176.221	130.215	147.835	130.122	162.461	124.928	144.954	122.556	145.792	106.272	112.24	139.353	111.494	113.739	146.566	132.961	123.962	140.816	119.782	137.491	155.444	127.723	121.626	159.258	121.424	94.4921	93.8414	132.647	111.468	106.007	125.125	129.839
ARMC8	58.5019	50.5756	46.4273	49.5715	45.4454	45.3297	35.5849	48.8837	42.7078	51.1417	41.2635	40.3884	48.0907	49.1224	46.25	40.2828	39.8861	46.3968	40.5444	40.8735	49.815	49.1412	45.0526	54.3491	47.2677	43.0813	43.6398	46.3565	46.4157	45.186	42.9954	46.9365	44.7871	45.0136	42.8706	41.4325	45.2036	49.2043	46.0259	42.395	43.8026	51.2593	45.9141	49.0414	54.8878	45.7061	47.5846	44.2323	47.3864
ARMC9	39.8101	38.2515	43.8787	40.6852	33.7937	41.348	38.644	44.3931	37.9732	43.6568	40.3003	44.5342	37.8431	41.6675	52.8558	42.0224	43.5345	40.432	34.1742	37.1591	32.0661	41.3084	40.7079	32.8578	42.9962	40.4892	45.5694	41.0434	44.934	43.6851	45.1201	44.7473	42.3093	42.5119	43.5984	35.9357	43.3437	36.4166	38.1766	46.8108	42.861	47.3114	36.6021	35.2941	43.6815	46.9452	38.491	36.7923	41.5123
ARMCX1	59.7022	61.0235	73.537	89.9814	91.1199	95.7957	66.5888	80.7559	75.7397	64.4949	60.9057	51.4993	48.0024	56.8282	67.2503	56.4802	63.3126	52.1183	68.6698	43.7318	44.7718	43.4583	108.909	56.0753	51.1048	41.6854	68.7035	55.9447	75.1334	53.7083	82.4966	36.4871	63.4581	78.5196	75.3509	58.8563	105.287	68.3537	105.983	45.7828	111.181	51.7835	83.6482	59.7224	70.7903	62.9343	54.3041	44.373	61.8037
ARMCX2	91.9528	73.0793	143.894	114.98	92.5025	118.174	116.886	108.119	106.148	134.32	127.981	99.112	87.1535	83.9526	99.487	108.192	99.8282	120.268	93.6625	89.5116	128.588	74.5295	137.31	70.1918	141.088	84.4984	92.1635	79.0372	128.776	83.5062	134.21	92.3664	96.0363	80.9072	112.428	88.5879	157.335	101.578	173.518	76.1684	171.962	125.312	118.915	101.213	99.1853	88.0744	147.853	91.2075	136.016
ARMCX3	41.1347	44.7901	42.7849	45.0749	45.7742	41.1363	44.6631	42.9408	41.3448	44.0504	47.0532	40.93	51.0503	44.3582	45.8969	39.4739	46.4023	50.0147	50.1789	44.937	47.1261	49.301	43.5594	46.8866	43.6179	44.8607	47.3368	44.6553	43.9073	47.9491	41.2903	45.3541	44.1401	47.1603	46.1859	34.8968	41.2372	45.8072	42.8845	48.5123	44.8425	43.7843	43.0406	45.7393	41.0694	48.9192	46.1617	45.8077	40.7066
ARMCX4	65.5492	51.5926	91.7587	71.2545	67.6526	63.0319	53.5766	58.3851	64.4086	58.6496	44.8991	65.7936	74.6116	44.4431	62.875	65.2076	89.1558	53.8323	65.0164	66.2407	77.8064	42.4916	79.8995	62.1268	80.0813	45.0777	57.0303	52.9414	69.6573	56.0839	68.5915	51.2	82.0423	56.3443	90.1516	65.5164	88.9114	47.8423	71.4004	53.3556	64.5396	60.7044	79.1283	61.2222	69.5818	60.4449	66.9315	67.3316	99.8648
ARMCX5	66.4332	110.721	82.9213	112.171	61.341	81.4958	99.1867	96.2726	102.734	82.3035	74.5997	129.943	96.2445	73.8535	112.694	103.898	101.417	86.1499	104.716	84.4567	89.219	63.9487	90.1401	75.5074	128.137	84.8461	108.864	91.1436	135.393	98.2906	85.8946	77.4559	74.7823	83.2534	83.8349	89.1442	123.503	80.2684	99.7424	70.3596	123.895	87.5849	88.0558	84.4927	99.1913	78.5336	97.6554	76.4755	118.474
ARMCX6	58.6374	54.5551	51.3027	47.5011	61.066	46.4891	48.9066	55.4601	52.4244	53.4933	52.2409	40.9964	47.2423	48.0788	42.3864	38.2276	42.8408	51.9632	52.6866	52.9902	44.5287	51.1716	41.9501	44.5884	47.1963	52.6223	49.2198	50.8803	54.9508	44.8204	57.6195	55.4091	56.2578	48.0374	46.4177	46.7289	45.4109	46.9757	51.53	54.2354	42.4781	46.5978	49.49	52.2282	48.4646	49.7495	59.7187	58.6437	65.0562
ARNT	54.7526	35.1277	39.4232	42.2976	44.8698	46.2009	48.4704	48.4594	48.743	48.9278	58.6897	48.2159	36.9014	45.0903	35.8407	47.6387	45.6855	47.8203	38.2386	41.6041	48.9347	47.264	51.3271	57.6056	50.8428	47.8691	50.8484	50.026	56.0074	51.2035	45.7551	39.285	43.5523	42.1009	42.5966	39.1874	45.9407	43.2997	38.8381	44.7206	37.701	47.2711	42.549	47.2208	45.018	47.7014	39.7331	45.1618	46.4927
ARNT2	43.915	48.5096	46.0647	41.037	49.4024	37.625	40.7763	41.0268	42.9018	44.0326	34.1606	47.5475	45.3552	48.4535	41.1955	43.6239	36.86	44.5303	36.4375	42.7977	42.9754	37.4938	43.0971	40.9451	40.0908	44.0273	45.903	44.7915	45.5624	40.319	52.2348	47.0283	49.3046	39.1827	35.2176	40.6992	43.1545	37.4155	44.7668	42.3914	42.1982	37.9227	47.5548	47.7423	40.6919	43.7848	44.8988	42.1002	41.9994
ARNTL	41.3424	37.0714	45.4907	40.8596	35.6704	44.8928	53.8703	42.9276	47.31	47.4006	48.3239	41.9937	52.9073	46.9371	53.0702	45.2269	49.0691	46.4426	38.0838	48.3455	47.1285	47.2217	48.7179	53.31	49.3772	46.4351	48.3485	51.592	47.8087	53.3759	44.3836	48.1352	44.9594	52.9403	38.9444	43.3342	44.3217	46.0061	48.6469	44.856	41.608	38.9755	41.0262	50.5053	43.8706	36.7205	41.7304	42.6613	42.6198
ARNTL2	39.6363	35.303	39.0631	39.0698	37.8169	39.442	39.3429	43.7947	45.3637	36.8224	40.7178	40.341	45.813	33.2158	38.5618	42.1201	48.2026	45.6784	40.7273	35.5757	38.8516	42.9747	34.3393	45.5589	42.8138	41.0368	42.9644	44.9298	36.383	39.0295	41.3378	39.0755	40.4101	35.057	37.9921	39.4525	43.967	41.5444	38.5308	39.3322	46.4437	38.7093	39.3749	33.6107	35.0552	35.7061	38.7339	37.5481	41.0459
ARPC1A	160.488	128.555	136.437	103.635	174.866	142.574	145.054	136.653	125.359	130.077	153.733	111.042	145.872	167.865	126.072	163.023	155.557	188.311	128.166	152.866	141.557	192.348	123.033	157.802	101.472	161.295	106.119	133.988	139.753	165.147	120.697	136.115	190.051	233.246	146.868	142.069	112.567	180.874	139.528	138.98	100.67	118.799	216.351	159.124	187.703	141.591	96.5431	105.871	84.2673
ARPC2	40.4279	39.7427	40.6394	42.9609	44.1414	45.1377	37.4246	36.7675	36.2009	40.2634	40.1367	40.1367	46.2221	51.4123	46.8155	44.5896	38.9752	38.816	43.5642	42.7452	48.4843	45.8417	34.8353	43.5944	39.5219	46.6717	48.6012	49.5688	43.327	47.2341	45.1742	42.038	32.944	39.7947	40.6567	39.7886	42.4701	37.5235	41.1602	40.3711	43.2227	40.0952	40.6487	36.5193	46.631	39.6508	33.5719	42.588	42.3603
ARPC3	1226.23	1311.06	1219.99	1247.52	1311.17	1234.83	1315.7	1233.5	1252.12	1255.78	1220.6	1293.32	1367.02	1338.01	1360.37	1228.89	1347.69	1222.99	1319.65	1254.45	1085.69	1330.15	1113.29	1349.64	837.761	1308.38	1128.09	1160.49	1361.8	1320.8	1194.31	1156.77	888.947	1339.51	962.096	1380.91	1030.79	1279.2	1260.94	1188.65	1344.63	926.266	1784.99	1317.69	1510.89	1264.22	1107.76	1562.73	919.443
ARPC4	44.3384	42.4727	37.2989	41.2395	42.9523	38.6845	34.328	34.0375	41.6889	40.6868	38.2878	42.1041	46.7595	50.5303	43.6263	45.9357	44.5137	39.3357	40.0662	45.3401	41.2631	47.7887	41.8573	43.2646	41.9362	42.165	38.0591	45.6369	43.2221	40.1908	43.3549	44.2831	42.3594	36.1804	40.0491	41.6066	41.9438	35.2242	36.863	38.8988	44.351	43.1208	42.8533	43.7306	42.8336	41.0683	40.1979	39.6983	37.1849
ARPC5	2120.47	2063.51	2058.35	2032.98	2107.4	2137.78	2060.14	1998.02	2078.57	2108.24	2091.64	2054.99	2014.47	2087.27	2065.07	2065.43	2009.95	2089.13	2094.44	2083.77	1876.19	2535.69	2623.05	2316.71	1696.47	1984.29	2815.71	2401.26	2647.21	2262.91	2113.5	1613.99	1963.56	2326.33	2106.29	2113.5	2680.69	1829.28	2600.89	2188.25	2345.8	1794.08	2254.68	1970.45	2183.74	2262.91	1529.87	1866.78	2139.26
ARPC5L	308.575	320.092	267.601	314.271	310.975	264.082	272.077	300.051	297	305.868	302.34	300.777	288.458	364.615	309.805	339.44	320.616	342.215	337.327	337.278	213.564	601.251	173.038	398.754	192.376	531.781	199.4	400.998	223.567	422.397	158.62	461.224	179.88	288.126	176.95	316.594	166.348	411.544	152.546	472.873	179.014	344.857	165.425	323.063	199.727	372.053	265.592	391.438	240.094
ARPP19	351.191	346.434	350.985	352.064	327.445	335.265	325.173	354.293	363.239	356.36	340.443	356.51	345.334	330.982	348.675	344.257	327.51	327.482	335.531	346.203	203.321	571.65	388.912	560.64	415.303	544.983	445.602	394.785	391.945	398.991	203.245	295.618	246.967	352.385	287.081	262.984	344.939	323.656	355.579	349.659	354.454	372.951	257.154	248.028	249.972	355.137	309.07	322.033	250.734
ARPP21	39.8439	37.1539	37.8634	38.5884	41.8695	36.8597	44.1178	38.6916	35.3575	40.0877	44.9451	34.2437	37.5704	42.4489	47.2162	43.6273	37.0234	33.1054	40.411	41.244	44.7576	36.8963	35.2694	39.1001	35.297	39.888	34.6348	40.588	34.7314	39.3591	37.3604	44.3971	43.5958	36.0567	37.9502	37.4136	35.8479	41.9016	40.686	33.5928	34.2056	35.5911	36.7766	49.1818	45.0911	38.4155	42.011	39.6869	36.5204
ARR3	49.1905	40.2209	38.8083	36.5914	40.0059	40.8578	43.2488	39.2616	40.1506	35.2615	41.4654	34.5991	44.0919	40.5486	46.8047	46.4025	42.2319	38.9165	46.0519	40.2277	41.5473	35.4132	36.4521	38.0806	40.7474	46.1567	32.1323	34.9604	45.8863	37.6292	39.8039	48.3649	43.1999	37.8375	37.1023	39.5722	46.6923	34.9623	35.6685	38.4732	46.4908	36.3024	45.4146	44.2836	37.1007	37.9668	41.1541	41.6538	39.3866
ARRB1	44.9967	43.3287	45.2473	43.979	53.6187	56.5626	46.566	42.798	41.2408	44.3133	41.8532	41.6896	47.0235	57.1847	44.9267	41.5075	42.7713	43.788	43.336	45.1238	44.4408	46.5175	43.9059	40.7322	46.0838	37.9227	45.6454	51.3001	44.3645	45.3884	46.0182	45.9872	45.2694	42.5772	45.4109	47.7742	41.4315	46.7912	46.5545	47.3421	41.2176	47.588	46.6666	51.1307	44.3698	37.5108	38.9679	41.6288	53.0633
ARRB2	45.3075	38.2184	45.6892	41.4128	41.009	39.834	46.9884	40.9915	48.6659	50.1474	57.3251	37.8627	48.5635	49.5215	46.0158	46.4033	40.1927	49.1582	48.8832	41.3668	40.5217	49.1145	45.712	45.7181	41.8204	44.9194	52.2275	50.051	49.36	45.5855	42.3817	41.676	44.3176	45.8617	47.8601	47.6036	44.7511	48.9709	45.0277	42.003	48.2577	47.1414	41.3545	43.9975	44.1097	42.5017	43.5599	44.3545	37.0875
ARRDC1	63.6409	52.6839	67.6602	50.8974	70.0546	61.1539	60.4133	70.5163	75.962	61.9524	66.1995	59.8783	54.788	72.9672	65.0477	65.3138	66.5652	70.4051	66.7573	58.5509	67.2098	59.1929	57.7017	63.2994	57.5603	56.473	60.271	59.2868	83.4338	73.8647	66.3899	63.607	70.7778	68.2589	57.5277	68.0256	63.2158	52.452	57.7893	67.7269	81.0406	58.3395	59.0095	48.0045	70.3829	65.5755	67.072	63.3482	63.8667
ARRDC2	35.4378	46.513	42.9397	48.6176	36.3126	31.7659	38.8614	43.9034	41.5402	38.7033	40.6754	50.1053	53.419	42.4794	44.4648	41.6708	46.7781	40.255	37.1657	38.5114	39.0349	35.4558	36.1378	35.8979	37.8503	50.4896	34.7403	38.7119	35.1452	42.5655	40.2911	44.9979	36.5784	47.7652	43.4458	35.5797	38.0554	38.7294	34.3649	28.4081	32.6527	39.9854	45.4767	48.9209	40.0337	34.6662	40.1389	41.6269	37.3536
ARRDC3	37.6582	47.7124	47.5952	49.3192	38.5042	45.5136	45.355	47.424	48.7589	41.0051	46.971	47.6606	49.289	47.8903	48.6391	43.8363	48.3969	36.6934	48.0193	50.4211	51.7719	48.9127	49.0632	48.3394	48.8402	46.767	46.2791	43.0483	42.3143	46.6785	49.794	51.5618	42.5265	46.3191	42.7524	48.5982	42.5396	45.9008	51.8804	41.3582	49.7375	41.2227	45.3114	42.4569	48.1221	43.5397	43.3415	41.9418	42.517
ARRDC4	51.5801	80.4532	97.6905	108.711	88.802	50.4201	54.1456	59.732	68.4812	55.7895	59.5342	73.1877	100.496	114.434	77.7461	60.4713	82.2325	59.2265	75.5558	58.6457	61.9474	41.8932	84.2915	63.5345	49.1566	37.1879	66.674	74.5396	60.027	89.8295	89.7686	71.1472	72.7159	111.201	57.2439	81.6554	87.6224	82.9296	77.6945	70.5236	91.659	71.2906	99.8732	90.4246	91.4729	79.7067	57.8642	48.4423	69.4824
ARRDC5	154.326	160.179	215.45	183.042	134.846	124.751	154.798	142.376	160.4	175.219	108.492	103.393	189.022	109.94	193.727	160.979	183.195	120.936	184.26	174.35	257.689	67.6858	132.691	110.321	235.58	126.568	203.383	114.318	213.394	168.028	127.837	69.2673	150.395	101.957	228.43	155.749	208.807	116.732	187.863	105.929	188.566	174.191	206.431	160.769	139.551	120.536	217.818	175.629	251.126
ARSA	57.1993	67.113	70.6845	56.1096	51.1682	59.3765	50.7044	62.5448	61.9689	64.4504	37.1244	47.3548	86.9401	68.0645	61.4907	72.4984	71.5712	58.2957	50.4439	60.178	64.4635	53.4863	53.707	60.2599	57.2984	60.5511	62.3795	61.673	56.4844	55.3352	59.0297	56.3647	56.195	60.1447	46.5146	45.0165	52.6606	40.702	60.4143	57.5358	81.7993	54.5414	62.8563	58.7891	63.9698	54.4122	55.5415	52.3371	45.3475
ARSB	45.8695	43.5375	48.4331	42.3854	38.1184	35.7815	46.3382	41.5712	42.659	38.509	41.3988	43.8267	45.8272	40.6527	47.1913	40.1778	36.4019	43.8327	43.2762	40.9384	42.3215	42.6192	41.8345	39.3696	42.2557	46.9172	43.5397	41.4911	36.981	40.3757	38.3012	47.4202	41.2365	39.6472	44.009	41.2301	44.0486	44.0444	42.3812	39.7608	43.1343	42.3985	38.3099	49.5135	38.9019	44.258	38.9772	42.8158	39.7341
ARSD	58.7634	48.3443	46.1958	45.5581	46.9482	53.0888	48.5713	50.8259	43.6527	42.7594	37.7231	46.3973	43.9313	38.2565	46.9745	41.8173	45.8047	44.2635	46.939	44.6052	47.7119	36.4389	35.3314	38.198	44.3972	44.1527	35.48	42.8644	45.8789	48.3227	46.4778	45.87	51.2694	45.2413	46.5161	40.9939	50.2584	39.7055	41.888	37.8458	39.6109	41.6956	53.3774	49.9342	49.1158	46.5068	45.8935	36.8967	42.5884
ARSE	40.8861	38.9307	39.3405	36.4922	42.1891	38.4695	35.227	40.0661	35.707	40.8196	45.0591	35.9495	38.3761	40.5642	37.3643	41.7525	38.9629	44.9314	32.6354	38.75	41.5844	35.2333	39.101	42.029	38.6298	37.62	33.9704	34.891	32.8566	39.3373	39.515	41.6877	39.7475	36.8788	43.3169	47.6014	46.6061	43.9077	40.7431	39.3511	37.1501	40.4047	40.9113	39.2477	33.7926	37.1512	40.1683	36.7101	38.3409
ARSF	41.0591	36.9864	41.9289	41.7674	42.1111	42.8767	36.3873	34.011	38.968	37.763	37.812	39.4275	46.1122	43.606	41.7177	39.2508	42.3806	38.3519	38.2608	46.6993	33.4598	44.0166	41.8266	44.5891	37.5178	40.4987	47.5687	41.7065	40.3495	37.1917	38.5529	39.8446	36.5488	39.1794	41.8446	40.1146	40.9893	37.2982	39.5747	42.9182	39.5863	35.0516	43.3433	37.1061	36.2768	41.8293	34.6172	39.9007	43.0221
ARSG	58.5595	84.7561	86.2624	93.7244	51.4759	63.7026	95.4802	86.5611	75.2042	85.9172	65.0108	65.9203	85.5251	77.4645	74.0121	78.688	100.938	84.8974	66.3061	71.6091	68.9336	93.4267	74.6826	98.6619	76.6388	62.0964	67.3435	55.8829	66.2491	77.1574	72.709	72.1672	68.5319	72.3847	70.6049	50.2729	62.6927	65.9584	58.8678	84.6199	60.8176	62.0964	68.6074	60.5964	69.8764	60.1633	87.1852	88.5505	77.5319
[truncated: 15,882 more rows]
[truncated: 73 more columns]
