# Supplementary material for: Identification of immune-related biomarkers associated with allergic rhinitis and development of a sample diagnostic model
Source: PLoS One. 2025 Sep 3;20(9):e0329549. doi: 10.1371/journal.pone.0329549 (PMC12407488; doi:10.1371/journal.pone.0329549)
Supplement: S3 File — (XLSX) [file pone.0329549.s003.xlsx]

## Sheet: ssGSEA-infor-1-test
		GSE50101	GSE50101	GSE50101	GSE50101	GSE50101	GSE50101	GSE50101	GSE50101	GSE50101	GSE50101	GSE50101	GSE50101	GSE50101	GSE50101	GSE50101	GSE50101	GSE50101	GSE50101	GSE50101	GSE50101	GSE50223	GSE50223	GSE50223	GSE50223	GSE50223	GSE50223	GSE50223	GSE50223	GSE50223	GSE50223	GSE50223	GSE50223	GSE50223	GSE50223	GSE50223	GSE50223	GSE50223	GSE50223	GSE50223	GSE50223	GSE50223	GSE50223	GSE50223	GSE50223	GSE50223	GSE50223	GSE50223	GSE50223
		CTRL	CTRL	CTRL	CTRL	CTRL	CTRL	CTRL	CTRL	CTRL	CTRL	CTRL	CTRL	CTRL	CTRL	CTRL	CTRL	CTRL	CTRL	CTRL	CTRL	CTRL	CTRL	CTRL	CTRL	CTRL	CTRL	CTRL	CTRL	CTRL	CTRL	CTRL	CTRL	CTRL	CTRL	CTRL	CTRL	CTRL	CTRL	CTRL	CTRL	CTRL	CTRL	CTRL	CTRL	CTRL	CTRL	CTRL	CTRL
Symbol	pvalue	GSM1214208	GSM1214209	GSM1214212	GSM1214213	GSM1214216	GSM1214217	GSM1214220	GSM1214221	GSM1214224	GSM1214225	GSM1214228	GSM1214229	GSM1214230	GSM1214231	GSM1214234	GSM1214235	GSM1214238	GSM1214239	GSM1214242	GSM1214243	GSM1215996	GSM1215997	GSM1216016	GSM1216017	GSM1216018	GSM1216019	GSM1216020	GSM1216021	GSM1216022	GSM1216023	GSM1216024	GSM1216025	GSM1216026	GSM1216027	GSM1216028	GSM1216029	GSM1216030	GSM1216031	GSM1216032	GSM1216033	GSM1216034	GSM1216035	GSM1216036	GSM1216037	GSM1216042	GSM1216043	GSM1216044	GSM1216045
Activated CD8 T cell	0.555	0.991902	1	1	1	0.956523	0.931722	0.957179	0.96004	0.951891	0.902838	1	1	1	0.939978	0.920562	0.996925	0.984619	1	0.91538	0.987868	0.69841	1	0.71564	1	0.87113	1	0.758489	0.897898	0.763673	0.852983	0.849058	1	0.652113	0.69958	0.611707	0.801377	0.679212	0.920902	0.767447	1	0.692907	0.981246	0.636234	0.953934	0.73835	0.875229	0.913247	1
Central memory CD8 T cell	0.00428979	0.667813	0.480351	0.395488	0.429194	0.48598	0.434689	0.514095	0.424214	0.531983	0.448612	0.47433	0.453367	0.48047	0.454662	0.465963	0.56137	0.494046	0.541856	0.589739	0.550273	0.569273	0.513799	0.497599	0.467174	0.573194	0.54684	0.437833	0.574537	0.622998	0.498708	0.570064	0.504587	0.514529	0.584319	0.486672	0.566289	0.438647	0.510137	0.473932	0.493837	0.52271	0.571565	0.521935	0.586889	0.468276	0.567799	0.414108	0.460391
Effector memory CD8 T cell	0.643951	0.840563	0.836191	0.763072	0.81044	0.717215	0.725258	0.754012	0.794099	0.796774	0.743695	0.78535	0.805863	0.821924	0.795533	0.797533	0.804582	0.857649	0.793647	0.779834	0.799912	0.808805	0.788367	0.782211	0.819941	0.805222	0.800766	0.809731	0.85272	0.817912	0.851398	0.771954	0.846213	0.781005	0.829153	0.7765	0.854646	0.693313	0.758977	0.75855	0.845713	0.797099	0.834635	0.766327	0.892164	0.771733	0.846243	0.87078	0.797699
Activated CD4 T cell	0.0164965	0.701089	0.676566	0.653976	0.623915	0.639142	0.678886	0.610853	0.604116	0.663187	0.690933	0.735243	0.633793	0.669752	0.599104	0.760332	0.798144	0.749112	0.69152	0.668754	0.747688	0.471132	0.842399	0.555506	0.799845	0.666852	0.902995	0.420542	0.736346	0.346361	0.671741	0.303029	0.822497	0.319174	0.41817	0.407123	0.644625	0.479117	0.759658	0.490611	0.768114	0.502505	0.746649	0.376562	0.704439	0.293333	0.711968	0.602984	0.765793
Central memory CD4 T cell	4.61672e-05	0.769903	0.784579	0.742607	0.707091	0.68707	0.691508	0.752695	0.758286	0.779392	0.689289	0.666237	0.667496	0.785803	0.623551	0.755497	0.86262	0.793542	0.724233	0.709138	0.824244	0.779085	0.768947	0.74137	0.713645	0.880409	0.824943	0.748787	0.730659	0.808771	0.666544	0.791387	0.783452	0.784197	0.741929	0.763566	0.72388	0.737655	0.764584	0.739166	0.710086	0.791134	0.77385	0.770614	0.73676	0.772198	0.744693	0.804065	0.631324
Effector memory CD4 T cell	0.282105	0.41984	0.315645	0.432899	0.326332	0.399499	0.303512	0.385876	0.425633	0.40576	0.358232	0.165348	0.450388	0.286677	0.0902695	0.528976	0.413029	0.414577	0.384178	0.404935	0.355712	0.378345	0.529384	0.441338	0.393059	0.436204	0.520855	0.411088	0.340834	0.368552	0.281953	0.299255	0.345657	0.274369	0.367435	0.321123	0.31749	0.209223	0.426762	0.262374	0.421791	0.379185	0.4451	0.205947	0.379516	0.245204	0.283195	0.314518	0.389392
T follicular helper cell	0.630673	0.533907	0.493189	0.417246	0.378381	0.382826	0.358178	0.42779	0.501023	0.494739	0.457857	0.412024	0.371123	0.563665	0.332653	0.526815	0.528137	0.510661	0.429007	0.485609	0.442645	0.462381	0.295908	0.477988	0.298248	0.548537	0.385789	0.416047	0.453817	0.512193	0.511446	0.473004	0.454181	0.483667	0.540847	0.509861	0.527501	0.454892	0.495689	0.48596	0.44675	0.459827	0.479954	0.506034	0.591751	0.534951	0.523165	0.38752	0.238431
Gamma delta T cell	0.0168397	0.849381	0.811163	0.727852	0.742266	0.751614	0.789199	0.821763	0.768666	0.770469	0.69426	0.739871	0.766849	0.74142	0.709505	0.726604	0.722055	0.7903	0.704296	0.716351	0.717339	0.670329	0.654657	0.743567	0.687899	0.678161	0.665476	0.728233	0.742859	0.676776	0.762071	0.720403	0.720886	0.745684	0.773558	0.714064	0.831643	0.644591	0.716458	0.639946	0.808591	0.663158	0.751167	0.724212	0.794593	0.654183	0.798661	0.705832	0.757951
Type 1 T helper cell	0.390371	0.610656	0.526441	0.503368	0.506973	0.541053	0.470255	0.520648	0.581276	0.581757	0.515645	0.464464	0.46934	0.570764	0.464119	0.613992	0.648913	0.586176	0.567884	0.558254	0.563923	0.529259	0.556922	0.568796	0.490497	0.551516	0.591448	0.489212	0.503919	0.521051	0.507354	0.575117	0.585173	0.533432	0.561383	0.531715	0.627781	0.503845	0.610078	0.553035	0.577251	0.573235	0.649453	0.53735	0.660711	0.501666	0.531815	0.532593	0.464903
Type 17 T helper cell	0.845177	0.268519	0.264056	0.129111	0.0522437	0.0908939	0	0.319661	0.303393	0.240227	0.106315	0	0	0.17243	0.0148656	0.256203	0.228633	0.174427	0.19665	0.332352	0.27727	0.200532	0.313274	0.169496	0.096578	0.185686	0.290986	0.218068	0.222382	0.312051	0.246316	0.0389457	0.239444	0	0.100585	0.00246466	0.287923	0.0538791	0.202942	0.150199	0.218179	0	0.203388	0.0355932	0.322101	0.11999	0.280362	0	0.0515588
Type 2 T helper cell	0.187316	0.453796	0.398483	0.334366	0.303128	0.206982	0.258664	0.357856	0.325725	0.36614	0.290099	0.12798	0.224358	0.358244	0.219182	0.483263	0.424931	0.466307	0.348345	0.399142	0.334099	0.137892	0.582161	0	0.352888	0.0828485	0.559873	0.0355276	0.323645	0	0.242005	0.0487519	0.437818	0.145132	0.141252	0.146381	0.329147	0.0693564	0.431914	0	0.417862	0.0783862	0.395486	0	0.350088	0.0432082	0.267188	0.163122	0.367033
Regulatory T cell	0.0159658	0.786083	0.740907	0.774094	0.792945	0.72724	0.710856	0.777136	0.721596	0.760284	0.695218	0.77903	0.637242	0.762393	0.717227	0.769733	0.69781	0.793352	0.704667	0.665113	0.745049	0.65635	0.467758	0.736727	0.640969	0.566336	0.457917	0.624082	0.684583	0.61114	0.705857	0.78553	0.476059	0.751909	0.760916	0.679169	0.761791	0.707081	0.764947	0.740421	0.745369	0.747889	0.673786	0.819401	0.834818	0.741982	0.743145	0.341082	0.514048
Activated B cell	0.247791	0.430895	0.380948	0.356813	0.331708	0.194503	0.195055	0.349352	0.427456	0.370663	0.401049	0.199153	0.313555	0.296323	0.164454	0.378711	0.406819	0.406222	0.289289	0.351725	0.282285	0.386608	0.603683	0.31	0.25497	0.387118	0.513003	0.163091	0.150211	0.351564	0.130787	0.226318	0.30898	0.340209	0.179233	0.281043	0.358727	0.219349	0.296775	0.248357	0.236584	0.21769	0.283929	0.162593	0.225329	0.073855	0.127398	0.124845	0.35545
Immature B cell	0.636436	0.536142	0.529365	0.322392	0.456142	0.446748	0.36629	0.367774	0.458339	0.450448	0.378805	0.251676	0.480559	0.457506	0.243073	0.488602	0.465499	0.420928	0.366249	0.503405	0.418946	0.466518	0.613311	0.359239	0.274047	0.55909	0.523246	0.396542	0.339231	0.426529	0.148045	0.457575	0.287853	0.418985	0.421932	0.470434	0.487681	0.424035	0.378434	0.487168	0.468654	0.409335	0.477724	0.440218	0.514655	0.435009	0.302399	0.303483	0.338926
Memory B cell	0.41954	0.698032	0.647156	0.543953	0.598389	0.582494	0.587221	0.563599	0.610132	0.705713	0.621042	0.523431	0.505232	0.716717	0.532676	0.748135	0.765599	0.721333	0.608345	0.616604	0.555486	0.478924	0.68764	0.488857	0.448076	0.523121	0.73396	0.459269	0.652045	0.597325	0.623032	0.287162	0.532346	0.423868	0.505971	0.401181	0.638829	0.440936	0.714333	0.378146	0.537254	0.443813	0.637717	0.293742	0.584269	0.314184	0.622192	0.505771	0.556926
Natural killer cell	0.0130736	0.345049	0.316904	0.170288	0.213047	0.252244	0.213668	0.245689	0.326561	0.309579	0.281468	0.155184	0.177525	0.213396	0.118242	0.328363	0.258699	0.208426	0.243953	0.340097	0.215136	0.277843	0.286905	0.236655	0.226998	0.302631	0.331857	0.240332	0.385646	0.26789	0.330483	0.215127	0.266995	0.192145	0.276765	0.315029	0.353366	0.241285	0.242554	0.232599	0.13586	0.212956	0.332134	0.207798	0.415526	0.325993	0.219071	0.114176	0.2483
CD56bright natural killer cell	0.454986	0.54525	0.653201	0.549527	0.531126	0.462608	0.516871	0.640599	0.507028	0.636567	0.604942	0.462717	0.515243	0.624454	0.469447	0.612592	0.642494	0.635928	0.545355	0.558837	0.563459	0.548441	0.611886	0.515685	0.533961	0.552107	0.59691	0.485438	0.508958	0.502147	0.399727	0.553972	0.585819	0.525462	0.564176	0.556686	0.564016	0.471672	0.611377	0.543702	0.489044	0.535038	0.66819	0.524786	0.683782	0.518594	0.476406	0.546163	0.512403
CD56dim natural killer cell	0.369973	0.448883	0.424541	0.438445	0.316683	0.285617	0.243235	0.449612	0.491704	0.377714	0.443965	0.15797	0.314881	0.302713	0.082632	0.392405	0.54808	0.474146	0.264351	0.27076	0.338888	0.360677	0.362767	0.431899	0.11727	0.38973	0.411867	0.336162	0.338305	0.527654	0.220941	0.370677	0.340038	0.373568	0.416105	0.393172	0.45717	0.359576	0.40019	0.378511	0.328112	0.415607	0.478121	0.408902	0.478426	0.391242	0.337461	0.362702	0.0612485
Myeloid derived suppressor cell	0.0850821	0.953022	0.971407	0.927693	0.966352	1	0.985521	0.969486	0.947157	0.981155	0.902133	0.960657	0.963192	0.927466	0.931145	1	1	0.99682	0.945975	1	1	0.937501	0.711949	0.946421	0.950204	0.908734	0.706645	0.90431	1	0.925295	0.955603	1	0.936995	0.972979	1	0.985275	1	0.987557	1	1	0.955251	0.980077	0.98542	0.996466	0.995819	0.929848	1	0.917198	0.6693
Natural killer T cell	0.407029	0.523416	0.508972	0.499118	0.506039	0.394396	0.39148	0.464998	0.523732	0.540913	0.450724	0.440971	0.437414	0.518798	0.333518	0.560972	0.585405	0.555848	0.531252	0.512457	0.480617	0.424906	0.462749	0.439137	0.430291	0.444468	0.530767	0.361336	0.406617	0.425973	0.335084	0.367171	0.419846	0.368278	0.450082	0.40687	0.460555	0.38071	0.422537	0.411001	0.40323	0.337037	0.488272	0.369691	0.535842	0.454162	0.390809	0.296226	0.45326
Activated dendritic cell	0.205609	0.706059	0.575787	0.624355	0.617479	0.711454	0.713748	0.587309	0.631836	0.623927	0.590767	0.570541	0.586015	0.689426	0.564309	0.672207	0.632387	0.632042	0.56631	0.575802	0.601229	0.632763	0.527751	0.643154	0.555439	0.528789	0.610989	0.591948	0.572647	0.541491	0.536485	0.608034	0.586916	0.629348	0.524154	0.494087	0.66263	0.467511	0.703604	0.616872	0.54264	0.547998	0.671546	0.696206	0.728011	0.55903	0.542258	0.606917	0.451021
Plasmacytoid dendritic cell	0.0229664	0.766428	0.72294	0.772871	0.714781	0.713945	0.699371	0.751445	0.79383	0.772477	0.74506	0.715437	0.718167	0.732727	0.617183	0.825445	0.748983	0.746233	0.725283	0.665466	0.737166	0.744263	0.644548	0.767503	0.669366	0.77742	0.683671	0.736104	0.728146	0.750869	0.756694	0.776543	0.766254	0.842146	0.783417	0.796836	0.844008	0.742348	0.793631	0.729956	0.791521	0.786137	0.803597	0.766308	0.786594	0.732649	0.780686	0.802405	0.62887
Immature dendritic cell	0.789205	0.78325	0.779832	0.816511	0.734485	0.807645	0.819829	0.796461	0.828698	0.76392	0.680556	0.756104	0.800981	0.793384	0.739405	0.78358	0.802496	0.839346	0.74554	0.709518	0.777241	0.786808	0.545402	0.902004	0.682974	0.816752	0.610516	0.725078	0.685358	0.800229	0.707396	0.900253	0.639343	0.852002	0.767981	0.843976	0.79512	0.821322	0.793186	0.839092	0.691155	0.801311	0.752486	0.853782	0.864372	0.867193	0.637639	0.702025	0.525993
Macrophage	0.0253323	0.803305	0.751443	0.712215	0.764628	0.820173	0.790012	0.71792	0.747193	0.755619	0.799323	0.767809	0.761304	0.809281	0.835978	0.757485	0.72616	0.799194	0.755699	0.686771	0.70471	0.727563	0.738533	0.734977	0.744776	0.725217	0.750551	0.647225	0.728444	0.625892	0.718419	0.789624	0.526697	0.739734	0.839015	0.76595	0.822362	0.603325	0.682237	0.739838	0.645083	0.768042	0.723262	0.828276	0.854217	0.713682	0.6829	0.547152	0.397459
Eosinophil	0.580691	0.302764	0.299032	0.191735	0.260139	0.133784	0.164957	0.246479	0.340922	0.30304	0.29566	0.138542	0.249713	0.355976	0.200884	0.385611	0.452447	0.332179	0.429302	0.355318	0.254342	0.351885	0.343609	0.237593	0.193427	0.276274	0.35498	0.230611	0.215195	0.357678	0.210462	0.341385	0.36257	0.193609	0.379109	0.261111	0.279313	0.225449	0.374336	0.319053	0.263237	0.366157	0.238335	0.273052	0.372611	0.459209	0.248058	0.270236	0.403807
Mast cell	0.929069	0.565563	0.542129	0.495408	0.436273	0.501887	0.580587	0.400716	0.542765	0.349272	0.293252	0.430019	0.425148	0.472976	0.391853	0.511318	0.332597	0.471291	0.398722	0.441555	0.418315	0.350236	0.418716	0.495082	0.340207	0.363086	0.459362	0.424151	0.535949	0.419963	0.392279	0.466506	0.415916	0.38864	0.491085	0.452729	0.437908	0.439277	0.576523	0.512163	0.544992	0.445227	0.635271	0.512226	0.60302	0.408982	0.509476	0.389663	0.352203
Monocyte	0.193087	1	0.958372	0.990587	0.996367	0.994225	1	1	1	1	1	0.999786	0.940498	0.989953	1	0.962673	0.941627	1	0.964114	0.958315	0.956653	1	0.870014	1	0.857069	1	0.891657	1	0.945612	1	1	0.964281	0.907407	1	0.996617	1	0.976995	1	0.92947	0.955364	0.898048	1	1	1	1	1	0.913864	1	0.867472
Neutrophil	0.504132	0	0	0	0	0	0.180033	0	0	0	0	0.0936857	0.0096003	0	0	0	0	0	0	0	0	0	0	0.180259	0	0	0	0	0	0.0428056	0	0	0	0.0720565	0	0	0	0	0	0.105714	0	0.182646	0	0.0924071	0	0	0	0.0335228	0
[truncated: 74 more columns]
