# Supplementary material for: Identification of immune-related biomarkers associated with allergic rhinitis and development of a sample diagnostic model
Source: PLoS One. 2025 Sep 3;20(9):e0329549. doi: 10.1371/journal.pone.0329549 (PMC12407488; doi:10.1371/journal.pone.0329549)
Supplement: S4 File — (XLSX) [file pone.0329549.s004.xlsx]

## Sheet: estimate-scores
ID	Type	StromalScore	ImmuneScore	ESTIMATEScore
	Pvalue	0.00219047	0.029498	0.0143068
GSE50101	CTRL	-266.993	2953.5	2686.51
GSE50101	CTRL	-214.148	2938.64	2724.49
GSE50101	CTRL	-286.19	3168.89	2682.7
GSE50101	CTRL	-135.035	3002.91	2867.88
GSE50101	CTRL	-129.766	3099.77	2970
GSE50101	CTRL	-159.104	3082.37	2923.26
GSE50101	CTRL	-318.138	2903.02	2584.88
GSE50101	CTRL	-460.734	2919.62	2458.89
GSE50101	CTRL	-168.085	3004.4	2836.32
GSE50101	CTRL	-185.255	2995.98	2810.72
GSE50101	CTRL	-249.639	3034.41	2784.77
GSE50101	CTRL	-149.288	2989.57	2840.28
GSE50101	CTRL	-29.7845	2999.81	2970.03
GSE50101	CTRL	-48.5278	3162.94	3114.41
GSE50101	CTRL	-128.059	2861.05	2732.99
GSE50101	CTRL	-493.362	2884.5	2391.14
GSE50101	CTRL	-278.4	2918.42	2640.02
GSE50101	CTRL	-261.679	2990.07	2728.39
GSE50101	CTRL	-219.047	2953.7	2734.66
GSE50101	CTRL	-238.36	2925.43	2687.07
GSE50223	CTRL	-597.24	2773.9	2176.66
GSE50223	CTRL	-894.362	2946.59	1652.23
GSE50223	CTRL	-265.866	2812	2546.13
GSE50223	CTRL	-380.528	3036.11	2655.58
GSE50223	CTRL	-719.996	2720.21	2000.21
GSE50223	CTRL	-883.478	2696.32	1812.85
GSE50223	CTRL	-562.123	2787.73	2225.6
GSE50223	CTRL	-169.1	2932.48	2763.38
GSE50223	CTRL	-510.347	2742.8	2232.45
GSE50223	CTRL	-139.656	2920.37	2780.72
GSE50223	CTRL	-337.563	2948.22	2610.66
GSE50223	CTRL	-323.543	2891.95	2568.4
GSE50223	CTRL	-530.593	2754.96	2224.37
GSE50223	CTRL	29.5594	2740.93	2770.49
GSE50223	CTRL	-431.957	2737.16	2305.21
GSE50223	CTRL	-208.833	2786.84	2578.01
GSE50223	CTRL	-537.307	2760.97	2223.66
GSE50223	CTRL	-250.99	2843.02	2592.03
GSE50223	CTRL	-295.17	2970.01	2674.85
GSE50223	CTRL	-185.552	3025.01	2839.46
GSE50223	CTRL	-289.213	2987.23	2498.02
GSE50223	CTRL	-520.557	2856.87	2336.31
GSE50223	CTRL	-287.981	2996.28	2508.3
GSE50223	CTRL	-204.303	2959.56	2755.26
GSE50223	CTRL	-413.905	2993.95	2380.04
GSE50223	CTRL	-40.8188	2969.54	2928.72
GSE50223	CTRL	-538.488	2867.51	2329.02
GSE50223	CTRL	-709.179	2948.54	2039.36
GSE50223	CTRL	-317.244	2731.74	2414.5
GSE50223	CTRL	-906.769	2596.82	1690.05
GSE50223	CTRL	-128.759	2597.16	2468.4
GSE50223	CTRL	-199.316	2378.35	2179.03
GSE50223	CTRL	-443.829	2773.89	2330.06
GSE50223	CTRL	-476.516	2836.02	2359.51
GSE50223	CTRL	-214.698	2752.62	2537.92
GSE50223	CTRL	-611.068	2716.15	2105.08
GSE50223	CTRL	-387.893	2812.06	2424.16
GSE50223	CTRL	-731	2962.16	1831.16
GSE50223	CTRL	-444.169	2763.71	2319.54
GSE50223	CTRL	-599.877	2890.06	2290.18
GSE50223	CTRL	-419.788	2844.5	2424.72
GSE50223	CTRL	-119.904	2940.96	2821.06
GSE50101	AR	-302.923	2969.79	2666.87
GSE50101	AR	-133.446	3008.22	2874.77
GSE50101	AR	-184.029	2996.51	2812.48
GSE50101	AR	-76.0315	2968.37	2892.34
GSE50101	AR	-295.776	2889.59	2593.82
GSE50101	AR	-431.234	2867.26	2436.02
GSE50101	AR	-492.674	2863.19	2370.52
GSE50101	AR	-110.346	3071.48	2961.13
GSE50101	AR	-278.845	2872.31	2593.47
GSE50101	AR	-597.061	2844.98	2247.92
GSE50101	AR	-435.876	2879.51	2443.64
GSE50101	AR	-429.948	2878.31	2448.37
GSE50101	AR	-158.042	3095.5	2937.45
GSE50101	AR	-362.752	2928.24	2565.49
GSE50101	AR	-286.021	3048.1	2762.08
GSE50101	AR	-393.754	2942.67	2548.91
GSE50101	AR	-208.873	2936.42	2727.54
GSE50101	AR	-525.745	2903.39	2377.64
GSE50223	AR	-320.435	2868.94	2548.51
GSE50223	AR	-879.357	2709.33	1829.97
GSE50223	AR	-500.22	2836.23	2336.01
GSE50223	AR	-861.63	2679.66	1818.03
GSE50223	AR	-414.031	2853.64	2439.61
GSE50223	AR	-349.128	3022.06	2672.93
GSE50223	AR	-428.431	2807.68	2379.25
GSE50223	AR	-847.665	2650.49	1802.83
GSE50223	AR	-362.999	2853.91	2490.91
GSE50223	AR	-996.462	2489.58	1493.12
GSE50223	AR	-499.874	2822.83	2322.95
GSE50223	AR	-1028.02	2566.9	1538.89
GSE50223	AR	-497.452	2796.81	2299.36
GSE50223	AR	-915.686	2549.88	1634.2
GSE50223	AR	-283.563	2822.61	2539.05
GSE50223	AR	-867.206	2768.27	1901.06
GSE50223	AR	-644.962	2810.35	2165.39
GSE50223	AR	-167.457	2864.35	2696.9
GSE50223	AR	-700.424	2789.85	2089.42
GSE50223	AR	-1097.96	2656.66	1558.69
GSE50223	AR	-213.155	2791.81	2578.66
GSE50223	AR	-279.426	2800.45	2521.02
GSE50223	AR	-765.491	2707.23	1941.74
GSE50223	AR	-1026.65	2596.12	1569.47
GSE50223	AR	-507.92	2846.92	2339
GSE50223	AR	-875.406	2640.94	1765.54
GSE50223	AR	-727.3	2776.81	2049.51
GSE50223	AR	-892.974	2663.23	1770.26
GSE50223	AR	-542.69	2837.46	2294.77
GSE50223	AR	-307.373	2831.53	2524.16
GSE50223	AR	-387.461	2797.21	2409.75
GSE50223	AR	-500.738	2817.68	2316.94
GSE50223	AR	-213.775	2866.26	2652.48
GSE50223	AR	-295.972	3082.26	2786.29
GSE50223	AR	-181.317	2956.12	2774.8
GSE50223	AR	-810.908	2678.39	1867.49
GSE50223	AR	-468.616	2804.01	2335.4
GSE50223	AR	-758.474	2713.97	1955.49
GSE50223	AR	-230.099	2880.54	2650.44
GSE50223	AR	-75.6252	2804.01	2928.39
GSE50223	AR	-437.983	2833.37	2395.39
GSE50223	AR	-489.787	2872.65	2382.86
