# Supplementary material for: Identification of immune-related biomarkers associated with allergic rhinitis and development of a sample diagnostic model
Source: PLoS One. 2025 Sep 3;20(9):e0329549. doi: 10.1371/journal.pone.0329549 (PMC12407488; doi:10.1371/journal.pone.0329549)
Supplement: S5 File — (XLSX) [file pone.0329549.s005.xlsx]

## Sheet: kMEtable1
Gene	Module	PCblack.cor	PCblack.pval	PCblue.cor	PCblue.pval	PCbrown.cor	PCbrown.pval	PCgreen.cor	PCgreen.pval	PCgrey.cor	PCgrey.pval	PCred.cor	PCred.pval	PCturquoise.cor	PCturquoise.pval	PCyellow.cor	PCyellow.pval
2024-03-01	blue	0.208731	0.0210408	0.821408	4.80073e-31	0.415818	1.90656e-06	0.299456	0.000805812	0.271556	0.00248117	0.0467207	0.609341	-0.70499	1.2684e-19	-0.319829	0.000329339
2024-03-02	blue	0.00638532	0.944351	0.525593	5.09695e-10	0.255995	0.0044268	0.416315	1.84817e-06	0.376243	1.94615e-05	0.32776	0.000228437	-0.470041	4.69745e-08	0.0840187	0.357525
2024-09-01	turquoise	-0.394458	6.93197e-06	-0.751482	2.03552e-23	-0.243425	0.00689651	-0.183248	0.0433474	-0.137375	0.131325	0.0280445	0.759123	0.659001	1.56314e-16	0.30466	0.000645068
2024-09-03	turquoise	-0.113569	0.212938	-0.546738	7.27172e-11	-0.585555	1.40018e-12	-0.41287	2.29056e-06	-0.413893	2.1496e-06	-0.13901	0.126753	0.671609	2.52144e-17	0.248889	0.00570249
2024-09-05	turquoise	-0.117595	0.197053	-0.442237	3.39932e-07	-0.34144	0.00011868	-0.253909	0.00477181	-0.291014	0.00114619	-0.0581309	0.524773	0.425307	1.04363e-06	0.207867	0.0215913
2024-09-06	grey	-0.288661	0.00126207	-0.193986	0.0322761	0.212884	0.0185615	0.586628	1.24595e-12	0.528965	3.76996e-10	0.600071	2.78278e-13	-0.0583441	0.523251	0.499381	4.76479e-09
2024-09-07	yellow	-0.340279	0.000125616	-0.367081	3.19715e-05	-0.0922566	0.312172	0.393148	7.48187e-06	0.171621	0.0587375	0.75286	1.5256e-23	0.143906	0.113793	0.921821	3.19394e-51
2024-09-11	turquoise	0.220797	0.0145289	-0.0536422	0.557324	-0.380659	1.52377e-05	-0.190872	0.0352084	-0.351333	7.25058e-05	0.0879412	0.335442	0.22432	0.0129942	0.299271	0.000812166
A2M	blue	0.0927063	0.309809	0.759389	3.79351e-24	0.548366	6.22422e-11	0.648995	6.25771e-16	0.552008	4.38095e-11	0.476457	2.90008e-08	-0.795368	7.35218e-28	0.0133075	0.884332
AACS	turquoise	-0.0713499	0.434821	-0.487752	1.21099e-08	-0.307198	0.000577874	-0.333708	0.000172485	-0.238404	0.00818366	-0.254855	0.0046124	0.5652	1.18449e-11	-0.0238161	0.794566
AAMP	turquoise	0.0167232	0.854935	-0.160515	0.077369	-0.216156	0.0167895	-0.0608509	0.505527	-0.0766103	0.401632	0.111393	0.22189	0.297628	0.000870474	0.253924	0.00476926
AARS	turquoise	-0.258229	0.00408214	-0.602225	2.1741e-13	-0.396388	6.1915e-06	-0.438954	4.24543e-07	-0.400619	4.82083e-06	-0.249052	0.00567004	0.598169	3.45483e-13	0.0758885	0.406095
AASDH	brown	-0.121571	0.182227	0.218493	0.0156155	0.698807	3.57093e-19	0.630191	7.40745e-15	0.563451	1.41338e-11	0.511239	1.77443e-09	-0.510032	1.96558e-09	0.147908	0.103985
AATF	turquoise	-0.0601983	0.510111	-0.675661	1.37628e-17	-0.540941	1.25707e-10	-0.594884	5.00322e-13	-0.589548	9.04986e-13	-0.272749	0.00237011	0.775531	9.96842e-26	0.132304	0.146307
ABCA1	blue	0.674083	1.7441e-17	0.83233	1.5385e-32	0.155471	0.0872724	0.0525629	0.565293	-0.00871234	0.924123	-0.116597	0.200908	-0.63395	4.58123e-15	-0.379657	1.61133e-05
ABCA4	grey	0.209318	0.0206741	0.0756669	0.407471	0.125843	0.167225	-0.251296	0.00523792	-0.176771	0.0514431	-0.436768	4.91651e-07	-0.0954109	0.295844	-0.492786	8.12184e-09
ABCB1	grey	-0.131744	0.148038	0.143703	0.11431	0.49919	4.83958e-09	0.448557	2.20113e-07	0.534454	2.29095e-10	0.191393	0.0347032	-0.365638	3.45252e-05	-0.0502676	0.582419
ABCB10	turquoise	-0.236269	0.00879254	-0.57627	3.77676e-12	-0.551041	4.81126e-11	-0.308984	0.000534504	-0.281746	0.00166716	-0.0550464	0.547037	0.707225	8.66668e-20	0.314964	0.00041017
ABCB6	turquoise	-0.141546	0.119906	-0.704671	1.33885e-19	-0.581576	2.15035e-12	-0.564584	1.2607e-11	-0.579052	2.81479e-12	-0.201812	0.0258056	0.812816	6.12361e-30	0.252071	0.00509557
ABCB7	turquoise	-0.00637392	0.94445	-0.112082	0.219028	-0.281975	0.00165204	0.00110974	0.990321	0.0202519	0.824774	0.0625244	0.493871	0.229214	0.0110982	0.184099	0.0423674
ABCC4	turquoise	-0.233554	0.00962435	-0.464708	6.96114e-08	-0.281806	0.00166316	0.0882909	0.333516	-0.0530763	0.561496	0.433558	6.08723e-07	0.37139	2.53622e-05	0.678094	9.52266e-18
ABCD1	blue	0.44478	2.85688e-07	0.857345	2.07855e-36	0.356502	5.56806e-05	0.181752	0.0451166	0.193435	0.0327798	-0.0491634	0.590741	-0.663262	8.52071e-17	-0.409988	2.73602e-06
ABCE1	turquoise	-0.172906	0.0568421	-0.415718	1.91851e-06	-0.396155	6.27665e-06	-0.148345	0.102954	-0.16276	0.0732608	0.149753	0.0996917	0.462108	8.41263e-08	0.491089	9.29888e-09
ABCF1	turquoise	-0.148963	0.101512	-0.557867	2.46813e-11	-0.564837	1.22884e-11	-0.553573	3.76239e-11	-0.459935	9.84268e-08	-0.321233	0.000308911	0.765021	1.10165e-24	0.0982042	0.281866
ABCF2	grey	-0.133686	0.142101	0.331658	0.00019014	0.470314	4.60266e-08	0.51964	8.6107e-10	0.57732	3.3813e-12	0.35536	5.90494e-05	-0.433146	6.25522e-07	0.0432052	0.636552
ABCF3	blue	0.386566	1.09238e-05	0.427225	9.21841e-07	0.282281	0.00163204	0.221882	0.0140402	0.252558	0.00500792	0.0837811	0.358891	-0.330848	0.000197572	-0.150481	0.0980379
ABHD12	blue	-0.0118886	0.896593	0.593891	5.59107e-13	0.223627	0.0132842	0.278879	0.00186733	0.248333	0.0058151	0.20622	0.0226742	-0.506838	2.57148e-09	0.00969966	0.915554
ABHD14A	brown	-0.249693	0.00554341	0.268244	0.00281451	0.677128	1.10271e-17	0.657367	1.96778e-16	0.715614	2.00955e-20	0.374267	2.16884e-05	-0.509876	1.9916e-09	-0.00218189	0.980971
ABHD14B	grey	0.072441	0.427811	0.0696674	0.445758	0.4735	3.62645e-08	0.133093	0.143895	0.230868	0.0105146	-0.168836	0.0630232	-0.251181	0.00525932	-0.435269	5.43361e-07
ABHD17B	turquoise	-0.2647	0.00321542	-0.478426	2.49622e-08	-0.464887	6.87041e-08	-0.26138	0.00363697	-0.203627	0.0244742	-0.040429	0.65839	0.553781	3.68704e-11	0.264724	0.00321261
ABHD17C	turquoise	0.0244117	0.789546	-0.623706	1.67151e-14	-0.588061	1.0654e-12	-0.700507	2.69348e-19	-0.667714	4.47269e-17	-0.511823	1.68847e-09	0.76495	1.11908e-24	-0.087501	0.337876
ABHD2	blue	0.197091	0.029561	0.379646	1.61226e-05	-0.0767648	0.40068	0.0644902	0.480363	0.026612	0.771078	0.0934468	0.305944	-0.228321	0.0114248	0.0345281	0.705756
ABHD5	grey	0.359944	4.65834e-05	0.310068	0.000509666	-0.323417	0.000279449	-0.189812	0.0362566	-0.310725	0.000495134	-0.00531434	0.953673	0.0199544	0.827307	0.054802	0.548821
ABHD6	blue	0.144691	0.111813	0.620663	2.43315e-14	0.30921	0.000529225	0.307988	0.000558296	0.349464	7.96816e-05	0.0883047	0.33344	-0.484355	1.58001e-08	-0.198885	0.0280826
ABI3	grey	-0.157705	0.082767	0.208855	0.0209626	-0.0875399	0.337661	0.0173695	0.849394	0.00481302	0.958039	0.0648429	0.47796	-0.00864605	0.924698	0.0849191	0.352378
ABRACL	turquoise	-0.282132	0.00164177	-0.502722	3.62101e-09	-0.497489	5.55891e-09	-0.126848	0.163836	-0.167683	0.0648703	0.1923	0.0338377	0.595533	4.65156e-13	0.543939	9.48356e-11
ABTB2	turquoise	-0.107303	0.239436	-0.643372	1.33406e-15	-0.548128	6.36761e-11	-0.506263	2.69809e-09	-0.492675	8.19395e-09	-0.268103	0.00282962	0.756585	6.93383e-24	0.152796	0.0929194
ACAA2	turquoise	0.0789335	0.387466	0.0383127	0.675234	-0.431066	7.17448e-07	-0.0670181	0.463288	-0.147824	0.104183	0.142045	0.118593	0.191418	0.0346788	0.31536	0.000402969
ACACB	brown	-0.0114517	0.900373	0.533495	2.50102e-10	0.829109	4.3525e-32	0.649944	5.49831e-16	0.687225	2.31599e-18	0.323708	0.000275726	-0.721883	6.51025e-21	-0.198269	0.0285833
ACAD10	grey	0.00206757	0.981968	0.262005	0.00355402	0.567344	9.5237e-12	0.666018	5.72478e-17	0.648674	6.53638e-16	0.549873	5.38507e-11	-0.474872	3.27012e-08	0.202893	0.025005
ACAD11	grey	0.0833523	0.361365	0.181201	0.045782	0.461318	8.90775e-08	0.321723	0.000302062	0.363615	3.84262e-05	0.10762	0.238044	-0.338143	0.000139361	-0.196628	0.029953
ACADM	turquoise	-0.145309	0.110276	-0.495272	6.65133e-09	-0.561205	1.77096e-11	-0.520554	7.95016e-10	-0.473593	3.60116e-08	-0.379857	1.59344e-05	0.620037	2.62695e-14	-0.00985441	0.914212
ACADVL	turquoise	0.212196	0.0189536	-0.061074	0.503965	-0.184862	0.0415049	-0.238094	0.00826986	-0.283611	0.00154763	-0.173501	0.055982	0.0914837	0.316261	-0.125875	0.167118
ACAP1	turquoise	-0.379418	1.63286e-05	-0.513112	1.51278e-09	0.23976	0.00781662	0.0660038	0.470098	0.0959128	0.293299	0.136147	0.134839	0.233403	0.00967269	0.142143	0.118334
ACAP2	blue	0.240525	0.00761615	0.777498	6.26698e-26	0.516469	1.13387e-09	0.303526	0.000677347	0.349033	8.1427e-05	0.00113888	0.990067	-0.707296	8.56275e-20	-0.402432	4.32596e-06
ACAT1	turquoise	-0.181466	0.0454604	-0.734618	5.98294e-22	-0.781058	2.67281e-26	-0.645533	9.99132e-16	-0.63752	2.88479e-15	-0.318521	0.000349486	0.923945	6.52469e-52	0.20741	0.0218871
ACCS	grey	0.0642517	0.481991	0.32353	0.000277998	0.465328	6.65244e-08	0.187614	0.0385142	0.280387	0.00175944	-0.010441	0.909126	-0.371934	2.46251e-05	-0.291936	0.00110349
ACD	turquoise	-0.287003	0.00135006	-0.718544	1.19124e-20	-0.451633	1.7758e-07	-0.373633	2.24527e-05	-0.346173	9.3949e-05	-0.100957	0.268531	0.787129	6.02029e-27	0.262433	0.00349812
ACER3	blue	0.28928	0.00123058	0.784316	1.20806e-26	0.193566	0.0326593	0.124532	0.171731	0.181281	0.0456847	-0.16573	0.0681012	-0.586117	1.31729e-12	-0.420019	1.4634e-06
ACKR3	black	0.693181	8.95248e-19	0.268465	0.00279106	0.113899	0.211602	0.0310031	0.734612	-0.0107645	0.906323	-0.0508666	0.577926	-0.171354	0.0591382	-0.158842	0.0805481
ACLY	turquoise	-0.177857	0.0500045	-0.675772	1.35341e-17	-0.713407	2.96672e-20	-0.636045	3.49516e-15	-0.577431	3.34178e-12	-0.356283	5.63113e-05	0.871789	5.38179e-39	0.125119	0.169702
ACO1	blue	0.611242	7.58304e-14	0.60241	2.12844e-13	0.106271	0.244012	-0.0268674	0.768943	-0.0638531	0.484719	-0.193091	0.0330976	-0.494026	7.35278e-09	-0.378194	1.74757e-05
ACO2	blue	0.282922	0.00159085	0.383271	1.31628e-05	-0.0948215	0.298852	0.114369	0.209711	0.0276254	0.762615	0.154673	0.0889266	-0.219912	0.0149384	0.137369	0.131342
ACOT13	blue	0.26486	0.00319634	0.439176	4.1823e-07	-0.180371	0.0468013	-0.243873	0.0067909	-0.32359	0.000277229	-0.203172	0.024802	-0.169301	0.0622909	-0.220211	0.0147988
ACOT4	blue	0.142734	0.116797	0.353443	6.51329e-05	0.113191	0.214475	0.1248	0.1708	0.105987	0.24528	0.0207781	0.820297	-0.291527	0.00112226	-0.160254	0.0778578
ACOT9	turquoise	0.340767	0.000122657	0.0482381	0.597756	-0.538273	1.61146e-10	-0.474397	3.38941e-08	-0.501392	4.04065e-09	-0.287769	0.00130872	0.321079	0.000311089	-0.0945355	0.300318
ACOX2	blue	0.285722	0.00142177	0.747228	4.89703e-23	0.531467	3.00747e-10	0.457584	1.16517e-07	0.430338	7.52506e-07	0.205364	0.0232557	-0.747465	4.66563e-23	-0.202649	0.0251838
ACP2	blue	0.47356	3.61011e-08	0.852021	1.58626e-35	0.24488	0.00655858	0.152543	0.0934685	0.163062	0.0727231	-0.108259	0.235249	-0.639451	2.24075e-15	-0.40508	3.68911e-06
ACP5	blue	0.0787674	0.388468	0.790472	2.59439e-27	0.50071	4.27342e-09	0.465089	6.76973e-08	0.452206	1.7058e-07	0.212773	0.0186243	-0.776225	8.46605e-26	-0.198903	0.0280683
ACP6	turquoise	-0.0666514	0.465744	-0.522909	6.46459e-10	-0.327947	0.000226444	-0.427432	9.09567e-07	-0.345668	9.63386e-05	-0.292777	0.00106579	0.591385	7.38833e-13	-0.0585817	0.521558
ACPP	blue	0.214219	0.0178198	0.589927	8.67949e-13	0.244555	0.00663271	0.214992	0.0174023	0.212887	0.0185596	0.0266215	0.770999	-0.51655	1.12596e-09	-0.243709	0.00682919
ACRBP	blue	0.218976	0.0153822	0.509089	2.12836e-09	0.496395	6.0746e-09	0.359724	4.71217e-05	0.351646	7.13637e-05	0.0868547	0.34147	-0.568685	8.30323e-12	-0.255145	0.00456457
ACSL1	blue	0.140338	0.12313	0.631491	6.2784e-15	0.128992	0.15677	0.306972	0.000583575	0.141232	0.120737	0.337294	0.000145199	-0.609294	9.54843e-14	0.12374	0.174491
ACSS1	turquoise	-0.282817	0.00159753	-0.508245	2.28517e-09	-0.0681486	0.455761	-0.147947	0.103893	-0.00471095	0.958928	-0.122608	0.1785	0.456737	1.23783e-07	-0.021302	0.815845
ACTA2	turquoise	-0.0832278	0.362085	-0.324608	0.0002645	-0.182052	0.0447571	-0.309924	0.000512895	-0.249625	0.00555682	-0.26486	0.00319636	0.312135	0.000465227	-0.12012	0.18754
ACTB	turquoise	-0.155508	0.0871948	-0.631634	6.16445e-15	-0.789142	3.63283e-27	-0.679915	7.21315e-18	-0.637354	2.94818e-15	-0.379143	1.658e-05	0.896912	2.41641e-44	0.132858	0.14461
ACTG1	turquoise	-0.147968	0.103842	-0.618167	3.3004e-14	-0.705158	1.23283e-19	-0.560341	1.93048e-11	-0.509872	1.99229e-09	-0.345356	9.78435e-05	0.826976	8.5646e-32	0.104312	0.252864
ACTG2	turquoise	-0.138602	0.127882	-0.519133	9.00012e-10	-0.425908	1.00391e-06	-0.467842	5.52881e-08	-0.421544	1.32822e-06	-0.28057	0.00174679	0.588887	9.73153e-13	0.0345684	0.705428
ACTL6A	turquoise	-0.256608	0.00432969	-0.70256	1.91127e-19	-0.615483	4.56736e-14	-0.387297	1.04783e-05	-0.401904	4.46483e-06	-0.0230362	0.801151	0.840806	8.94054e-34	0.447891	2.30532e-07
ACTN1	blue	0.334507	0.000166019	0.778158	5.35667e-26	0.676727	1.17168e-17	0.464507	7.06409e-08	0.507482	2.43648e-09	0.0235414	0.796884	-0.852862	1.15678e-35	-0.44167	3.53275e-07
ACTN3	turquoise	-0.0586055	0.521388	-0.328442	0.000221259	-0.329642	0.000209135	-0.293696	0.00102598	-0.257025	0.00426471	-0.156809	0.0845519	0.414209	2.10781e-06	0.0467586	0.609051
ACTN4	turquoise	0.0844392	0.355115	-0.620832	2.38301e-14	-0.700987	2.48634e-19	-0.788625	4.13805e-27	-0.782969	1.68059e-26	-0.52549	5.14387e-10	0.816204	2.28015e-30	-0.0537305	0.556675
ACTR3	yellow	-0.287379	0.00132962	-0.403367	4.09005e-06	-0.345948	9.50072e-05	0.138032	0.129474	-0.108898	0.232481	0.651755	4.29061e-16	0.32721	0.000234386	0.91812	4.5838e-50
ACTR5	grey	-0.182603	0.0441033	0.15091	0.0970727	0.375264	2.05368e-05	0.334316	0.000167543	0.473868	3.52724e-08	0.145737	0.109219	-0.23315	0.00975393	-0.0429763	0.638342
ACVRL1	blue	0.281625	0.00167518	0.445258	2.76473e-07	-0.00844977	0.926403	-0.158527	0.0811577	-0.214662	0.0175792	-0.181876	0.0449678	-0.349091	8.11907e-05	-0.268793	0.00275663
ACY1	turquoise	0.473697	3.57308e-08	0.0944365	0.300827	-0.471448	4.22946e-08	-0.637189	3.01213e-15	-0.658442	1.6916e-16	-0.503034	3.52889e-09	0.219014	0.0153637	-0.311942	0.00046922
ACYP1	turquoise	-0.163026	0.0727871	-0.58179	2.10168e-12	-0.493762	7.51037e-09	-0.324076	0.000271085	-0.282294	0.00163121	-0.0485382	0.595477	0.712303	3.60049e-20	0.310199	0.000506736
ADA	turquoise	-0.167624	0.0649663	-0.744104	9.22871e-23	-0.509986	1.97313e-09	-0.596847	4.01206e-13	-0.52084	7.75318e-10	-0.413494	2.20352e-06	0.809466	1.59517e-29	-0.0405721	0.657258
ADAM23	grey	-0.0317265	0.728658	0.202633	0.0251955	0.507256	2.48301e-09	0.394393	6.95849e-06	0.479646	2.2737e-08	0.180887	0.0461661	-0.381855	1.42527e-05	-0.0929512	0.308527
ADAM28	blue	0.418474	1.61354e-06	0.604429	1.68579e-13	0.153451	0.0915115	0.104576	0.251655	0.112311	0.218083	-0.103885	0.254819	-0.462173	8.37295e-08	-0.280125	0.00177779
ADAM8	turquoise	0.487359	1.24901e-08	0.0179135	0.844736	-0.299864	0.000792005	-0.483305	1.71438e-08	-0.536812	1.84459e-10	-0.33504	0.000161839	0.195885	0.0305922	-0.182443	0.0442922
ADAM9	blue	0.395656	6.46309e-06	0.683002	4.48213e-18	0.0945196	0.3004	0.076536	0.40209	0.124032	0.173469	-0.102105	0.263098	-0.429878	7.75558e-07	-0.30818	0.000553633
ADAMDEC1	blue	0.583318	1.78347e-12	0.673864	1.8022e-17	0.0375674	0.681205	-0.12349	0.17537	-0.185074	0.0412674	-0.182693	0.0439971	-0.463269	7.73153e-08	-0.330441	0.000201409
ADAMTSL2	grey	-0.0179156	0.844717	0.124133	0.173118	0.487817	1.20481e-08	0.36747	3.13141e-05	0.380089	1.57302e-05	0.276704	0.00203346	-0.322313	0.000294	0.0505087	0.580609
ADAMTSL4	blue	0.369658	2.78475e-05	0.571187	6.41694e-12	-0.0943225	0.301413	-0.0750045	0.4116	-0.15105	0.0967602	-0.0877033	0.336756	-0.358046	5.14118e-05	-0.192087	0.0340388
ADAP1	turquoise	-0.226301	0.0121951	-0.40298	4.18626e-06	-0.514699	1.32059e-09	-0.5583	2.36453e-11	-0.526771	4.58875e-10	-0.379221	1.65077e-05	0.513416	1.47396e-09	-0.0392717	0.667581
ADAP2	blue	0.374476	2.14426e-05	0.926328	1.03801e-52	0.287989	0.00129706	0.229329	0.0110565	0.193433	0.032782	0.0190743	0.834813	-0.763981	1.38761e-24	-0.306511	0.000595378
ADAR	turquoise	-0.252108	0.00508885	-0.654121	3.09463e-16	-0.423379	1.18127e-06	-0.49659	5.97936e-09	-0.379221	1.65077e-05	-0.303956	0.000664948	0.717603	1.41011e-20	0.0696046	0.446169
ADAT3	turquoise	-0.173911	0.0553951	-0.442872	3.25536e-07	-0.488357	1.15462e-08	-0.425926	1.00275e-06	-0.434151	5.85252e-07	-0.174971	0.0539019	0.628127	9.61803e-15	0.165343	0.068755
ADCK1	blue	0.0819939	0.36927	0.66442	7.21349e-17	0.579349	2.72711e-12	0.320114	0.000325086	0.356287	5.63007e-05	0.0241767	0.791526	-0.67687	1.14656e-17	-0.347305	8.87928e-05
ADCK2	blue	0.50122	4.09804e-09	0.799548	2.43814e-28	0.244931	0.00654696	0.087817	0.336127	0.0663681	0.467646	-0.102452	0.26147	-0.607519	1.17619e-13	-0.396199	6.26045e-06
ADCY1	turquoise	-0.148039	0.103676	-0.505764	2.81307e-09	-0.410885	2.58927e-06	-0.278497	0.00189555	-0.286125	0.00139884	-0.0251506	0.783331	0.57782	3.20701e-12	0.274535	0.00221229
ADCY3	blue	0.497684	5.47125e-09	0.593291	5.97863e-13	0.146299	0.107846	-0.0392927	0.667414	-0.0257491	0.778306	-0.243355	0.00691309	-0.379837	1.59519e-05	-0.438787	4.2935e-07
ADCY4	blue	0.0847756	0.353195	0.592898	6.24616e-13	0.4315	6.9725e-07	0.297905	0.000860406	0.369751	2.77085e-05	0.0393019	0.66734	-0.51978	8.50595e-10	-0.320455	0.000320073
ADCY7	blue	0.0488997	0.592737	0.537613	1.71306e-10	0.511302	1.765e-09	0.410253	2.69179e-06	0.484337	1.58222e-08	0.133169	0.143663	-0.541228	1.22367e-10	-0.202313	0.0254318
ADCY9	blue	0.130671	0.151398	0.468249	5.36525e-08	0.130375	0.152335	0.158592	0.0810321	0.160871	0.0767051	0.0835097	0.360455	-0.320358	0.000321495	-0.110326	0.226379
ADD1	turquoise	-0.164672	0.0699038	-0.263029	0.0034218	-0.228557	0.0113377	0.0377558	0.679694	0.0475527	0.602977	0.233393	0.00967568	0.326867	0.000238164	0.360962	4.41726e-05
ADHFE1	grey	-0.167769	0.064731	0.0371886	0.684248	0.357923	5.17393e-05	0.432631	6.47174e-07	0.433862	5.96584e-07	0.359537	4.75815e-05	-0.203995	0.0242115	0.104535	0.251845
ADI1	yellow	-0.208094	0.0214452	-0.143415	0.115044	-0.152972	0.0925402	0.164405	0.0703653	-0.0333766	0.715139	0.503078	3.51614e-09	0.0772763	0.39754	0.683469	4.16872e-18
ADIPOR1	blue	0.372974	2.32727e-05	0.509744	2.01401e-09	0.0200175	0.82677	-0.0685283	0.453248	-0.211783	0.0191929	0.0534803	0.558516	-0.359238	4.83283e-05	-0.0550129	0.547282
ADIPOR2	turquoise	0.000925703	0.991926	-0.525009	5.36855e-10	-0.573881	4.85083e-12	-0.713915	2.71335e-20	-0.66742	4.66888e-17	-0.577873	3.18927e-12	0.706171	1.03775e-19	-0.198097	0.0287242
ADM	blue	0.536563	1.88755e-10	0.49785	5.39812e-09	0.036368	0.690856	-0.163092	0.0726691	-0.22035	0.0147344	-0.239552	0.00787194	-0.350043	7.73903e-05	-0.374198	2.17705e-05
ADM2	turquoise	-0.054342	0.552186	-0.174189	0.0550013	0.022024	0.809719	-0.0995246	0.275414	-0.0841013	0.357051	-0.0757053	0.407232	0.0932753	0.306836	-0.0572209	0.531293
ADM5	turquoise	-0.223757	0.0132296	-0.424807	1.07777e-06	-0.0641045	0.482997	-0.0150637	0.869196	0.0179218	0.844665	0.0943517	0.301263	0.325099	0.000258561	0.26435	0.00325773
ADNP	grey	-0.264712	0.00321401	-0.178628	0.0490028	0.104662	0.251265	0.232138	0.010085	0.291518	0.00112266	0.0673871	0.460824	0.0355223	0.697691	0.0625201	0.493901
ADNP2	turquoise	-0.18326	0.0433341	-0.699869	2.99507e-19	-0.288129	0.00128969	-0.333346	0.000175481	-0.271182	0.00251692	-0.247046	0.00608296	0.593558	5.80272e-13	0.025163	0.783227
ADO	turquoise	0.29827	0.000847262	-0.109679	0.229131	-0.550649	4.99666e-11	-0.449403	2.07539e-07	-0.455321	1.36894e-07	-0.269728	0.0026605	0.357036	5.41663e-05	0.0203292	0.824116
ADORA2B	blue	0.227752	0.0116372	0.793667	1.1439e-27	0.341077	0.000120808	0.321777	0.000301314	0.29671	0.000904714	0.139465	0.125504	-0.680706	6.38865e-18	-0.205944	0.0228602
ADORA3	blue	0.328076	0.000225083	0.663159	8.64879e-17	0.215111	0.017339	0.100692	0.269796	0.0488489	0.593122	-0.0140582	0.877857	-0.482137	1.87674e-08	-0.256626	0.00432684
ADPGK	blue	0.383418	1.30546e-05	0.853008	1.09519e-35	0.435993	5.17774e-07	0.295415	0.000955113	0.247977	0.00588797	0.1002	0.272152	-0.773885	1.46468e-25	-0.277012	0.00200915
ADPRHL2	turquoise	0.189501	0.0365694	0.160708	0.077008	-0.27781	0.00194732	-0.2175	0.0161053	-0.142002	0.118705	-0.261113	0.00367286	0.0449206	0.623211	-0.146365	0.107685
ADPRM	grey	-0.142585	0.117184	0.266759	0.0029767	0.633313	4.97245e-15	0.597417	3.76184e-13	0.679317	7.90402e-18	0.394612	6.87026e-06	-0.498329	5.19162e-09	-0.0164159	0.857573
ADRA1D	turquoise	-0.127014	0.163279	-0.499892	4.56978e-09	-0.208571	0.0211415	-0.212781	0.0186193	-0.180925	0.0461198	-0.10691	0.24117	0.457935	1.13632e-07	0.0982121	0.281826
ADRB2	grey	8.99497e-06	0.999922	0.142455	0.117522	0.0683527	0.45441	-0.108699	0.233343	-0.119436	0.190085	-0.165389	0.0686777	-0.133138	0.143759	-0.241756	0.00730274
ADRM1	turquoise	-0.0983575	0.281111	-0.59068	7.98775e-13	-0.736713	3.98729e-22	-0.687254	2.30554e-18	-0.680902	6.19932e-18	-0.367259	3.16693e-05	0.828516	5.25809e-32	0.133624	0.142288
ADSL	turquoise	-0.078962	0.387294	-0.782448	1.90797e-26	-0.657855	1.83733e-16	-0.68425	3.69213e-18	-0.645722	9.74061e-16	-0.407805	3.12673e-06	0.898812	8.38527e-45	0.0960744	0.292483
ADSS	turquoise	-0.0933082	0.306665	-0.488254	1.16404e-08	-0.393135	7.48763e-06	-0.208738	0.0210364	-0.328382	0.000221879	0.206909	0.0222157	0.505903	2.78041e-09	0.517763	1.01383e-09
ADTRP	turquoise	-0.0668449	0.464447	-0.500332	4.40812e-09	-0.256687	0.00431738	-0.35835	5.06088e-05	-0.309513	0.000522248	-0.258871	0.00398765	0.409019	2.90344e-06	-0.0532367	0.560312
AEBP1	grey	-0.136448	0.133973	0.214251	0.017802	0.613053	6.11262e-14	0.596804	4.03143e-13	0.645747	9.70764e-16	0.41607	1.87666e-06	-0.450015	1.98873e-07	0.0997846	0.274155
AEBP2	turquoise	-0.273963	0.00226181	-0.378259	1.74128e-05	-0.101144	0.267638	0.134427	0.139886	0.173176	0.0564502	0.089823	0.325162	0.224196	0.0130457	0.230202	0.0107461
AEN	turquoise	-0.326212	0.000245537	-0.418815	1.57928e-06	-0.261934	0.00356328	-0.0902805	0.322694	0.0409595	0.654194	-0.0125741	0.890667	0.417794	1.6842e-06	0.21476	0.0175265
AFAP1L1	blue	0.274696	0.00219857	0.590149	8.46969e-13	0.364657	3.63681e-05	0.298681	0.000832667	0.264015	0.00329868	0.125091	0.169799	-0.539269	1.4692e-10	-0.186051	0.0401897
AFAP1L2	turquoise	-0.139517	0.12536	-0.560918	1.82246e-11	-0.415044	2.00093e-06	-0.318098	0.000356242	-0.287332	0.00133215	-0.123892	0.173961	0.636214	3.41931e-15	0.168396	0.0637231
AFF4	grey	0.0353801	0.698842	0.146772	0.106699	0.0593516	0.51609	0.184016	0.0424622	0.198847	0.0281132	0.220567	0.0146341	-0.088308	0.333422	0.146023	0.108518
AFG3L2	turquoise	0.33661	0.000150071	0.135062	0.138006	-0.204084	0.024148	-0.36636	3.32248e-05	-0.210406	0.0200082	-0.500556	4.32765e-09	0.110313	0.226431	-0.403423	4.07635e-06
AFMID	grey	0.0563852	0.537317	0.219236	0.0152577	-0.152459	0.0936513	-0.0442337	0.628539	-0.111343	0.222101	0.0849201	0.352372	-0.0984421	0.280696	0.11558	0.204893
AFTPH	grey	-0.237407	0.00846315	-0.268853	0.00275039	-0.0863739	0.344159	0.280628	0.00174279	0.177338	0.0506876	0.549531	5.56546e-11	0.222272	0.0138679	0.621918	2.085e-14
AGA	grey	-0.177603	0.0503372	0.25748	0.00419491	0.274797	0.00218992	0.363562	3.85352e-05	0.355651	5.81714e-05	0.305413	0.000624419	-0.291939	0.00110334	0.0942146	0.301969
AGK	turquoise	-0.215879	0.0169338	-0.860718	5.49388e-37	-0.707108	8.84199e-20	-0.648682	6.52923e-16	-0.629	8.6137e-15	-0.313285	0.000442073	0.96233	1.00829e-69	0.220079	0.0148603
AGMAT	turquoise	-0.291992	0.00110092	-0.680774	6.322e-18	-0.273019	0.00234565	-0.266256	0.00303354	-0.190038	0.0360314	-0.160018	0.0783017	0.599968	2.81556e-13	0.101814	0.264465
AGO1	blue	0.161678	0.0752189	0.717517	1.43197e-20	0.395398	6.56151e-06	0.429375	8.01445e-07	0.436013	5.1706e-07	0.196193	0.0303261	-0.613216	5.99449e-14	-0.144786	0.111576
AGO2	grey	-0.179449	0.0479556	-0.231579	0.0102722	0.0564157	0.537097	0.0247188	0.786961	0.16029	0.0777894	-0.225587	0.0124779	0.0830603	0.363055	-0.21722	0.0162459
AGPAT2	blue	0.252623	0.00499623	0.597342	3.79387e-13	0.0184011	0.840565	0.118862	0.19224	0.0729079	0.424832	0.0669802	0.463542	-0.405415	3.61504e-06	-0.0818095	0.370351
AGPS	turquoise	0.429683	7.85484e-07	0.0583723	0.52305	-0.46065	9.34869e-08	-0.616206	4.18555e-14	-0.678254	9.29421e-18	-0.470155	4.65752e-08	0.243186	0.00695338	-0.247153	0.00606019
AGTRAP	blue	0.425133	1.05538e-06	0.689666	1.57309e-18	0.0329576	0.718564	-0.00764065	0.933433	-0.0149857	0.869867	-0.109718	0.228964	-0.420301	1.43747e-06	-0.258075	0.00410507
AHCY	turquoise	0.027981	0.759652	-0.195154	0.0312315	-0.560403	1.91861e-11	-0.555374	3.155e-11	-0.508487	2.23924e-09	-0.359498	4.7679e-05	0.501879	3.88168e-09	-0.0477306	0.60162
AHCYL1	blue	0.527137	4.44149e-10	0.683814	3.95131e-18	0.0840646	0.357261	0.0920348	0.313342	0.119167	0.191093	-0.106114	0.244713	-0.453332	1.57582e-07	-0.300464	0.000772077
AHDC1	grey	-0.120543	0.185981	0.226874	0.0119719	0.543007	1.03546e-10	0.306462	0.000596652	0.389226	9.38401e-06	0.00679535	0.940783	-0.402512	4.30533e-06	-0.282532	0.0016158
AHI1	turquoise	-0.160086	0.0781744	-0.654496	2.93805e-16	-0.525025	5.36068e-10	-0.416022	1.8823e-06	-0.369352	2.83101e-05	-0.175665	0.0529429	0.739122	2.48828e-22	0.220923	0.0144713
AHNAK	blue	0.335008	0.000162088	0.461979	8.49138e-08	0.0357378	0.695946	0.097827	0.283727	0.0593857	0.515849	0.0930557	0.307982	-0.248226	0.00583696	-0.08476	0.353283
AHSA1	turquoise	-0.248602	0.00576029	-0.737781	3.23712e-22	-0.540153	1.353e-10	-0.323426	0.000279334	-0.361483	4.29854e-05	0.0579937	0.525754	0.779006	4.37602e-26	0.523	6.41265e-10
AHSP	turquoise	-0.0745568	0.414405	-0.455207	1.38013e-07	-0.3251	0.000258548	-0.294425	0.000995346	-0.275093	0.00216494	-0.118748	0.192668	0.487066	1.27815e-08	0.0768563	0.400117
AICDA	turquoise	-0.182567	0.0441458	-0.433788	5.99509e-07	-0.43614	5.12723e-07	-0.296526	0.000911728	-0.259195	0.00394069	-0.112982	0.215328	0.546447	7.47615e-11	0.20589	0.022897
AIMP2	turquoise	0.0476677	0.602099	-0.449011	2.13281e-07	-0.753581	1.31103e-23	-0.656419	2.24711e-16	-0.635617	3.69412e-15	-0.368948	2.89305e-05	0.72856	1.89385e-21	0.123577	0.175067
AK2	turquoise	0.0553485	0.544837	-0.22606	0.0122899	-0.475914	3.02213e-08	-0.155199	0.0878327	-0.23	0.0108174	0.164089	0.070915	0.335826	0.000155845	0.423888	1.14336e-06
AKAP13	grey	0.102844	0.259637	0.195627	0.0308166	0.0827526	0.364842	-0.0903638	0.322246	0.0705845	0.439777	-0.396881	6.01467e-06	-0.134409	0.139938	-0.484856	1.51956e-08
AKAP17A	grey	-0.197737	0.0290212	0.183914	0.0425792	0.59726	3.82906e-13	0.644026	1.22257e-15	0.703157	1.72876e-19	0.489853	1.02583e-08	-0.381314	1.46902e-05	0.15275	0.0930189
AKAP8L	grey	0.0136456	0.881415	0.198163	0.0286698	0.586842	1.2173e-12	0.280701	0.00173775	0.414404	2.08237e-06	-0.0116468	0.898685	-0.354388	6.20651e-05	-0.325758	0.000250772
AKIRIN2	turquoise	0.532946	2.62924e-10	0.155734	0.0867324	-0.405934	3.50333e-06	-0.59626	4.28631e-13	-0.598189	3.44679e-13	-0.480938	2.05875e-08	0.178663	0.0489589	-0.283816	0.00153498
AKNA	turquoise	-0.527588	4.26578e-10	-0.551812	4.46519e-11	0.247058	0.00608041	0.325934	0.000248734	0.390088	8.93024e-06	0.295611	0.000947338	0.222646	0.0137049	0.28796	0.00129859
AKR1B1	turquoise	-0.0423707	0.643085	-0.452734	1.6436e-07	-0.593741	5.68536e-13	-0.519228	8.92564e-10	-0.484763	1.53055e-08	-0.26325	0.00339387	0.640815	1.87244e-15	0.119832	0.188611
AKR1C3	turquoise	0.259605	0.00388198	-0.309531	0.000521825	-0.373977	2.20346e-05	-0.35716	5.38232e-05	-0.347898	8.61952e-05	-0.21941	0.015175	0.387972	1.00825e-05	0.0455359	0.618455
AKR7A2	blue	0.464462	7.08763e-08	0.445878	2.64929e-07	0.00160366	0.986013	0.102832	0.259696	0.0172269	0.850616	0.0874793	0.337996	-0.305393	0.000624949	-0.0427151	0.640385
AKTIP	red	-0.290211	0.00118457	0.0388518	0.670928	0.517778	1.01251e-09	0.763404	1.57663e-24	0.632704	5.37652e-15	0.82755	7.14558e-32	-0.35626	5.63774e-05	0.584701	1.53596e-12
ALCAM	blue	0.292287	0.00108763	0.812786	6.17698e-30	0.420258	1.44135e-06	0.484374	1.57771e-08	0.426115	9.90583e-07	0.274643	0.00220308	-0.759433	3.75771e-24	-0.128909	0.15704
ALDH18A1	turquoise	-0.0977615	0.284051	-0.815131	3.1243e-30	-0.660971	1.1823e-16	-0.62588	1.27519e-14	-0.561043	1.79973e-11	-0.376198	1.95097e-05	0.933848	2.03539e-55	0.107601	0.238125
ALDH1A1	blue	-0.0805989	0.377498	0.589626	8.97263e-13	0.408624	2.97438e-06	0.479138	2.364e-08	0.403712	4.00606e-06	0.332679	0.000181143	-0.663366	8.3947e-17	0.000623203	0.994564
ALDH1A2	blue	0.505154	2.95967e-09	0.486614	1.32431e-08	0.0811176	0.374425	0.000494665	0.995685	-0.0313644	0.731637	-0.121384	0.182905	-0.377129	1.85346e-05	-0.29317	0.00104859
ALDH1B1	turquoise	-0.054832	0.548602	-0.310018	0.000510791	-0.523325	6.23167e-10	-0.332859	0.000179602	-0.33176	0.000189223	-0.0991951	0.277015	0.514014	1.40054e-09	0.218744	0.0154938
ALDH2	blue	0.377418	1.82414e-05	0.88597	7.3491e-42	0.323771	0.000274925	0.127298	0.162332	0.13621	0.134658	-0.166284	0.0671722	-0.726699	2.68193e-21	-0.489883	1.02337e-08
ALDH3A2	grey	-0.0217507	0.812037	0.257933	0.00412637	-0.0120833	0.894909	0.277065	0.00200499	0.218982	0.0153793	0.277627	0.00196134	-0.151886	0.0949057	0.219766	0.0150068
ALDH5A1	red	-0.191736	0.0343734	0.301986	0.000723566	0.630747	6.90259e-15	0.824993	1.59339e-31	0.665862	5.85556e-17	0.814754	3.48819e-30	-0.570162	7.13325e-12	0.421064	1.36944e-06
ALDH7A1	blue	0.526656	4.63635e-10	0.749995	2.77202e-23	0.420212	1.44564e-06	0.283604	0.00154807	0.279528	0.00182019	0.0549263	0.547914	-0.663527	8.20317e-17	-0.300993	0.000754882
ALDH9A1	blue	0.220316	0.01475	0.698516	3.74673e-19	0.345948	9.50061e-05	0.0994784	0.275638	0.187679	0.0384449	-0.24355	0.00686684	-0.622404	1.96367e-14	-0.528323	3.99385e-10
ALDOB	grey	-0.252247	0.0050638	0.0534553	0.5587	0.398373	5.50779e-06	0.542312	1.10548e-10	0.460207	9.65173e-08	0.502268	3.75938e-09	-0.273904	0.002267	0.289925	0.00119853
ALDOC	turquoise	0.225268	0.0126062	-0.228971	0.011186	-0.189961	0.0361075	-0.398368	5.50973e-06	-0.400428	4.87592e-06	-0.385623	1.15253e-05	0.224413	0.0129555	-0.304129	0.000659998
ALG13	yellow	-0.303276	0.000684651	-0.215682	0.0170368	0.104497	0.252017	0.385334	1.17158e-05	0.202339	0.0254123	0.682598	4.77223e-18	-0.0236956	0.795582	0.672198	2.31052e-17
ALG14	blue	0.0337392	0.71218	0.462851	7.97048e-08	0.0788663	0.387871	0.203067	0.0248784	0.149326	0.100673	0.203175	0.0248	-0.324695	0.000263438	0.0668964	0.464102
ALG5	yellow	-0.260026	0.00382256	-0.217661	0.0160249	-0.282626	0.00160972	0.15654	0.0850928	-0.0134712	0.88292	0.582867	1.87215e-12	0.233481	0.00964751	0.772491	2.02352e-25
ALG6	turquoise	-0.298442	0.000841144	-0.731694	1.04755e-21	-0.272139	0.00242636	-0.297972	0.000857985	-0.283292	0.00156751	-0.0685118	0.453357	0.679439	7.75733e-18	0.219397	0.0151809
ALK	blue	-0.0327269	0.720452	0.268041	0.00283625	0.148742	0.102027	0.123571	0.175087	0.093854	0.303832	0.0912833	0.317327	-0.267888	0.00285264	0.0249245	0.785231
ALKBH2	turquoise	-0.213907	0.0179905	-0.471359	4.25757e-08	-0.171347	0.059148	-0.252392	0.00503763	-0.236721	0.00866036	-0.141524	0.119963	0.378266	1.74063e-05	0.0758685	0.406219
ALKBH3	turquoise	-0.0869911	0.34071	-0.267493	0.00289553	0.0653727	0.474363	-0.281449	0.00168693	-0.201899	0.02574	-0.271103	0.00252462	0.212694	0.0186689	-0.214374	0.0177354
ALKBH6	turquoise	-0.0954301	0.295747	-0.158575	0.0810651	0.103694	0.255702	-0.0354377	0.698375	0.029524	0.746834	-0.0435549	0.633823	0.0772807	0.397512	-0.0711272	0.43626
ALKBH7	blue	0.245391	0.00644349	0.631672	6.1345e-15	0.533591	2.47911e-10	0.346696	9.15328e-05	0.412335	2.3676e-06	-0.0259037	0.77701	-0.648398	6.7867e-16	-0.399748	5.07706e-06
ALKBH8	grey	-0.31338	0.000440209	0.017631	0.847154	0.371132	2.57187e-05	0.408443	3.00742e-06	0.529407	3.62277e-10	0.127266	0.162439	-0.242312	0.00716512	-0.0288043	0.752804
ALMS1	grey	-0.105447	0.247708	0.273664	0.0022881	0.501204	4.10338e-09	0.338996	0.000133711	0.388725	9.65703e-06	0.0203216	0.82418	-0.46622	6.23074e-08	-0.297006	0.00089357
ALOX5AP	grey	0.114922	0.207499	0.25639	0.00436402	-0.0264297	0.772604	-0.162461	0.0737979	-0.042809	0.63965	-0.314798	0.000413231	-0.122459	0.179032	-0.369131	2.86479e-05
ALPK1	grey	0.284297	0.00150564	0.200235	0.0270123	-0.186302	0.0399169	-0.348662	8.29564e-05	-0.353892	6.3657e-05	-0.297406	0.000878666	-0.0267464	0.769954	-0.246898	0.00611435
ALPK2	turquoise	-0.163619	0.0717367	-0.399606	5.11998e-06	-0.210306	0.020069	-0.139425	0.125611	-0.133095	0.143891	0.0261175	0.775218	0.379409	1.63363e-05	0.204232	0.0240438
ALPP	green	-0.293788	0.00102208	0.199183	0.027843	0.634154	4.46265e-15	0.886136	6.76789e-42	0.769015	4.48733e-25	0.754793	1.01496e-23	-0.575549	4.07402e-12	0.380935	1.50046e-05
AMD1	turquoise	-0.0587423	0.520415	-0.492077	8.59489e-09	-0.647678	7.48199e-16	-0.542556	1.08042e-10	-0.508483	2.23987e-09	-0.358926	4.91167e-05	0.62419	1.57405e-14	0.0479912	0.599635
AMDHD1	blue	-0.00724114	0.936906	0.551791	4.47417e-11	0.483183	1.73075e-08	0.4618	8.60249e-08	0.476559	2.8777e-08	0.242003	0.00724132	-0.569815	7.39298e-12	-0.133857	0.14159
AMDHD2	blue	-0.0386928	0.672197	0.430408	7.49055e-07	0.102026	0.263465	-0.0456605	0.617494	0.0321729	0.724992	-0.170353	0.0606579	-0.249041	0.00567221	-0.277365	0.00198159
AMER1	grey	-0.224663	0.0128525	-0.242523	0.00711351	0.282274	0.00163249	-0.0974499	0.285596	-0.00210913	0.981605	-0.19578	0.0306826	0.0616383	0.500025	-0.235469	0.00903093
AMFR	blue	0.0327996	0.719857	0.381284	1.47153e-05	0.305092	0.000633144	0.443984	3.01717e-07	0.498874	4.966e-09	0.152489	0.0935861	-0.460089	9.73419e-08	-0.113185	0.214498
AMMECR1L	yellow	-0.144566	0.112128	-0.368608	2.94636e-05	-0.116296	0.202083	0.234688	0.00926883	0.0636508	0.486106	0.538448	1.58554e-10	0.244423	0.00666305	0.672089	2.34829e-17
AMN1	green	-0.235489	0.00902493	0.116902	0.199725	0.624381	1.53706e-14	0.828262	5.70189e-32	0.729353	1.63159e-21	0.745557	6.8804e-23	-0.487419	1.24312e-08	0.4491	2.11954e-07
AMT	brown	-0.0373205	0.683188	0.292762	0.00106646	0.697185	4.6645e-19	0.626856	1.12844e-14	0.739839	2.16009e-22	0.257945	0.00412463	-0.516926	1.09003e-09	-0.159897	0.0785314
ANAPC10	turquoise	-0.200823	0.0265568	-0.534145	2.35677e-10	-0.570998	6.54414e-12	-0.437714	4.61437e-07	-0.417226	1.74547e-06	-0.144663	0.111883	0.697143	4.69658e-19	0.262638	0.00347169
ANAPC13	blue	-0.0418352	0.647291	0.565093	1.19737e-11	0.608025	1.10846e-13	0.634929	4.03785e-15	0.606954	1.25659e-13	0.356149	5.67001e-05	-0.748721	3.60537e-23	-0.0872274	0.339394
ANAPC15	turquoise	-0.251153	0.00526438	-0.448755	2.17109e-07	-0.522277	6.83426e-10	-0.24855	0.00577085	-0.227431	0.0117586	-0.0116407	0.898737	0.608812	1.01061e-13	0.351978	7.01736e-05
ANAPC16	green	-0.2173	0.0162055	0.2104	0.020012	0.770141	3.47251e-25	0.826514	9.90345e-32	0.755593	8.56596e-24	0.708345	7.15213e-20	-0.565567	1.14124e-11	0.270889	0.0025453
ANGEL1	blue	0.562747	1.51718e-11	0.889945	9.87971e-43	0.412419	2.35541e-06	0.262381	0.00350493	0.282106	0.00164345	-0.0347917	0.703615	-0.742527	1.26641e-22	-0.413666	2.1802e-06
ANGEL2	brown	-0.355105	5.98264e-05	-0.134677	0.139144	0.680193	6.91143e-18	0.456271	1.27959e-07	0.520698	7.85068e-10	0.297561	0.000872946	-0.240465	0.00763157	-0.00561124	0.951088
ANGPTL6	blue	0.563302	1.43476e-11	0.617544	3.55989e-14	0.144668	0.111871	-0.00796782	0.93059	-0.0255038	0.780365	-0.154672	0.0889291	-0.405802	3.53134e-06	-0.355508	5.86013e-05
ANK1	turquoise	-0.152402	0.0937763	-0.332168	0.000185602	-0.255924	0.00443818	-0.183667	0.0428627	-0.125496	0.168411	-0.0534743	0.55856	0.418806	1.58011e-06	0.11283	0.215948
ANKAR	grey	-0.0975542	0.285078	0.278339	0.00190738	0.61641	4.08374e-14	0.627763	1.00693e-14	0.658871	1.5922e-16	0.446475	2.54246e-07	-0.425224	1.04919e-06	0.0641066	0.482983
ANKDD1A	turquoise	-0.00806519	0.929744	-0.234653	0.00927967	-0.185709	0.0405638	-0.184646	0.0417474	-0.108282	0.235152	-0.220136	0.0148338	0.27208	0.00243189	-0.128619	0.157981
ANKK1	grey	0.0418918	0.646846	0.270155	0.00261761	0.509457	2.06338e-09	0.403027	4.17441e-06	0.433715	6.024e-07	0.170493	0.0604433	-0.445685	2.6846e-07	-0.157581	0.0830125
ANKLE1	turquoise	-0.0183989	0.840583	-0.52751	4.29569e-10	-0.491871	8.7376e-09	-0.481589	1.95795e-08	-0.491608	8.92271e-09	-0.256637	0.00432516	0.656715	2.15585e-16	0.0865565	0.343136
ANKRA2	brown	-0.132727	0.14501	0.180373	0.0467987	0.769615	3.91515e-25	0.740514	1.89032e-22	0.671476	2.57171e-17	0.594566	5.18456e-13	-0.585065	1.47669e-12	0.151205	0.0964134
ANKRD10	turquoise	-0.198445	0.0284391	-0.635034	3.98352e-15	-0.391738	8.1194e-06	-0.177683	0.0502321	-0.223461	0.0133548	0.168065	0.0642547	0.619951	2.65502e-14	0.475336	3.15747e-08
ANKRD12	green	-0.304092	0.000661046	-0.0476544	0.602201	0.557307	2.60841e-11	0.641786	1.64692e-15	0.579166	2.78069e-12	0.581582	2.14908e-12	-0.364729	3.62303e-05	0.284512	0.00149273
ANKRD13A	turquoise	-0.401155	4.66929e-06	-0.403355	4.09303e-06	-0.120419	0.186436	0.121914	0.180988	0.138793	0.127353	0.339296	0.000131774	0.32637	0.000243739	0.4364	5.03865e-07
ANKRD22	turquoise	-0.104737	0.250922	-0.338234	0.000138744	-0.407341	3.2164e-06	-0.380698	1.5205e-05	-0.411683	2.46498e-06	-0.140498	0.1227	0.362453	4.08524e-05	0.142886	0.116403
ANKRD27	yellow	-0.183424	0.043143	-0.263535	0.00335809	-0.0598568	0.512519	0.172869	0.056897	-0.00449736	0.960789	0.523168	6.31853e-10	0.165171	0.0690484	0.631148	6.55894e-15
ANKRD29	turquoise	-0.0510223	0.576761	-0.255653	0.00448177	-0.418531	1.60778e-06	-0.371703	2.49358e-05	-0.394102	7.07757e-06	-0.154271	0.0897701	0.318699	0.000346675	0.0985135	0.280345
ANKRD33	blue	0.144961	0.11114	0.830531	2.75735e-32	0.487023	1.2825e-08	0.458849	1.06424e-07	0.360793	4.45647e-05	0.289527	0.0012182	-0.821591	4.54048e-31	-0.115063	0.206939
ANKRD37	black	0.694879	6.7996e-19	0.262023	0.00355163	-0.131693	0.148196	-0.396687	6.08339e-06	-0.420355	1.4325e-06	-0.443995	3.01485e-07	-0.0620022	0.497493	-0.468039	5.4492e-08
ANKRD44	green	-0.235505	0.00901997	0.214258	0.0177982	0.586909	1.2084e-12	0.893864	1.26472e-43	0.81679	1.91792e-30	0.70626	1.02209e-19	-0.53831	1.60603e-10	0.346499	9.24362e-05
ANKRD46	brown	0.0162022	0.859408	0.348617	8.31451e-05	0.669616	3.38459e-17	0.529164	3.70291e-10	0.600778	2.56668e-13	0.21381	0.018044	-0.532322	2.78297e-10	-0.164337	0.0704829
ANKRD49	brown	-0.249971	0.00548935	0.159276	0.0797135	0.822751	3.18513e-31	0.589506	9.09216e-13	0.693144	9.00681e-19	0.260777	0.00371862	-0.499678	4.6504e-09	-0.156266	0.0856461
ANKRD50	blue	0.445876	2.64951e-07	0.897353	1.89397e-44	0.360716	4.47452e-05	0.241807	0.00729021	0.220265	0.0147734	-0.0162951	0.85861	-0.706153	1.04087e-19	-0.376434	1.92584e-05
ANKRD54	turquoise	-0.084609	0.354145	-0.442389	3.36423e-07	-0.380972	1.49738e-05	-0.393564	7.30297e-06	-0.354178	6.27345e-05	-0.185482	0.0408147	0.604539	1.6645e-13	0.104193	0.253407
ANKRD55	brown	-0.128004	0.159995	0.0432726	0.636025	0.551097	4.78531e-11	0.420639	1.40695e-06	0.481398	1.98697e-08	0.151569	0.0956063	-0.290853	0.00115377	-0.134276	0.140336
ANLN	turquoise	0.00456931	0.960162	-0.639592	2.19976e-15	-0.686524	2.58629e-18	-0.55821	2.38567e-11	-0.580394	2.4401e-12	-0.245489	0.00642171	0.840756	9.09727e-34	0.206564	0.0224442
ANO10	blue	0.509953	1.97866e-09	0.752511	1.64157e-23	0.177119	0.0509788	-0.0284909	0.755409	0.00947632	0.917491	-0.249956	0.00549225	-0.49046	9.77617e-09	-0.501947	3.85993e-09
ANO6	blue	0.471423	4.23729e-08	0.848604	5.60962e-35	0.231115	0.0104298	0.183162	0.0434474	0.180265	0.0469337	-0.00146613	0.987213	-0.637807	2.77888e-15	-0.304578	0.00064735
ANO8	grey	-0.0646263	0.479435	0.182066	0.0447397	0.492972	8.00168e-09	0.352133	6.96235e-05	0.429916	7.73625e-07	0.158376	0.0814517	-0.335981	0.000154685	-0.109548	0.229689
ANP32A	yellow	-0.280805	0.0017306	-0.397062	5.95079e-06	-0.416078	1.8757e-06	-0.0649004	0.477569	-0.224502	0.012919	0.349139	8.09946e-05	0.398295	5.53331e-06	0.722245	6.09474e-21
ANP32B	turquoise	-0.269643	0.0026691	-0.789774	3.09685e-27	-0.574521	4.53695e-12	-0.579368	2.72172e-12	-0.475446	3.13111e-08	-0.383155	1.32496e-05	0.901926	1.41359e-45	0.0538965	0.555454
ANPEP	blue	0.800617	1.83079e-28	0.771939	2.29836e-25	0.166203	0.0673061	0.0186208	0.838686	-0.0293764	0.748057	-0.161062	0.076351	-0.544661	8.85813e-11	-0.393134	7.48796e-06
ANTXR2	turquoise	0.133595	0.142375	-0.364236	3.71873e-05	-0.636317	3.37379e-15	-0.65125	4.59819e-16	-0.660222	1.31503e-16	-0.385209	1.17991e-05	0.616318	4.12961e-14	-0.0429731	0.638366
ANXA1	blue	0.722333	5.9976e-21	0.79606	6.13553e-28	0.259695	0.00386921	0.0465746	0.610462	0.0274338	0.764213	-0.169643	0.0617569	-0.613578	5.74051e-14	-0.455374	1.36384e-07
ANXA11	grey	-0.099935	0.273429	0.3072	0.00057782	0.360981	4.41281e-05	0.484047	1.61841e-08	0.583458	1.75667e-12	0.16166	0.0752516	-0.404094	3.91502e-06	-0.0947092	0.299427
ANXA2	blue	0.356155	5.66853e-05	0.90087	2.60289e-45	0.374614	2.12803e-05	0.235773	0.00893963	0.250119	0.00546072	-0.0692903	0.44823	-0.717437	1.45249e-20	-0.430798	7.30169e-07
ANXA2R	brown	-0.193779	0.0324652	0.236789	0.00864082	0.876098	7.90369e-40	0.668301	4.1047e-17	0.733582	7.30238e-22	0.291191	0.00113786	-0.622926	1.84117e-14	-0.181509	0.0454089
ANXA4	grey	-0.0963129	0.291281	0.39519	6.6418e-06	0.154625	0.0890285	0.484439	1.56967e-08	0.252321	0.00505032	0.636912	3.12257e-15	-0.438399	4.40713e-07	0.460502	9.44901e-08
ANXA5	blue	0.34409	0.000104173	0.827288	7.76088e-32	0.272786	0.00236682	0.0356919	0.696317	0.067836	0.457836	-0.258856	0.0039898	-0.621828	2.10845e-14	-0.538532	1.5733e-10
ANXA6	turquoise	-0.314524	0.000418327	-0.702967	1.78468e-19	-0.398228	5.55526e-06	-0.397708	5.72857e-06	-0.354449	6.18705e-05	-0.199298	0.027751	0.721223	7.34129e-21	0.175134	0.0536764
AOC1	grey	0.0926724	0.309987	0.158447	0.0813134	0.0673919	0.460791	-0.0364219	0.690421	0.0234106	0.797988	-0.109132	0.231473	-0.0886366	0.33162	-0.228205	0.0114678
AP1AR	yellow	-0.24027	0.00768248	-0.0948309	0.298804	0.0208296	0.819859	0.436231	5.09596e-07	0.265799	0.00308595	0.658059	1.78517e-16	-0.0574012	0.529999	0.721307	7.23067e-21
AP1B1	turquoise	0.145205	0.110533	0.143481	0.114874	-0.294477	0.000993219	-0.263263	0.00339218	-0.33858	0.000136436	-0.0947425	0.299256	0.124832	0.170691	0.0791143	0.386376
AP1S1	turquoise	0.397439	5.82018e-06	0.151541	0.0956683	-0.383586	1.29313e-05	-0.299191	0.000814898	-0.427432	9.09583e-07	-0.0969069	0.288302	0.103237	0.257811	0.0388925	0.670603
AP1S2	blue	0.546499	7.43961e-11	0.739073	2.51211e-22	0.0836934	0.359396	-0.037941	0.67821	-0.0910512	0.318564	-0.169531	0.0619313	-0.549615	5.52044e-11	-0.33499	0.000162225
AP2A2	brown	-0.0246443	0.787588	0.456718	1.23951e-07	0.688891	1.77942e-18	0.479721	2.2607e-08	0.570991	6.54844e-12	0.160026	0.0782877	-0.568961	8.07152e-12	-0.251313	0.00523472
AP2B1	turquoise	-0.191196	0.034894	-0.500884	4.2129e-09	-0.377463	1.81958e-05	-0.366574	3.28473e-05	-0.304546	0.000648258	-0.117189	0.198617	0.628281	9.43307e-15	0.145396	0.110061
AP2M1	blue	0.653137	3.54623e-16	0.507755	2.38134e-09	-0.10379	0.255259	-0.277424	0.00197704	-0.311379	0.000481049	-0.262578	0.00347942	-0.201976	0.0256823	-0.301428	0.00074103
AP2S1	blue	0.302032	0.000722154	0.794891	8.32632e-28	0.138261	0.128831	0.169451	0.0620554	0.0904204	0.321942	0.119719	0.189031	-0.582878	1.86988e-12	-0.118428	0.193877
AP3B1	blue	0.529026	3.74937e-10	0.500399	4.3839e-09	-0.193301	0.0329034	-0.341104	0.000120651	-0.257804	0.00414579	-0.531005	3.13623e-10	-0.147143	0.105807	-0.5457	8.02671e-11
AP3M2	turquoise	-0.0891667	0.328724	-0.651457	4.46974e-16	-0.337417	0.000144344	-0.33801	0.000140257	-0.32586	0.000249591	-0.169593	0.0618343	0.583056	1.83439e-12	0.0890353	0.32944
AP3S1	blue	0.299447	0.000806128	0.802742	1.03056e-28	0.238166	0.00824984	0.198366	0.0285039	0.18901	0.0370675	0.0102098	0.91113	-0.638443	2.55736e-15	-0.314795	0.000413282
AP5B1	blue	0.115116	0.206728	0.448087	2.27409e-07	0.169037	0.0627055	0.231285	0.0103717	0.308098	0.000555615	-0.00876355	0.923678	-0.372936	2.33206e-05	-0.169011	0.0627467
APBA2	brown	-0.0743341	0.415804	0.345574	9.67893e-05	0.704776	1.31515e-19	0.696929	4.8649e-19	0.670736	2.86934e-17	0.542436	1.09269e-10	-0.623638	1.68572e-14	0.13403	0.14107
APBA3	turquoise	-0.171348	0.0591477	-0.693585	8.38741e-19	-0.239689	0.00783547	-0.369882	2.75128e-05	-0.289281	0.00123052	-0.259831	0.0038501	0.578745	2.90776e-12	-0.00227771	0.980135
APBB1IP	blue	0.477543	2.67029e-08	0.75161	1.98179e-23	0.45047	1.92647e-07	0.228092	0.0115098	0.223927	0.0131578	-0.0207973	0.820134	-0.663697	8.00497e-17	-0.388665	9.69025e-06
APBB3	brown	0.110748	0.224597	0.492898	8.04914e-09	0.804891	5.72093e-29	0.508157	2.30214e-09	0.622954	1.83468e-14	0.115061	0.206948	-0.688935	1.76718e-18	-0.372459	2.39334e-05
APEH	turquoise	-0.147737	0.104389	-0.217859	0.0159269	-0.382998	1.33665e-05	-0.18965	0.0364191	-0.099469	0.275684	-0.0964093	0.290796	0.423476	1.17399e-06	0.123574	0.175076
APEX2	turquoise	-0.0204494	0.823093	-0.588071	1.06423e-12	-0.778062	5.48098e-26	-0.719445	1.01292e-20	-0.690723	1.32898e-18	-0.415843	1.90351e-06	0.86853	2.19353e-38	0.1106	0.22522
APH1A	red	-0.164125	0.070852	0.133066	0.143977	0.143936	0.113717	0.433428	6.13968e-07	0.22725	0.0118278	0.717972	1.31987e-20	-0.231744	0.0102166	0.571137	6.45042e-12
APH1B	brown	0.0565014	0.536478	0.58887	9.74977e-13	0.768942	4.56263e-25	0.626087	1.24251e-14	0.666927	5.01654e-17	0.211481	0.019369	-0.800619	1.82951e-28	-0.285735	0.00142102
APIP	turquoise	0.135393	0.137035	-0.0433513	0.635411	-0.182538	0.0441794	-0.0367241	0.687985	-0.160366	0.0776469	0.225827	0.0123822	0.155592	0.0870222	0.347415	8.83026e-05
APLP2	blue	0.451695	1.76817e-07	0.951383	3.23928e-63	0.47371	3.56957e-08	0.254555	0.00466254	0.259137	0.00394911	-0.064757	0.478544	-0.827957	6.28149e-32	-0.475857	3.03532e-08
APMAP	blue	0.335325	0.000159639	0.791183	2.16478e-27	0.207349	0.0219266	0.17776	0.0501311	0.16346	0.0720181	0.0276498	0.762411	-0.54698	7.10623e-11	-0.239016	0.00801617
APOBEC3A	grey	-0.100645	0.270019	0.172776	0.0570321	-0.0827721	0.364728	0.0344656	0.706264	-0.0782961	0.391322	0.147871	0.104072	-0.174941	0.0539445	0.150811	0.0972959
APOBEC3B	turquoise	-0.0448941	0.623416	-0.651455	4.4709e-16	-0.628856	8.7722e-15	-0.567385	9.4846e-12	-0.540867	1.26578e-10	-0.316965	0.000374927	0.828747	4.8859e-32	0.0999011	0.273593
APOBEC3F	turquoise	-0.224467	0.0129333	-0.808327	2.19903e-29	-0.613217	5.99409e-14	-0.506562	2.63148e-09	-0.481984	1.89906e-08	-0.205406	0.0232267	0.852041	1.57434e-35	0.271653	0.00247205
APOBEC3H	turquoise	-0.16762	0.0649723	-0.730815	1.23776e-21	-0.585808	1.36228e-12	-0.620531	2.47271e-14	-0.576351	3.74465e-12	-0.403632	4.02542e-06	0.812226	7.25866e-30	-0.0144895	0.87414
APOBR	blue	0.508667	2.20552e-09	0.849894	3.49467e-35	0.355509	5.85971e-05	0.117167	0.198702	0.14048	0.122747	-0.179637	0.0477184	-0.647532	7.63112e-16	-0.52139	7.38841e-10
APOC1	blue	0.413311	2.22879e-06	0.871335	6.55999e-39	0.41947	1.51518e-06	0.319296	0.000337413	0.345301	9.81104e-05	-0.00572438	0.950103	-0.735681	4.87176e-22	-0.377229	1.8433e-05
APOC2	blue	0.414629	2.05334e-06	0.730036	1.43457e-21	0.327755	0.000228491	0.317403	0.000367606	0.306626	0.000592424	0.0708529	0.438036	-0.637421	2.92241e-15	-0.250041	0.00547572
APOC4	blue	0.296153	0.000926112	0.662204	9.91548e-17	0.33761	0.000143004	0.150614	0.0977383	0.190466	0.0356073	-0.103802	0.255203	-0.546837	7.20331e-11	-0.382429	1.38013e-05
APOD	turquoise	-0.0741359	0.417053	-0.366001	3.38648e-05	-0.442536	3.33068e-07	-0.375744	2.00032e-05	-0.412737	2.30947e-06	-0.121854	0.181205	0.46059	9.38874e-08	0.158292	0.0816153
APOE	blue	0.475118	3.20986e-08	0.905493	1.70681e-46	0.384834	1.20516e-05	0.207436	0.0218703	0.212233	0.0189323	-0.0953672	0.296067	-0.736258	4.35593e-22	-0.444181	2.97665e-07
APOLD1	turquoise	-0.0786073	0.389436	-0.627708	1.01393e-14	-0.44278	3.27573e-07	-0.422257	1.26917e-06	-0.363926	3.78007e-05	-0.254256	0.00471273	0.652255	4.0054e-16	0.0423507	0.643242
APOM	turquoise	-0.0218187	0.81146	-0.456034	1.30131e-07	-0.431558	6.94616e-07	-0.426864	9.43715e-07	-0.322669	0.000289227	-0.284011	0.00152304	0.616881	3.85783e-14	-0.00520102	0.95466
APOO	turquoise	0.459926	9.84931e-08	0.205601	0.0230935	-0.405275	3.64574e-06	-0.322517	0.000291253	-0.339099	0.000133046	-0.239224	0.00796003	0.119593	0.189499	-0.121011	0.184264
APOOL	turquoise	0.230984	0.0104747	-0.256613	0.00432888	-0.537003	1.81234e-10	-0.477386	2.70241e-08	-0.484	1.6243e-08	-0.315514	0.000400191	0.441113	3.66907e-07	0.00594924	0.948146
APPL2	brown	-0.072668	0.426361	0.37953	1.62271e-05	0.814419	3.84694e-30	0.493079	7.93344e-09	0.59018	8.44084e-13	0.106888	0.241266	-0.621415	2.21836e-14	-0.354563	6.15091e-05
AQP11	turquoise	-0.187232	0.0389183	-0.590162	8.45796e-13	-0.439347	4.13443e-07	-0.360835	4.44664e-05	-0.341379	0.000119039	-0.134012	0.141124	0.687405	2.2513e-18	0.181641	0.04525
AQP9	blue	0.548159	6.34869e-11	0.894081	1.12569e-43	0.371047	2.58374e-05	0.22399	0.0131315	0.192704	0.0334574	-0.0266505	0.770756	-0.762096	2.10275e-24	-0.399196	5.24618e-06
AQR	grey	-0.257113	0.00425119	0.00219919	0.98082	0.29048	0.0011716	0.556637	2.78657e-11	0.483272	1.71874e-08	0.624523	1.51018e-14	-0.151001	0.0968692	0.438755	4.30256e-07
ARAP3	blue	0.646675	8.56832e-16	0.735762	4.79591e-22	0.229457	0.0110107	-0.0372564	0.683703	0.00230379	0.979908	-0.333795	0.000171765	-0.536883	1.83258e-10	-0.595167	4.84712e-13
ARF3	blue	0.0851525	0.351051	0.400729	4.78926e-06	-0.0809091	0.375658	0.0224814	0.805845	-0.0477511	0.601464	0.151026	0.0968143	-0.165079	0.0692061	0.10148	0.266045
ARF4	turquoise	0.369947	2.74169e-05	-0.0135383	0.882341	-0.586334	1.2865e-12	-0.535638	2.05519e-10	-0.541278	1.21803e-10	-0.375286	2.05115e-05	0.381767	1.43229e-05	-0.100051	0.272872
ARFGEF1	red	-0.183955	0.0425316	0.104485	0.252072	0.34933	8.02185e-05	0.616214	4.18157e-14	0.422708	1.23318e-06	0.805437	4.92154e-29	-0.305824	0.000613402	0.566357	1.05314e-11
ARG2	turquoise	0.0864897	0.34351	-0.434895	5.5704e-07	-0.428214	8.64512e-07	-0.412373	2.36206e-06	-0.409587	2.80411e-06	-0.228077	0.0115155	0.518757	9.29952e-10	0.0201057	0.826019
ARGLU1	brown	-0.323332	0.000280542	0.0667383	0.465161	0.766839	7.33578e-25	0.685221	3.17292e-18	0.733057	8.07532e-22	0.493733	7.5279e-09	-0.409945	2.74315e-06	0.125977	0.166771
ARHGAP10	grey	0.094773	0.2991	0.297685	0.000868401	-0.230879	0.0105108	-0.148165	0.103379	-0.0891536	0.328795	-0.142392	0.117685	0.0322048	0.724731	-0.105608	0.246981
ARHGAP15	turquoise	-0.47184	4.10736e-08	-0.628094	9.65824e-15	-0.0136422	0.881444	-0.0814526	0.372449	0.00646056	0.943696	-0.052706	0.564234	0.42348	1.17365e-06	0.0478795	0.600486
ARHGAP18	blue	0.156009	0.0861697	0.504355	3.16302e-09	0.124662	0.17128	0.314219	0.00042405	0.160554	0.0772948	0.396651	6.09633e-06	-0.455861	1.31748e-07	0.189267	0.0368057
ARHGAP19	turquoise	-0.152038	0.0945709	-0.811501	8.93795e-30	-0.672635	2.1651e-17	-0.629705	7.87914e-15	-0.611271	7.55719e-14	-0.328092	0.000224911	0.923283	1.07508e-51	0.148545	0.102488
ARHGAP21	blue	0.176026	0.0524491	0.463986	7.33836e-08	0.121067	0.184061	0.259852	0.00384713	0.254164	0.00472831	0.152231	0.0941483	-0.347881	8.62682e-05	-0.0185987	0.838875
ARHGAP30	turquoise	-0.0993178	0.276418	-0.156021	0.0861453	-0.0621426	0.496518	-0.129621	0.154742	-0.0473068	0.604855	-0.228423	0.0113871	0.196584	0.0299906	-0.223423	0.013371
ARHGAP31	blue	0.135155	0.137734	0.525532	5.12474e-10	0.0551823	0.546047	0.118144	0.194957	0.130777	0.151065	0.0312609	0.732489	-0.318105	0.000356123	-0.118533	0.19348
ARHGAP32	blue	0.21404	0.0179174	0.545384	8.27123e-11	0.568054	8.85766e-12	0.430728	7.33542e-07	0.433097	6.27548e-07	0.151138	0.0965627	-0.633906	4.60762e-15	-0.226076	0.0122837
ARHGAP33	turquoise	-0.226336	0.0121813	-0.694982	6.68624e-19	-0.332655	0.000181356	-0.463374	7.6727e-08	-0.3785	1.71813e-05	-0.373513	2.25992e-05	0.667571	4.56699e-17	-0.0730869	0.423693
ARHGAP9	green	-0.326194	0.000245742	0.0628033	0.491942	0.522627	6.62711e-10	0.688292	1.95678e-18	0.649317	5.98904e-16	0.62978	7.80431e-15	-0.322176	0.000295856	0.360469	4.53259e-05
ARHGDIA	turquoise	-0.202642	0.0251892	-0.530164	3.38397e-10	-0.691671	1.14177e-18	-0.429404	7.99947e-07	-0.506903	2.55749e-09	0.0252647	0.782372	0.737178	3.64131e-22	0.500621	4.30486e-09
ARHGDIB	turquoise	-0.129462	0.155252	-0.561616	1.69953e-11	-0.588834	9.78845e-13	-0.75008	2.72376e-23	-0.651963	4.16952e-16	-0.598907	3.17713e-13	0.761228	2.54297e-24	-0.176436	0.0518935
ARHGEF18	brown	-0.188409	0.0376842	0.322986	0.000285042	0.873176	2.92427e-39	0.703653	1.5902e-19	0.763036	1.71017e-24	0.355041	6.00233e-05	-0.639564	2.20772e-15	-0.118669	0.192966
ARHGEF19	turquoise	-0.251863	0.00513333	-0.236958	0.00859202	0.155805	0.0865863	0.0366776	0.68836	0.107407	0.23898	0.00742442	0.935313	0.158612	0.0809932	0.0122733	0.893266
ARHGEF2	blue	0.320432	0.000320418	0.349093	8.11827e-05	0.00501206	0.956305	-0.225102	0.0126736	-0.0308538	0.735843	-0.544138	9.30717e-11	-0.113506	0.213193	-0.630787	6.8669e-15
ARHGEF3	brown	-0.180109	0.0471267	0.274083	0.00225137	0.669996	3.20035e-17	0.559156	2.17209e-11	0.629311	8.28156e-15	0.299313	0.000810701	-0.571492	6.21798e-12	-0.0782768	0.391439
ARHGEF40	blue	0.237894	0.00832562	0.341924	0.000115898	0.0963814	0.290936	-0.164009	0.0710531	-0.0829107	0.363923	-0.341431	0.000118733	-0.143667	0.114401	-0.463082	7.83747e-08
ARHGEF6	turquoise	-0.300761	0.000762391	-0.632927	5.22501e-15	-0.047581	0.602761	-0.266482	0.00300786	-0.180696	0.0463998	-0.24815	0.00585249	0.471128	4.33186e-08	-0.0903516	0.322312
ARID2	grey	-0.2038	0.0243502	-0.0908875	0.319438	0.360672	4.48478e-05	0.579768	2.60846e-12	0.541115	1.2367e-10	0.595495	4.67164e-13	-0.195927	0.0305555	0.395122	6.66824e-06
ARID3A	grey	0.300244	0.000779332	0.284791	0.00147606	-0.129706	0.154468	-0.480997	2.04932e-08	-0.453601	1.54621e-07	-0.523889	5.92856e-10	-0.00873873	0.923893	-0.516752	1.10649e-09
ARID3B	turquoise	-0.293265	0.00104447	-0.693402	8.63843e-19	-0.116817	0.200055	-0.323195	0.000282318	-0.204367	0.0239483	-0.320141	0.000324698	0.570628	6.79862e-12	-0.121778	0.18148
ARID4A	grey	0.0130633	0.88644	0.189223	0.0368506	0.244158	0.00672441	0.283621	0.00154702	0.387186	1.0545e-05	-0.0142781	0.875961	-0.316236	0.00038743	-0.15371	0.0909585
ARID5A	turquoise	-0.153011	0.0924548	-0.580478	2.41838e-12	-0.460844	9.21843e-08	-0.350265	7.65287e-05	-0.333273	0.000176093	-0.13862	0.127833	0.602974	1.99459e-13	0.166722	0.0664435
ARID5B	turquoise	-0.0700041	0.443557	-0.624278	1.55703e-14	-0.392198	7.90566e-06	-0.473309	3.67893e-08	-0.467012	5.87812e-08	-0.254142	0.00473215	0.542957	1.04037e-10	0.0559224	0.540668
ARIH2	brown	-0.189225	0.0368487	0.05927	0.516668	0.673322	1.95423e-17	0.368671	2.93638e-05	0.48123	2.01289e-08	0.0314903	0.730601	-0.375014	2.082e-05	-0.280284	0.00176667
ARL14EP	grey	-0.217166	0.0162732	0.0234166	0.797937	0.404289	3.86945e-06	0.472307	3.96605e-08	0.556449	2.8386e-11	0.204308	0.0239901	-0.317491	0.000366147	-0.0122777	0.893228
ARL16	grey	-0.00297821	0.974028	0.225902	0.0123524	0.388944	9.53652e-06	0.31879	0.000345246	0.277983	0.00193416	0.163726	0.0715487	-0.353595	6.46304e-05	-0.0851023	0.351336
ARL17A	grey	-0.0948107	0.298907	0.140237	0.123403	0.38817	9.9689e-06	0.335841	0.000155735	0.397984	5.63594e-06	0.142352	0.117789	-0.279865	0.00179611	-0.102212	0.262594
ARL2BP	brown	0.0476237	0.602436	0.445919	2.6418e-07	0.711409	4.20812e-20	0.764683	1.18748e-24	0.784282	1.21843e-26	0.495309	6.63151e-09	-0.673387	1.93549e-17	0.0391755	0.668347
ARL4C	turquoise	-0.396151	6.27827e-06	-0.329939	0.000206226	0.185128	0.0412076	0.306078	0.00060668	0.320372	0.000321288	0.295331	0.00095846	0.109965	0.227909	0.276412	0.00205672
ARL6IP1	yellow	-0.202258	0.0254724	-0.255121	0.00456851	-0.130657	0.151443	0.253803	0.00478996	0.0339824	0.710198	0.648041	7.12265e-16	0.155879	0.0864344	0.719075	1.0828e-20
ARL6IP5	grey	-0.06183	0.49869	0.0657166	0.472036	0.0950045	0.297916	0.434117	5.86586e-07	0.410961	2.57722e-06	0.461259	8.94599e-08	-0.153306	0.091822	0.354065	6.30972e-05
ARL8B	blue	0.235272	0.0090905	0.6509	4.82423e-16	0.116441	0.201518	0.366145	3.36062e-05	0.280064	0.00178211	0.361912	4.20291e-05	-0.523223	6.28792e-10	0.160367	0.0776449
ARMC1	turquoise	-0.330505	0.0002008	-0.442466	3.34671e-07	-0.261683	0.00359651	0.202894	0.0250042	0.135543	0.136595	0.382259	1.39329e-05	0.379777	1.60061e-05	0.60174	2.29875e-13
ARMC6	turquoise	-0.0662896	0.468174	-0.337741	0.000142098	-0.412883	2.28873e-06	-0.347308	8.87764e-05	-0.325812	0.000250139	-0.120014	0.187932	0.559446	2.11045e-11	0.183271	0.0433213
ARMC7	turquoise	-0.085632	0.348335	-0.173481	0.0560105	-0.0097938	0.914737	-0.239536	0.0078762	-0.198842	0.0281173	-0.265954	0.00306803	0.240183	0.00770522	-0.239905	0.00777825
ARMCX1	blue	0.24962	0.00555763	0.661608	1.07963e-16	0.310259	0.00050539	0.448768	2.16916e-07	0.286409	0.00138291	0.400695	4.79907e-06	-0.647896	7.26403e-16	0.0823591	0.367134
ARMCX2	blue	0.276954	0.00201366	0.534776	2.22449e-10	0.575251	4.20346e-12	0.441198	3.64799e-07	0.434999	5.53191e-07	0.236307	0.00878148	-0.61301	6.14427e-14	-0.158833	0.080565
ARMCX4	brown	-0.0521136	0.568627	0.431751	6.85841e-07	0.721123	7.47653e-21	0.473356	3.66592e-08	0.587938	1.07987e-12	0.0925646	0.310553	-0.623536	1.70725e-14	-0.340805	0.000122427
ARMCX5	grey	0.0244733	0.789028	0.41941	1.52095e-06	0.515952	1.18564e-09	0.60829	1.07448e-13	0.572801	5.42862e-12	0.545889	7.88363e-11	-0.545139	8.46533e-11	0.195757	0.0307028
ARPC1A	turquoise	0.059505	0.515004	-0.0580406	0.525418	-0.481607	1.95519e-08	-0.451546	1.78673e-07	-0.463187	7.77807e-08	-0.309232	0.000528734	0.31717	0.000371488	-0.0972705	0.286488
ARPC3	turquoise	0.149536	0.10019	-0.0118057	0.89731	-0.289683	0.00121048	-0.5244	5.66618e-10	-0.543393	9.98488e-11	-0.404106	3.91236e-06	0.207491	0.0218343	-0.238462	0.00816777
ARPC5	yellow	-0.161849	0.074906	0.112601	0.216889	-0.0498753	0.585369	0.415088	1.99543e-06	0.190037	0.0360319	0.711843	3.90179e-20	-0.154049	0.0902391	0.67792	9.77916e-18
ARPC5L	turquoise	-0.191936	0.0341824	-0.82722	7.92982e-32	-0.698445	3.7907e-19	-0.651914	4.19773e-16	-0.66085	1.20278e-16	-0.274622	0.00220485	0.923398	9.86202e-52	0.251536	0.00519334
ARPP19	yellow	-0.314509	0.000418595	-0.564543	1.26598e-11	-0.413804	2.16152e-06	0.0989988	0.277971	-0.0786737	0.389034	0.541631	1.17841e-10	0.497749	5.44251e-09	0.83865	1.87289e-33
ARRDC4	blue	0.531784	2.92239e-10	0.652116	4.0827e-16	0.0538718	0.555636	-0.101037	0.268148	-0.170796	0.0599822	-0.145696	0.10932	-0.490808	9.50946e-09	-0.309951	0.000512282
ARRDC5	brown	-0.173304	0.0562655	0.363206	3.92637e-05	0.744448	8.61072e-23	0.768832	4.67792e-25	0.820866	5.66069e-31	0.452051	1.72452e-07	-0.660008	1.35551e-16	-0.000935726	0.991839
ARSA	grey	0.00438251	0.961789	0.202	0.0256649	0.144878	0.111347	0.151267	0.0962757	0.218748	0.015492	-0.0148439	0.871088	-0.174813	0.0541225	-0.157381	0.0834087
ARSG	turquoise	-0.0877148	0.336692	-0.334164	0.000168766	-0.130778	0.151062	-0.261683	0.00359657	-0.149112	0.101167	-0.35078	7.45621e-05	0.291088	0.0011427	-0.267782	0.00286409
ART4	turquoise	-0.0469865	0.607305	-0.218377	0.0156724	-0.0352946	0.699535	-0.273096	0.00233873	-0.175707	0.0528855	-0.342126	0.000114757	0.24469	0.00660178	-0.232068	0.0101084
AS3MT	grey	-0.102004	0.263571	0.222207	0.0138966	0.394775	6.80482e-06	0.543138	1.02276e-10	0.449876	2.00812e-07	0.552207	4.29732e-11	-0.349681	7.88139e-05	0.304815	0.000640776
ASAP1	blue	0.746556	5.61628e-23	0.782819	1.74306e-26	0.189118	0.0369567	0.132879	0.144547	0.0968651	0.288511	-0.0365332	0.689524	-0.594797	5.05208e-13	-0.304348	0.000653793
ASAP2	turquoise	0.397399	5.83374e-06	0.0690435	0.449852	-0.27137	0.00249894	-0.254077	0.00474315	-0.271753	0.00246253	-0.210467	0.0199718	0.0685216	0.453293	-0.124068	0.173346
ASB1	grey	-0.148354	0.102935	0.288359	0.00127769	0.488134	1.17506e-08	0.492932	8.02691e-09	0.554814	3.33291e-11	0.28481	0.00147496	-0.420361	1.43201e-06	0.0278967	0.760354
ASB13	blue	0.247003	0.00609212	0.837305	2.95367e-33	0.434234	5.82039e-07	0.268937	0.00274165	0.251944	0.00511854	0.00590297	0.948548	-0.733714	7.1195e-22	-0.362506	4.07375e-05
ASB2	turquoise	-0.179153	0.0483319	-0.534017	2.38439e-10	-0.40025	4.92791e-06	-0.298828	0.00082753	-0.287286	0.00133462	-0.104165	0.253534	0.580375	2.44504e-12	0.191047	0.0350383
ASCC1	turquoise	0.0246595	0.78746	-0.66913	3.63483e-17	-0.624678	1.48141e-14	-0.654663	2.87045e-16	-0.637625	2.84575e-15	-0.394257	7.01408e-06	0.788219	4.58273e-27	0.0360635	0.693314
ASCL2	blue	0.111692	0.220646	0.272533	0.0023899	-0.0530627	0.561596	-0.20062	0.0267133	-0.248076	0.0058676	-0.208316	0.0213035	-0.193003	0.0331787	-0.267145	0.00293374
ASF1A	grey	-0.286771	0.00136277	-0.222537	0.013752	0.514924	1.2953e-09	0.242208	0.00719079	0.255197	0.00455607	0.12265	0.178349	-0.0866048	0.342866	-0.0637303	0.485561
ASF1B	turquoise	-0.150839	0.097233	-0.793606	1.162e-27	-0.767883	5.79848e-25	-0.664138	7.51322e-17	-0.648889	6.3482e-16	-0.337267	0.000145388	0.969038	9.55432e-75	0.204945	0.0235444
ASGR1	blue	0.306572	0.000593801	0.670988	2.76453e-17	0.0418289	0.647341	0.0577583	0.527438	0.00573642	0.949998	-0.0077334	0.932627	-0.439909	3.98054e-07	-0.165349	0.0687449
ASIC3	grey	0.0391087	0.66888	0.347811	8.65709e-05	0.599122	3.10034e-13	0.49671	5.92147e-09	0.498898	4.95631e-09	0.275133	0.00216166	-0.482232	1.86295e-08	-0.0670116	0.463332
ASIP	blue	0.164654	0.0699359	0.692294	1.03294e-18	0.438545	4.36405e-07	0.357995	5.15463e-05	0.362889	3.9925e-05	0.145771	0.109137	-0.630719	6.92679e-15	-0.185272	0.0410478
ASMTL	turquoise	-0.0669588	0.463684	-0.658686	1.63424e-16	-0.555926	2.98862e-11	-0.555988	2.97024e-11	-0.511384	1.75274e-09	-0.297853	0.000862287	0.804194	6.92989e-29	0.0847933	0.353094
ASNS	turquoise	-0.17123	0.0593252	-0.478023	2.57429e-08	-0.256418	0.00435965	-0.138313	0.128686	-0.0984856	0.280482	0.0832919	0.361714	0.477723	2.63384e-08	0.28616	0.00139686
ASPHD2	turquoise	-0.167632	0.0649529	-0.732995	8.17135e-22	-0.679015	8.27609e-18	-0.650167	5.33366e-16	-0.616909	3.84481e-14	-0.35455	6.15523e-05	0.871254	6.79528e-39	0.108374	0.23475
ASPM	turquoise	-0.151369	0.0960485	-0.83044	2.8402e-32	-0.742465	1.28225e-22	-0.645846	9.58037e-16	-0.640757	1.88682e-15	-0.307566	0.000568665	0.962289	1.07496e-69	0.222237	0.0138835
ASTE1	green	-0.284479	0.00149468	0.0571542	0.531773	0.584086	1.6417e-12	0.652292	3.98491e-16	0.675764	1.35501e-17	0.421986	1.2913e-06	-0.347337	8.8651e-05	0.104085	0.253904
ASXL1	turquoise	-0.150759	0.0974106	-0.621407	2.22055e-14	-0.24334	0.00691661	-0.390673	8.63437e-06	-0.248546	0.00577175	-0.324282	0.000268511	0.652277	3.99301e-16	-0.0643049	0.481628
ATAD1	turquoise	-0.276209	0.00207303	-0.47157	4.19099e-08	-0.23675	0.00865215	0.0314259	0.731131	-0.0964531	0.290576	0.367999	3.04409e-05	0.406672	3.34983e-06	0.573797	4.89361e-12
ATAD2	turquoise	-0.125862	0.167163	-0.788857	3.90391e-27	-0.699906	2.97635e-19	-0.666916	5.02467e-17	-0.64535	1.02404e-15	-0.374512	2.13996e-05	0.935009	7.28565e-56	0.120298	0.186884
ATF1	yellow	-0.227324	0.0117995	-0.119142	0.191186	0.0116757	0.898435	0.418261	1.63545e-06	0.186989	0.0391767	0.729634	1.5476e-21	-0.0686349	0.452545	0.810061	1.34749e-29
ATF2	turquoise	-0.0198979	0.827789	-0.423876	1.14427e-06	-0.465594	6.52365e-08	-0.550705	4.97003e-11	-0.444053	3.00282e-07	-0.418293	1.63214e-06	0.636144	3.45026e-15	-0.164519	0.0701689
ATF4	turquoise	-0.0341677	0.708688	-0.310361	0.000503144	-0.299559	0.000802311	-0.402	4.43949e-06	-0.311789	0.000472409	-0.347451	8.81477e-05	0.426132	9.89482e-07	-0.142143	0.118336
ATF6	grey	0.169269	0.0623407	0.270863	0.00254784	-0.33688	0.000148131	-0.241917	0.00726267	-0.157872	0.0824379	-0.248854	0.00570953	0.0339298	0.710626	-0.116747	0.200325
ATF7IP2	grey	-0.318639	0.000347617	-0.207159	0.0220514	0.560725	1.85798e-11	0.433125	6.26402e-07	0.507202	2.49437e-09	0.293304	0.00104281	-0.139999	0.124047	0.0940616	0.302758
ATG14	green	-0.0811572	0.374192	0.330429	0.000201523	0.495864	6.34121e-09	0.729074	1.71983e-21	0.717153	1.52825e-20	0.604767	1.62102e-13	-0.499997	4.53056e-09	0.265954	0.00306805
ATG16L2	blue	0.220123	0.0148396	0.582323	1.98479e-12	0.42842	8.52945e-07	0.227352	0.011789	0.317518	0.000365698	-0.0681021	0.456069	-0.492602	8.24181e-09	-0.418404	1.62074e-06
ATG2B	blue	0.263429	0.00337139	0.63477	4.122e-15	0.354875	6.05352e-05	0.353528	6.48499e-05	0.259681	0.00387119	0.264021	0.00329785	-0.59155	7.25466e-13	0.0295083	0.746964
ATG5	green	-0.103273	0.257643	0.46884	5.1354e-08	0.768544	4.99292e-25	0.739662	2.23678e-22	0.730288	1.36774e-21	0.471781	4.12539e-08	-0.732791	8.49762e-22	-0.00829758	0.927725
ATG7	blue	0.439458	4.1037e-07	0.930459	3.68259e-54	0.237355	0.00847819	0.188897	0.0371828	0.17387	0.055454	-0.0297002	0.745375	-0.703958	1.5103e-19	-0.326877	0.00023805
ATG9B	brown	-0.06963	0.446003	0.283613	0.00154754	0.686053	2.78512e-18	0.637932	2.73393e-15	0.635115	3.94216e-15	0.412032	2.41238e-06	-0.507073	2.52147e-09	-0.00174918	0.984744
ATIC	turquoise	0.0355752	0.697262	-0.551307	4.68901e-11	-0.687386	2.25812e-18	-0.590297	8.33291e-13	-0.555621	3.07926e-11	-0.357023	5.42028e-05	0.764653	1.19561e-24	0.112574	0.216999
ATL1	blue	0.277414	0.00197776	0.564277	1.30043e-11	0.198215	0.0286272	0.133582	0.142415	0.170281	0.0607696	-0.0789616	0.387296	-0.463977	7.34279e-08	-0.310013	0.000510906
ATL3	turquoise	0.347794	8.66462e-05	-0.106333	0.243733	-0.741067	1.69384e-22	-0.696076	5.59373e-19	-0.727317	2.38994e-21	-0.422895	1.21849e-06	0.46904	5.05987e-08	-0.0440762	0.629764
ATMIN	red	-0.317769	0.000361569	-0.130325	0.152495	0.207672	0.021717	0.616963	3.81973e-14	0.405426	3.61277e-06	0.869405	1.50961e-38	-0.148444	0.102724	0.763158	1.66472e-24
ATOX1	blue	0.348103	8.53153e-05	0.539352	1.45787e-10	-0.118939	0.191947	-0.172579	0.0573195	-0.220701	0.0145727	-0.190373	0.0356986	-0.321294	0.00030805	-0.216893	0.0164112
ATP13A1	grey	-0.0793652	0.384866	-0.0971497	0.28709	0.194511	0.0318033	0.114203	0.210378	0.112401	0.217709	0.0321574	0.72512	-0.0694725	0.447034	-0.00582449	0.949232
ATP13A3	grey	0.28206	0.00164646	0.282116	0.00164282	-0.0399047	0.662548	0.0891697	0.328708	0.111692	0.220645	-0.0806506	0.377191	-0.199599	0.0275121	-0.0903153	0.322507
ATP1A1	blue	0.415933	1.89291e-06	0.685838	2.88044e-18	0.326064	0.000247226	0.342241	0.000114108	0.352017	7.00329e-05	0.141694	0.119514	-0.573062	5.28284e-12	-0.193158	0.0330351
ATP1B1	blue	0.0806694	0.377079	0.471014	4.36881e-08	0.147075	0.10597	0.19463	0.0316969	0.191155	0.0349332	0.0624159	0.494623	-0.354438	6.19036e-05	-0.158425	0.0813568
ATP1B2	turquoise	-0.209808	0.0203721	-0.538664	1.55405e-10	-0.269262	0.00270803	-0.211468	0.0193767	-0.180355	0.0468212	-0.0922426	0.312246	0.547065	7.0484e-11	0.154063	0.0902095
ATP2A2	turquoise	0.0776911	0.395004	-0.216356	0.0166863	-0.626362	1.20051e-14	-0.703488	1.63489e-19	-0.713347	2.99811e-20	-0.420044	1.46107e-06	0.517806	1.01005e-09	-0.0359662	0.6941
ATP2A3	turquoise	-0.0605313	0.50777	-0.359226	4.83578e-05	-0.167973	0.0644015	-0.131636	0.148373	-0.0616374	0.500031	-0.045986	0.614986	0.394607	6.87218e-06	0.124787	0.170847
ATP2B4	turquoise	-0.129008	0.156719	-0.584461	1.57652e-12	-0.437905	4.55557e-07	-0.490445	9.78732e-09	-0.409386	2.83891e-06	-0.386533	1.09446e-05	0.656482	2.22742e-16	-0.108676	0.233442
ATP6AP1	blue	0.283018	0.00158478	0.905781	1.4331e-46	0.493061	7.94447e-09	0.351465	7.20237e-05	0.399503	5.15129e-06	-0.0219509	0.810339	-0.83928	1.51026e-33	-0.437748	4.60409e-07
ATP6AP1L	grey	0.0731632	0.423208	0.0658126	0.471388	0.0200767	0.826266	-0.0112394	0.90221	0.0341453	0.70887	-0.10972	0.228956	-0.0324688	0.722566	-0.181808	0.045049
ATP6AP2	blue	0.247565	0.00597361	0.872704	3.60116e-39	0.380728	1.51796e-05	0.484517	1.56016e-08	0.449481	2.06412e-07	0.250958	0.0053009	-0.797886	3.79372e-28	-0.140322	0.123172
ATP6V0A1	blue	0.316558	0.000381858	0.925576	1.8651e-52	0.38797	1.00836e-05	0.270142	0.00261888	0.318079	0.000356553	-0.0690598	0.449745	-0.781539	2.37927e-26	-0.435079	5.50274e-07
ATP6V0D1	blue	0.295011	0.000971367	0.871337	6.55289e-39	0.283263	0.00156934	0.205934	0.0228673	0.20115	0.0263064	-0.0230049	0.801416	-0.708448	7.02692e-20	-0.313092	0.000445882
ATP6V0D2	blue	0.489337	1.0686e-08	0.618679	3.10085e-14	0.132817	0.144737	0.107432	0.238866	0.0670672	0.462959	-0.0454887	0.618819	-0.452473	1.67408e-07	-0.221422	0.0142455
ATP6V0E1	blue	0.205828	0.0229389	0.846627	1.14823e-34	0.397774	5.70625e-06	0.333411	0.000174946	0.325181	0.000257575	0.129806	0.154148	-0.755895	8.03338e-24	-0.244686	0.00660275
ATP6V1A	blue	0.488627	1.13031e-08	0.866767	4.6177e-38	0.279861	0.0017964	0.236503	0.00872391	0.209453	0.0205905	0.00337638	0.970557	-0.742565	1.25675e-22	-0.31267	0.000454312
ATP6V1B2	blue	0.485459	1.44961e-08	0.919358	1.9065e-50	0.383573	1.29408e-05	0.145721	0.109259	0.145156	0.110655	-0.127859	0.160474	-0.77222	2.15453e-25	-0.482895	1.76981e-08
ATP6V1D	blue	0.540792	1.27466e-10	0.86558	7.58043e-38	0.157925	0.0823339	0.000872701	0.992388	-0.0414651	0.650205	-0.155683	0.0868356	-0.618537	3.15506e-14	-0.404566	3.80535e-06
ATP6V1E2	grey	-0.0388111	0.671253	0.165166	0.069058	0.350314	7.63407e-05	0.102314	0.262116	0.260855	0.00370794	-0.140636	0.122328	-0.245678	0.00637969	-0.36813	3.02285e-05
ATP6V1F	blue	0.296793	0.000901575	0.887696	3.10308e-42	0.374657	2.12312e-05	0.234584	0.00930086	0.301729	0.000731546	-0.105903	0.245659	-0.751984	1.83271e-23	-0.446352	2.56408e-07
ATP6V1G1	green	-0.0192837	0.833026	0.483197	1.72881e-08	0.653732	3.26628e-16	0.781297	2.52237e-26	0.683332	4.25866e-18	0.657088	2.04628e-16	-0.760431	3.02586e-24	0.215587	0.0170867
ATP8B3	blue	0.259688	0.00387021	0.444575	2.89748e-07	0.20186	0.0257693	0.177246	0.0508099	0.15987	0.078582	0.073156	0.423254	-0.408663	2.96726e-06	-0.16402	0.0710354
ATP8B4	turquoise	0.200038	0.027166	-0.20803	0.0214864	-0.576521	3.67841e-12	-0.564089	1.32529e-11	-0.57913	2.7914e-12	-0.358433	5.03913e-05	0.488112	1.17718e-08	-0.0571153	0.532053
ATP9B	blue	0.300757	0.000762501	0.759946	3.36169e-24	0.354754	6.09102e-05	0.313533	0.000437228	0.36167	4.25662e-05	0.0648863	0.477665	-0.639961	2.09541e-15	-0.259628	0.00387874
ATRAID	blue	0.0420684	0.645458	0.659033	1.55622e-16	0.367049	3.20268e-05	0.508427	2.2504e-09	0.443763	3.06304e-07	0.422903	1.21786e-06	-0.637063	3.0621e-15	0.0695762	0.446354
ATXN1	turquoise	0.0165912	0.856068	-0.358537	5.01206e-05	-0.477731	2.63231e-08	-0.287681	0.00131343	-0.277676	0.00195762	-0.0696356	0.445966	0.503249	3.4666e-09	0.209474	0.0205773
ATXN10	grey	-0.0939107	0.303539	-0.0175677	0.847696	0.0421421	0.644879	0.255522	0.004503	0.230601	0.0106068	0.278601	0.00188784	0.00364714	0.968197	0.232489	0.00996899
ATXN7L3B	brown	-0.130744	0.151169	0.0535135	0.558272	0.598393	3.36804e-13	0.399954	5.01535e-06	0.448356	2.23205e-07	0.203994	0.0242119	-0.312937	0.000448968	-0.112963	0.215403
AUH	turquoise	-0.0898276	0.325137	-0.694268	7.50874e-19	-0.594328	5.3248e-13	-0.640106	2.05596e-15	-0.613485	5.80503e-14	-0.397263	5.88073e-06	0.803077	9.40559e-29	0.0305506	0.738345
AUNIP	turquoise	-0.153803	0.0907606	-0.770606	3.12237e-25	-0.711067	4.46637e-20	-0.643099	1.38337e-15	-0.627775	1.00537e-14	-0.338523	0.000136814	0.928048	2.64771e-53	0.188369	0.037726
AUP1	red	-0.0112463	0.902151	0.125246	0.169267	0.232044	0.0101164	0.551082	4.79214e-11	0.379861	1.59307e-05	0.712186	3.67467e-20	-0.255613	0.0044882	0.572211	5.77144e-12
AURKA	turquoise	-0.0826595	0.365383	-0.750297	2.60368e-23	-0.7729	1.84076e-25	-0.691175	1.2362e-18	-0.667403	4.68006e-17	-0.377562	1.80974e-05	0.962931	3.91299e-70	0.14979	0.0996089
AURKAIP1	turquoise	-0.216596	0.0165629	-0.728806	1.80869e-21	-0.492848	8.08153e-09	-0.542756	1.06021e-10	-0.551443	4.62757e-11	-0.255888	0.00444391	0.727168	2.45725e-21	0.163068	0.0727116
AURKB	turquoise	-0.154188	0.0899464	-0.809795	1.45329e-29	-0.73942	2.34612e-22	-0.685704	2.9416e-18	-0.662364	9.69146e-17	-0.378662	1.70285e-05	0.966927	4.69297e-73	0.145656	0.109419
AUTS2	turquoise	-0.19441	0.0318941	-0.324699	0.000263388	-0.0918049	0.314558	-0.0856829	0.348048	-0.0866803	0.342444	-0.0272559	0.765698	0.2345	0.0093271	-0.00623594	0.945651
AVEN	turquoise	-0.151172	0.0964882	-0.601153	2.45869e-13	-0.643037	1.39482e-15	-0.398581	5.44057e-06	-0.441255	3.6339e-07	-0.0146128	0.873078	0.758039	5.07629e-24	0.443544	3.10926e-07
AVP	blue	0.106372	0.243559	0.509294	2.0919e-09	0.523213	6.29334e-10	0.374291	2.16602e-05	0.392109	7.94674e-06	0.157034	0.0841004	-0.569224	7.85598e-12	-0.199499	0.0275912
AVPI1	blue	0.548079	6.39714e-11	0.907261	5.79986e-47	0.354137	6.28672e-05	0.237495	0.00843824	0.225943	0.0123363	-0.059085	0.51798	-0.764459	1.24817e-24	-0.421967	1.29287e-06
AXIN2	brown	-0.115183	0.206462	0.335188	0.000160694	0.91558	2.65398e-49	0.722985	5.32375e-21	0.807223	2.99635e-29	0.316431	0.00038405	-0.663748	7.94633e-17	-0.172645	0.0572227
AZU1	blue	0.0757931	0.406687	0.405757	3.541e-06	0.174911	0.0539856	0.135923	0.135489	0.052779	0.563693	0.114424	0.209488	-0.364866	3.59678e-05	-0.108227	0.235391
B2M	red	-0.41301	2.27073e-06	-0.112346	0.217939	0.145237	0.110455	0.391445	8.25801e-06	0.264127	0.00328491	0.573085	5.27057e-12	-0.160945	0.0765683	0.503781	3.3171e-09
B3GALT4	blue	0.0872931	0.339029	0.428027	8.75083e-07	0.446867	2.47452e-07	0.276727	0.00203158	0.369397	2.82403e-05	-0.0737232	0.419658	-0.461074	9.06632e-08	-0.419977	1.46731e-06
B3GALT6	turquoise	-0.239437	0.00790265	-0.211014	0.0196446	-0.113131	0.214717	-0.157191	0.0837864	-0.175581	0.053058	0.0111344	0.90312	0.261453	0.00362709	0.145501	0.109801
B3GNT5	blue	0.00231694	0.979793	0.277682	0.00195716	0.0800573	0.380722	0.180276	0.0469196	0.0594733	0.515229	0.289374	0.00122586	-0.336042	0.000154237	0.214626	0.0175986
B3GNT8	blue	0.223747	0.0132337	0.673956	1.77777e-17	0.277902	0.00194037	0.222668	0.0136951	0.239374	0.00791973	0.0368463	0.687002	-0.481326	1.99801e-08	-0.248724	0.00573582
B3GNTL1	turquoise	-0.0670106	0.463338	-0.602922	2.00666e-13	-0.528367	3.9781e-10	-0.537346	1.75591e-10	-0.508128	2.3078e-09	-0.295445	0.000953931	0.686997	2.40091e-18	0.0840014	0.357624
B4GALT5	grey	0.082638	0.365508	0.235628	0.00898302	-0.319101	0.000340411	-0.278846	0.00186971	-0.240582	0.0076012	-0.290383	0.00117624	0.00456603	0.96019	-0.169807	0.0615009
B4GALT7	blue	0.090452	0.321772	0.560182	1.9613e-11	0.37741	1.82491e-05	0.0951646	0.297099	0.250358	0.00541472	-0.24787	0.00591015	-0.520626	7.90023e-10	-0.499512	4.71418e-09
BABAM1	turquoise	0.0238504	0.794277	-0.285066	0.00145983	-0.493416	7.72172e-09	-0.338544	0.000136678	-0.331316	0.000193245	-0.0705038	0.440301	0.528076	4.08305e-10	0.182583	0.0441264
BACH2	grey	-0.249216	0.00563745	-0.0754005	0.409128	0.330941	0.000196709	0.485288	1.46914e-08	0.540066	1.36403e-10	0.30515	0.000631561	-0.19422	0.0320648	0.133683	0.142113
BAG3	turquoise	0.197022	0.0296197	-0.173379	0.0561571	-0.0757985	0.406653	-0.257813	0.00414443	-0.142517	0.117361	-0.422763	1.22883e-06	0.183872	0.0426271	-0.401767	4.50169e-06
BAG4	grey	-0.116538	0.20114	0.0758083	0.406593	-0.118757	0.192635	0.203196	0.0247851	0.147588	0.104745	0.314729	0.000414507	-0.0533529	0.559455	0.368999	2.88522e-05
BAIAP2L1	turquoise	-0.0769836	0.399335	-0.492862	8.07215e-09	-0.322205	0.000295453	-0.329373	0.000211795	-0.315399	0.000402263	-0.149227	0.100902	0.537028	1.80821e-10	0.0802818	0.379383
BAIAP2L2	brown	-0.121396	0.182862	0.218553	0.0155863	0.820023	7.304e-31	0.563159	1.4556e-11	0.690054	1.47889e-18	0.181396	0.0455454	-0.507789	2.37441e-09	-0.270483	0.00258505
BAK1	turquoise	-0.0987375	0.279248	-0.548351	6.23273e-11	-0.573791	4.89636e-12	-0.412328	2.36873e-06	-0.436663	4.95096e-07	-0.106212	0.244275	0.695034	6.62937e-19	0.283435	0.00155855
BAMBI	grey	0.201769	0.0258373	0.224158	0.0130617	0.00226713	0.980228	0.105639	0.246841	0.167392	0.0653433	-0.00515504	0.95506	-0.131945	0.147416	-0.105344	0.248171
BANF1	turquoise	-0.0265837	0.771315	-0.401128	4.67667e-06	-0.7638	1.44455e-24	-0.598738	3.2386e-13	-0.616585	3.99828e-14	-0.274165	0.00224417	0.723387	4.94532e-21	0.199562	0.027541
BANK1	turquoise	-0.187268	0.0388798	-0.497946	5.356e-09	-0.274084	0.00225126	-0.146243	0.107981	-0.109324	0.230648	-0.0707191	0.438904	0.470832	4.42844e-08	0.189199	0.0368746
BASP1	blue	0.415489	1.9461e-06	0.898106	1.24572e-44	0.284446	0.00149669	0.216569	0.0165766	0.214247	0.0178043	-0.00785802	0.931544	-0.690756	1.32198e-18	-0.334149	0.000168885
BATF	turquoise	-0.25377	0.00479571	-0.85495	5.2394e-36	-0.684062	3.80176e-18	-0.609022	9.85931e-14	-0.589383	9.21608e-13	-0.269254	0.00270887	0.933552	2.63655e-55	0.25452	0.00466838
BATF2	turquoise	-0.0309947	0.734682	-0.0776659	0.395157	-0.133829	0.141673	-0.175037	0.0538107	-0.208432	0.02123	-0.0366613	0.688491	0.105017	0.24965	0.0354466	0.698304
BATF3	turquoise	-0.158056	0.0820765	-0.661565	1.08641e-16	-0.600095	2.7751e-13	-0.56666	1.02119e-11	-0.556398	2.85302e-11	-0.270411	0.00259215	0.773381	1.64651e-25	0.152135	0.0943597
BAZ1A	turquoise	-0.13515	0.137747	-0.502452	3.70267e-09	-0.383287	1.31514e-05	-0.288758	0.0012571	-0.173126	0.0565233	-0.306159	0.000604556	0.487188	1.26594e-08	-0.0206401	0.82147
BAZ2B	blue	0.31316	0.000444543	0.84008	1.1484e-33	0.466709	6.01073e-08	0.279181	0.00184524	0.305211	0.000629902	-0.0140743	0.877718	-0.731959	9.95915e-22	-0.410646	2.62753e-06
BBS1	grey	0.32018	0.000324122	0.518424	9.57286e-10	0.627754	1.00804e-14	0.273634	0.00229069	0.345845	9.5495e-05	-0.0489362	0.59246	-0.593205	6.03606e-13	-0.442853	3.25955e-07
BBS12	turquoise	0.0777869	0.394419	-0.0515733	0.572647	0.00808904	0.929537	-0.342447	0.000112963	-0.247488	0.00598967	-0.425052	1.06092e-06	0.103905	0.254728	-0.397042	5.95769e-06
BBS2	green	-0.0156507	0.864146	0.566118	1.07909e-11	0.762649	1.86194e-24	0.788304	4.4856e-27	0.767585	6.20182e-25	0.486845	1.30054e-08	-0.800485	1.89662e-28	-0.0427518	0.640098
BBS4	grey	0.0566942	0.535086	0.479975	2.21696e-08	0.606395	1.34136e-13	0.45206	1.72344e-07	0.590074	8.54021e-13	-0.0137425	0.880579	-0.627482	1.04315e-14	-0.420427	1.42598e-06
BBX	grey	-0.0861813	0.34524	0.216766	0.0164761	0.507962	2.34019e-09	0.612598	6.45357e-14	0.730148	1.40454e-21	0.202634	0.0251952	-0.467378	5.72139e-08	-0.119654	0.189273
BCAP31	blue	0.249965	0.0054905	0.907005	6.78971e-47	0.49507	6.76062e-09	0.388819	9.60539e-06	0.419301	1.53147e-06	0.0829153	0.363896	-0.814719	3.52378e-30	-0.338762	0.000135238
BCAR1	blue	0.566429	1.04544e-11	0.538177	1.62592e-10	0.13625	0.134544	-0.00275301	0.975991	-0.013425	0.883318	-0.13918	0.126284	-0.335264	0.000160107	-0.319957	0.000327428
BCAR3	blue	0.258222	0.00408314	0.544777	8.76147e-11	0.150089	0.0989252	0.121849	0.181224	0.144574	0.112108	-0.0466671	0.609752	-0.385273	1.17563e-05	-0.246008	0.00630694
BCAS3	turquoise	-0.100795	0.269302	-0.394099	7.07897e-06	-0.293412	0.00103815	-0.29638	0.000917312	-0.283422	0.00155938	-0.109	0.232041	0.438065	4.50711e-07	0.107954	0.236579
BCAT1	black	0.654651	2.87528e-16	0.358112	5.1235e-05	-0.349854	7.8129e-05	-0.445534	2.71268e-07	-0.438566	4.35772e-07	-0.427213	9.22576e-07	0.0565716	0.535971	-0.347057	8.98986e-05
BCAT2	turquoise	-0.0237733	0.794927	-0.588608	1.00347e-12	-0.686368	2.65044e-18	-0.750098	2.7137e-23	-0.717573	1.41778e-20	-0.474744	3.30178e-08	0.824127	2.08468e-31	0.0201362	0.825759
BCDIN3D	grey	-0.170315	0.0607162	-0.0800407	0.380821	0.436996	4.84208e-07	0.125442	0.168593	0.15855	0.0811136	-0.043155	0.636944	-0.146292	0.107862	-0.223983	0.0131345
BCKDHA	black	0.810743	1.1097e-29	0.533811	2.4298e-10	0.0677169	0.458627	-0.20328	0.0247238	-0.156044	0.0860985	-0.436989	4.84416e-07	-0.308653	0.000542307	-0.58936	9.23901e-13
BCKDK	blue	0.694869	6.81055e-19	0.816019	2.40765e-30	0.0473078	0.604847	-0.0514108	0.573859	-0.086423	0.343884	-0.225198	0.0126345	-0.557316	2.60605e-11	-0.423052	1.20634e-06
BCL10	grey	0.187493	0.0386412	0.320306	0.000322264	-0.0452991	0.620284	0.0870992	0.340107	0.0889006	0.330176	0.127169	0.162763	-0.152576	0.0933976	0.0378961	0.67857
BCL2A1	grey	0.00723176	0.936988	0.400917	4.73605e-06	0.231437	0.0103202	0.535642	2.05448e-10	0.300211	0.000780408	0.645031	1.0687e-15	-0.513383	1.47819e-09	0.44311	3.20285e-07
BCL2L11	turquoise	-0.158564	0.0810852	-0.437372	4.72156e-07	-0.383512	1.29859e-05	-0.212408	0.0188322	-0.237366	0.00847498	0.071058	0.436708	0.471235	4.29729e-08	0.413524	2.1995e-06
BCL2L12	turquoise	-0.170403	0.0605822	-0.673407	1.92956e-17	-0.49189	8.72387e-09	-0.506143	2.72541e-09	-0.468074	5.43498e-08	-0.287667	0.00131418	0.781086	2.65484e-26	0.10333	0.257379
BCL2L2	blue	0.367084	3.19668e-05	0.751248	2.13681e-23	0.122401	0.179238	0.106124	0.244665	0.109079	0.231701	-0.0739781	0.418048	-0.522158	6.90643e-10	-0.308662	0.000542098
BCL3	turquoise	-0.107605	0.238109	-0.728902	1.77625e-21	-0.776073	8.77537e-26	-0.737378	3.50253e-22	-0.716854	1.61176e-20	-0.391315	8.32032e-06	0.885887	7.65851e-42	0.148542	0.102493
BCL7B	turquoise	-0.249529	0.00557558	-0.386716	1.08312e-05	-0.370527	2.65723e-05	-0.241224	0.00743667	-0.160874	0.0766993	-0.0459893	0.614961	0.532503	2.73742e-10	0.217975	0.0158694
BCL9	brown	-0.301912	0.000725852	0.022808	0.803081	0.690964	1.27875e-18	0.667268	4.77341e-17	0.671533	2.54996e-17	0.465854	6.40066e-08	-0.390309	8.81746e-06	0.190599	0.0354767
BCL9L	grey	-0.077644	0.395291	0.303753	0.000670775	0.618852	3.03614e-14	0.629871	7.71421e-15	0.639936	2.10241e-15	0.47645	2.90178e-08	-0.493013	7.97515e-09	0.115349	0.205806
BCLAF1	yellow	-0.299777	0.000794937	-0.294577	0.000989103	-0.0168262	0.854052	0.284792	0.00147601	0.219751	0.0150137	0.463887	7.39135e-08	0.10769	0.237736	0.614796	4.96059e-14
BCORL1	blue	0.307066	0.000581182	0.521309	7.44119e-10	0.392824	7.62412e-06	0.375742	2.00055e-05	0.303569	0.000676107	0.271074	0.00252735	-0.520431	8.03605e-10	-0.0580864	0.525091
BCS1L	turquoise	-0.0956457	0.294652	-0.377858	1.78038e-05	-0.264441	0.00324671	-0.2137	0.0181051	-0.159206	0.0798471	-0.0565329	0.53625	0.48181	1.92476e-08	0.191049	0.035036
BDP1	grey	-0.13246	0.14583	0.220497	0.0146664	0.286462	0.0013799	0.21587	0.0169384	0.377873	1.77889e-05	-0.168675	0.0632782	-0.320397	0.000320925	-0.336831	0.000148481
BECN1	turquoise	-0.0947913	0.299006	-0.24846	0.00578913	-0.480842	2.07397e-08	-0.189635	0.0364343	-0.140725	0.12209	-0.00293008	0.974448	0.441609	3.54756e-07	0.238778	0.0080809
BEGAIN	turquoise	-0.0578989	0.526432	-0.369879	2.75177e-05	-0.455612	1.34097e-07	-0.411223	2.53586e-06	-0.392182	7.91308e-06	-0.288626	0.00126384	0.570146	7.14497e-12	-0.0298292	0.744307
BEND5	turquoise	-0.0751219	0.410867	-0.420456	1.42343e-06	-0.201829	0.0257925	-0.266526	0.00300294	-0.200925	0.0264783	-0.244487	0.00664828	0.412089	2.40394e-06	-0.112293	0.218155
BEST1	blue	0.355434	5.88241e-05	0.841376	7.33898e-34	0.252317	0.00505104	0.166758	0.0663839	0.135748	0.135999	-0.0153141	0.867041	-0.663716	7.98265e-17	-0.305671	0.000617476
BET1	turquoise	0.236554	0.00870914	0.0377015	0.68013	-0.209845	0.0203494	-0.114379	0.209672	-0.223745	0.0132347	0.11102	0.223454	0.125798	0.167379	0.206617	0.022409
BEX1	turquoise	-0.112688	0.216532	-0.402171	4.39416e-06	-0.268873	0.00274824	-0.240177	0.00770669	-0.221668	0.0141353	-0.0921317	0.312831	0.420828	1.39018e-06	0.0747134	0.413423
BEX2	brown	-0.287749	0.00130977	-0.0688755	0.450958	0.696589	5.1434e-19	0.541085	1.24019e-10	0.585092	1.47226e-12	0.353072	6.6378e-05	-0.352079	6.98139e-05	0.0435459	0.633893
BEX4	blue	0.207225	0.0220078	0.672567	2.1872e-17	0.645869	9.55024e-16	0.651695	4.32587e-16	0.62146	2.20616e-14	0.428454	8.51081e-07	-0.798671	3.07987e-28	-0.0403207	0.659248
BFAR	grey	-0.0720757	0.430151	0.102566	0.260936	0.198032	0.0287773	0.370762	2.62386e-05	0.451131	1.83945e-07	0.189652	0.0364175	-0.122296	0.179616	0.0529142	0.562693
BHLHE22	turquoise	-0.234701	0.00926479	-0.613224	5.98904e-14	-0.460779	9.26163e-08	-0.388023	1.00532e-05	-0.360499	4.52541e-05	-0.171015	0.0596497	0.649795	5.61156e-16	0.217848	0.0159325
BHLHE40	turquoise	0.0250312	0.784334	-0.648043	7.12123e-16	-0.708182	7.35491e-20	-0.721736	6.68791e-21	-0.667491	4.62049e-17	-0.466734	5.99972e-08	0.815407	2.88154e-30	-0.00100253	0.991256
BHLHE41	blue	0.475323	3.16047e-08	0.851821	1.70971e-35	0.398326	5.52325e-06	0.182085	0.0447176	0.239601	0.007859	-0.154819	0.0886231	-0.712657	3.38422e-20	-0.493549	7.63984e-09
BIN1	grey	-0.312466	0.000458447	-0.23793	0.00831557	0.401586	4.55061e-06	0.264606	0.0032268	0.313921	0.000429727	0.122267	0.179719	-0.0788526	0.387954	-0.0574696	0.529508
BIN3	green	-0.184679	0.0417102	0.198305	0.0285536	0.549969	5.33555e-11	0.670626	2.91629e-17	0.653142	3.54387e-16	0.459173	1.03979e-07	-0.441926	3.4718e-07	0.152224	0.0941635
BIRC3	turquoise	-0.200838	0.0265454	-0.511825	1.68821e-09	-0.274294	0.002233	-0.266444	0.00301213	-0.204459	0.0238841	-0.234941	0.00919103	0.412954	2.27858e-06	0.0118736	0.896723
BIRC5	turquoise	-0.13053	0.151843	-0.67212	2.33749e-17	-0.607933	1.12046e-13	-0.571903	5.95856e-12	-0.554315	3.4996e-11	-0.340002	0.000127325	0.798196	3.49399e-28	0.103529	0.256463
BIVM	turquoise	-0.164245	0.0706431	-0.725861	3.13389e-21	-0.594136	5.44037e-13	-0.526931	4.52367e-10	-0.519734	8.54056e-10	-0.246442	0.00621237	0.803711	7.90948e-29	0.187588	0.0385411
BLCAP	blue	0.410164	2.70662e-06	0.822339	3.6135e-31	0.4997	4.64206e-09	0.310824	0.000492973	0.383903	1.27027e-05	-0.0365107	0.689705	-0.71313	3.11503e-20	-0.430002	7.69287e-07
BLK	turquoise	-0.156467	0.0852402	-0.29592	0.000935179	-0.178119	0.0496622	-0.0587939	0.520048	-0.0768662	0.400056	0.0757044	0.407238	0.322927	0.000285826	0.218195	0.0157613
BLM	turquoise	-0.188565	0.0375235	-0.816878	1.86845e-30	-0.67727	1.07928e-17	-0.638497	2.53931e-15	-0.60495	1.58701e-13	-0.3171	0.000372658	0.949106	4.72008e-62	0.171588	0.0587869
BLMH	turquoise	-0.172365	0.0576337	-0.664613	7.01591e-17	-0.60603	1.39967e-13	-0.410229	2.69582e-06	-0.40942	2.8329e-06	-0.0949596	0.298145	0.786409	7.20269e-27	0.371562	2.51274e-05
BLOC1S1	blue	0.0618294	0.498694	0.449719	2.0302e-07	-0.0456669	0.617445	0.0236214	0.796209	0.0690546	0.449779	-0.0382205	0.675972	-0.206372	0.0225727	-0.114848	0.207794
BLOC1S4	grey	-0.303654	0.000673638	-0.0400249	0.661593	0.262931	0.00343419	0.532073	2.84655e-10	0.574598	4.50059e-12	0.476734	2.83971e-08	-0.129754	0.154315	0.337353	0.000144786
BLVRA	turquoise	-0.124251	0.172708	-0.148108	0.103513	-0.534853	2.20883e-10	-0.114832	0.207859	-0.206953	0.0221864	0.175791	0.0527708	0.333662	0.000172859	0.452933	1.62074e-07
BLVRB	blue	-0.07933	0.385078	0.525977	4.92575e-10	0.270843	0.00254975	0.504238	3.19379e-09	0.364916	3.58729e-05	0.501106	4.13675e-09	-0.567981	8.92345e-12	0.234596	0.00929737
BLZF1	green	-0.219989	0.0149023	0.188483	0.0376073	0.559758	2.04596e-11	0.849782	3.64197e-35	0.780368	3.15679e-26	0.615293	4.6728e-14	-0.495433	6.56571e-09	0.287294	0.00133418
BMI1	turquoise	-0.381182	1.47998e-05	-0.535322	2.11569e-10	-0.112098	0.218961	0.106008	0.245186	0.126538	0.164874	0.265799	0.00308591	0.380487	1.53854e-05	0.39799	5.63399e-06
BMP2K	grey	0.0195962	0.830361	0.0864231	0.343883	-0.217486	0.0161124	0.118503	0.193594	-0.0870297	0.340495	0.39962	5.1159e-06	-0.0139355	0.878915	0.496002	6.27049e-09
BMP8B	green	-0.225482	0.0125201	0.177881	0.0499728	0.407652	3.15612e-06	0.74887	3.49637e-23	0.577307	3.38594e-12	0.737238	3.59892e-22	-0.427627	8.98124e-07	0.498982	4.92269e-09
BMPR2	blue	0.169114	0.0625848	0.67413	1.73191e-17	0.475335	3.1576e-08	0.610054	8.72836e-14	0.558915	2.22464e-11	0.410744	2.61176e-06	-0.727761	2.19999e-21	0.0191198	0.834424
BNIP1	turquoise	-0.0912533	0.317486	-0.501899	3.87535e-09	-0.507514	2.42984e-09	-0.429722	7.83492e-07	-0.420049	1.46062e-06	-0.129428	0.15536	0.66217	9.96497e-17	0.228409	0.0113923
BNIP3	blue	0.560366	1.92563e-11	0.450481	1.92502e-07	0.221454	0.014231	0.0517058	0.57166	-0.00474977	0.95859	-0.0858556	0.347073	-0.411446	2.50131e-06	-0.316636	0.000380534
BNIP3L	blue	0.0743519	0.415693	0.402924	4.2003e-06	0.293035	0.00105449	0.486035	1.38574e-08	0.311879	0.000470535	0.53426	2.3321e-10	-0.514922	1.29554e-09	0.243461	0.00688788
BOD1	blue	0.108726	0.233224	0.579197	2.77157e-12	0.594607	5.16097e-13	0.438718	4.31354e-07	0.521693	7.19477e-10	0.13595	0.135411	-0.604056	1.76033e-13	-0.238395	0.00818612
BOK	blue	0.125578	0.168129	0.783095	1.62963e-26	0.458079	1.12467e-07	0.466694	6.01749e-08	0.342437	0.000113017	0.336102	0.000153792	-0.771603	2.48382e-25	-0.0631724	0.489396
BOLA2	turquoise	-0.0821129	0.368573	-0.576892	3.53717e-12	-0.582384	1.97194e-12	-0.570596	6.82114e-12	-0.58028	2.46991e-12	-0.286974	0.00135162	0.709356	6.00879e-20	0.146106	0.108315
BORA	turquoise	-0.189274	0.0367992	-0.820381	6.55578e-31	-0.747055	5.07312e-23	-0.640287	2.00748e-15	-0.624934	1.43491e-14	-0.297271	0.000883662	0.970802	2.97488e-76	0.238898	0.00804823
BPHL	blue	0.385569	1.15606e-05	0.467996	5.46633e-08	0.188022	0.0380861	-0.112681	0.21656	0.0142872	0.875882	-0.373954	2.20626e-05	-0.245288	0.00646647	-0.551835	4.45504e-11
BPI	blue	0.0993312	0.276353	0.551753	4.49058e-11	0.28116	0.0017064	0.144708	0.111771	0.146347	0.107729	-0.0296917	0.745446	-0.450433	1.93154e-07	-0.283529	0.00155269
BRAT1	grey	-0.0333915	0.715017	0.00137807	0.987981	0.146199	0.108088	0.40566	3.56194e-06	0.305877	0.00061198	0.430325	7.53141e-07	-0.0844488	0.35506	0.366329	3.32795e-05
BRI3BP	turquoise	-0.00351213	0.969374	-0.256258	0.00438494	-0.369786	2.76565e-05	-0.440734	3.76441e-07	-0.434265	5.80862e-07	-0.375258	2.05437e-05	0.451915	1.74108e-07	-0.144321	0.112743
BRIX1	turquoise	-0.317164	0.00037158	-0.680231	6.87211e-18	-0.514924	1.2953e-09	-0.19202	0.0341026	-0.244133	0.00673007	0.158082	0.0820263	0.683893	3.90319e-18	0.577434	3.34066e-12
BRPF1	grey	-0.154092	0.090147	0.479682	2.26732e-08	0.510929	1.82175e-09	0.637073	3.05797e-15	0.65544	2.57627e-16	0.385505	1.16022e-05	-0.571596	6.15144e-12	0.0384777	0.673915
BRPF3	grey	-0.246974	0.00609829	0.0605136	0.507894	0.309755	0.000516724	0.402073	4.4199e-06	0.519622	8.62455e-10	0.287006	0.00134986	-0.179494	0.0478989	0.116453	0.201469
BRSK1	blue	0.232141	0.0100839	0.50513	2.96565e-09	0.0751704	0.410564	-0.0941754	0.302171	-0.146964	0.106236	-0.15465	0.088975	-0.442486	3.34204e-07	-0.28792	0.0013007
BSCL2	blue	0.637412	2.92575e-15	0.727885	2.14934e-21	0.139166	0.126322	0.0684131	0.45401	0.033959	0.710388	-0.111578	0.221121	-0.530725	3.21664e-10	-0.332792	0.000180175
BSDC1	grey	-0.024649	0.787549	0.275892	0.00209876	0.520451	8.0221e-10	0.504522	3.11937e-09	0.620148	2.59159e-14	0.265791	0.00308694	-0.387014	1.06489e-05	-0.0789261	0.38751
BST1	blue	0.30973	0.000517298	0.793521	1.18769e-27	0.265333	0.00314031	0.0981388	0.282188	0.0487412	0.593938	-0.0870836	0.340195	-0.628872	8.75466e-15	-0.367323	3.15609e-05
BST2	turquoise	-0.116684	0.200571	-0.563033	1.47413e-11	-0.595851	4.48839e-13	-0.437743	4.60537e-07	-0.468099	5.42489e-08	-0.0882193	0.33391	0.675644	1.3798e-17	0.33221	0.000185228
BTAF1	brown	0.0689498	0.450469	0.105822	0.24602	0.613672	5.67631e-14	0.324764	0.000262596	0.387235	1.05156e-05	0.0476256	0.602421	-0.364589	3.6499e-05	-0.277463	0.001974
BTBD1	grey	0.0243472	0.79009	-0.0720926	0.430043	-0.319258	0.000338002	0.0542013	0.553217	-0.0164283	0.857466	0.294011	0.00101265	0.195997	0.0304946	0.447731	2.33101e-07
BTBD6	turquoise	-0.304993	0.000635863	-0.48628	1.3594e-08	-0.470699	4.47267e-08	-0.301637	0.000734449	-0.213489	0.0182222	-0.13942	0.125626	0.60929	9.55201e-14	0.172033	0.058124
BTD	blue	0.0835971	0.359951	0.494376	7.14894e-09	0.259345	0.00391919	0.148592	0.102377	0.16919	0.0624646	0.0248818	0.78559	-0.381125	1.48467e-05	-0.165708	0.0681378
BTG1	grey	0.093188	0.307291	0.450939	1.86431e-07	0.576326	3.75468e-12	0.517165	1.0677e-09	0.600802	2.55978e-13	0.252658	0.00499008	-0.612782	6.31356e-14	-0.130037	0.15341
BTG2	blue	0.101454	0.266169	0.393563	7.3033e-06	0.563363	1.42598e-11	0.232005	0.0101294	0.255289	0.004541	0.0805772	0.377626	-0.542602	1.07569e-10	-0.252985	0.00493226
BTG3	turquoise	-0.0573204	0.530579	-0.616068	4.25608e-14	-0.633115	5.10044e-15	-0.388193	9.95595e-06	-0.468606	5.22505e-08	0.0583413	0.523271	0.684502	3.54998e-18	0.491025	9.3463e-09
BTK	blue	0.273718	0.00228325	0.601116	2.46922e-13	0.0303618	0.739904	0.139476	0.125472	0.0660014	0.470115	0.0835987	0.359942	-0.418079	1.65429e-06	-0.0693121	0.448087
BTLA	turquoise	-0.278751	0.00187674	-0.812558	6.59545e-30	-0.487714	1.21468e-08	-0.410564	2.64079e-06	-0.400733	4.78823e-06	-0.144555	0.112155	0.784016	1.30071e-26	0.258549	0.00403486
BTN3A1	red	-0.273773	0.00227849	-0.120981	0.184374	0.274943	0.0021776	0.507123	2.51076e-09	0.394282	7.00354e-06	0.544334	9.1359e-11	-0.178004	0.0498126	0.470768	4.44972e-08
BTN3A2	grey	-0.14554	0.109706	-0.0715222	0.433709	0.326788	0.000239036	0.295001	0.000971775	0.271947	0.00244429	0.188659	0.0374263	-0.182803	0.0438669	0.0184091	0.840496
BTN3A3	grey	-0.28938	0.00122557	-0.127179	0.162728	0.397515	5.79406e-06	0.588114	1.05926e-12	0.520544	7.95722e-10	0.611132	7.68261e-14	-0.212233	0.0189322	0.432301	6.6141e-07
BUB1	turquoise	-0.141441	0.120184	-0.799307	2.59991e-28	-0.75605	7.77263e-24	-0.651595	4.38561e-16	-0.641985	1.60392e-15	-0.314488	0.000418992	0.966335	1.33708e-72	0.22423	0.0130314
BUB1B	turquoise	-0.0666643	0.465657	-0.602322	2.15018e-13	-0.54553	8.15771e-11	-0.349455	7.97181e-05	-0.405273	3.64628e-06	-0.0217774	0.81181	0.702113	2.05975e-19	0.394787	6.80032e-06
BUD13	turquoise	-0.317212	0.000370783	-0.481327	1.99784e-08	-0.290749	0.00115872	-0.119625	0.189381	-0.112982	0.215325	0.106114	0.244713	0.52238	6.77254e-10	0.365027	3.56625e-05
BUD31	turquoise	-0.147319	0.105385	-0.559837	2.02985e-11	-0.67842	9.06296e-18	-0.56229	1.58849e-11	-0.48717	1.26774e-08	-0.320202	0.00032379	0.781588	2.35104e-26	0.117965	0.195639
BYSL	turquoise	-0.022391	0.80661	-0.609774	9.02212e-14	-0.709786	5.5785e-20	-0.630698	6.94513e-15	-0.655023	2.73026e-16	-0.271699	0.00246762	0.823548	2.49267e-31	0.247411	0.00600584
BZW2	turquoise	-0.0477875	0.601186	-0.71993	9.27966e-21	-0.7279	2.14357e-21	-0.583737	1.70461e-12	-0.566815	1.00517e-11	-0.238222	0.00823418	0.893308	1.7007e-43	0.290759	0.00115824
C10orf88	yellow	-0.325566	0.000253015	-0.304988	0.000635985	0.0471414	0.606119	0.341438	0.000118696	0.270191	0.00261405	0.582755	1.89479e-12	0.156029	0.0861277	0.664199	7.44669e-17
C11orf45	blue	0.254834	0.00461587	0.794741	8.65737e-28	0.535549	2.07206e-10	0.336993	0.00014733	0.379837	1.59521e-05	0.000178345	0.998444	-0.734145	6.55393e-22	-0.404463	3.82908e-06
C11orf58	yellow	-0.238878	0.00805383	-0.366555	3.28812e-05	-0.240866	0.00752824	0.190242	0.0358282	0.0193262	0.832663	0.570967	6.56449e-12	0.257803	0.00414597	0.815919	2.47925e-30
C11orf68	grey	0.0286746	0.753882	0.279956	0.00178971	0.301958	0.00072444	0.519044	9.07016e-10	0.440237	3.89328e-07	0.516809	1.10111e-09	-0.331974	0.000187317	0.292575	0.00107476
C11orf74	blue	0.501746	3.92446e-09	0.895246	6.01051e-44	0.315207	0.000405729	0.214815	0.0174973	0.186341	0.0398741	-0.0173329	0.849707	-0.720967	7.69113e-21	-0.359757	4.70408e-05
C12orf10	turquoise	-0.0190324	0.83517	-0.664574	7.05518e-17	-0.671655	2.50429e-17	-0.600455	2.66323e-13	-0.546492	7.44459e-11	-0.368658	2.93847e-05	0.84409	2.83785e-34	0.102245	0.262438
C12orf29	green	-0.349491	7.95741e-05	-0.0320592	0.725926	0.531048	3.12393e-10	0.75735	5.88611e-24	0.721949	6.4324e-21	0.643677	1.28092e-15	-0.310649	0.000496784	0.391001	8.47256e-06
C12orf4	grey	-0.0349711	0.702158	0.13047	0.152033	-0.0659296	0.470599	-0.17672	0.0515106	-0.129401	0.155449	-0.311335	0.000481984	-0.0348554	0.703097	-0.27606	0.0020851
C12orf43	turquoise	-0.338194	0.000139014	-0.305623	0.00061876	-0.188745	0.0373379	0.0941308	0.302401	0.0596179	0.514206	0.322413	0.00029265	0.301357	0.000743256	0.533465	2.50779e-10
C12orf45	turquoise	-0.0773595	0.39703	-0.551732	4.49986e-11	-0.606962	1.25542e-13	-0.520091	8.27867e-10	-0.572466	5.62083e-12	-0.203345	0.0246773	0.638854	2.4234e-15	0.223804	0.0132096
C12orf65	grey	-0.289464	0.00122137	-0.327382	0.000232503	0.204833	0.0236222	0.35645	5.58296e-05	0.373225	2.29564e-05	0.379869	1.5924e-05	0.106968	0.240915	0.340698	0.000123073
C12orf75	turquoise	-0.205185	0.0233786	-0.812266	7.1751e-30	-0.723961	4.451e-21	-0.638432	2.56103e-15	-0.624738	1.47042e-14	-0.306498	0.000595712	0.94385	1.4686e-59	0.222051	0.0139652
C14orf28	grey	-0.0484667	0.59602	0.51156	1.7267e-09	0.788327	4.45966e-27	0.738993	2.55186e-22	0.76677	7.44982e-25	0.344792	0.000100618	-0.787323	5.73533e-27	-0.161268	0.0759708
C15orf39	turquoise	-0.0828911	0.364037	-0.384343	1.23908e-05	-0.482122	1.87899e-08	-0.394641	6.85835e-06	-0.41992	1.47257e-06	-0.123095	0.176766	0.549297	5.69171e-11	0.16965	0.0617449
C15orf61	blue	0.104675	0.251204	0.569102	7.95491e-12	0.616348	4.11457e-14	0.443751	3.06561e-07	0.450154	1.96949e-07	0.186136	0.0400966	-0.719319	1.03609e-20	-0.232389	0.010002
C16orf58	brown	0.142368	0.117747	0.464667	6.982e-08	0.764942	1.12109e-24	0.598505	3.32552e-13	0.653714	3.2746e-16	0.220916	0.0144745	-0.713435	2.95259e-20	-0.25715	0.00424551
C16orf70	blue	0.295082	0.000968479	0.757287	5.967e-24	0.434392	5.75956e-07	0.131592	0.148512	0.159411	0.0794554	-0.114398	0.209592	-0.631536	6.24213e-15	-0.44944	2.07001e-07
C16orf72	blue	0.071856	0.431562	0.373653	2.24278e-05	0.41211	2.40079e-06	0.294957	0.000973564	0.355143	5.97088e-05	-0.037951	0.67813	-0.449352	2.08281e-07	-0.343051	0.000109651
C16orf87	turquoise	-0.21135	0.0194462	-0.781221	2.56912e-26	-0.717099	1.54297e-20	-0.646381	8.91445e-16	-0.58835	1.03227e-12	-0.396106	6.29465e-06	0.908785	2.24718e-47	0.105022	0.249631
C17orf49	blue	0.329913	0.00020648	0.875354	1.10636e-39	0.355939	5.7317e-05	0.29658	0.000909667	0.215299	0.0172388	0.154392	0.0895153	-0.753512	1.33021e-23	-0.195908	0.0305718
C17orf53	turquoise	-0.0551438	0.546328	-0.751978	1.83527e-23	-0.733758	7.05943e-22	-0.709592	5.76866e-20	-0.671293	2.64229e-17	-0.446389	2.55761e-07	0.934058	1.69273e-55	0.066301	0.468097
C17orf75	grey	-0.0281022	0.758642	0.0837528	0.359054	0.276057	0.0020854	0.204143	0.0241066	0.305586	0.00061976	-0.0854742	0.349228	-0.211502	0.0193569	-0.227016	0.0119173
C17orf97	blue	0.0653858	0.474274	0.3401	0.000126713	0.191001	0.0350829	0.171537	0.0588628	0.174147	0.0550599	0.0222103	0.808141	-0.315271	0.000404573	-0.0992234	0.276877
C18orf32	red	-0.208034	0.021484	0.158109	0.0819734	0.184813	0.0415597	0.603251	1.93175e-13	0.3755	2.02722e-05	0.796301	5.75993e-28	-0.351988	7.0138e-05	0.70051	2.69225e-19
C18orf54	turquoise	0.0800152	0.380973	-0.442612	3.31344e-07	-0.391162	8.39434e-06	-0.517374	1.04858e-09	-0.496817	5.87012e-09	-0.399929	5.02267e-06	0.571588	6.15622e-12	-0.140158	0.123616
C19orf25	brown	-0.135192	0.137624	0.263169	0.00340404	0.682748	4.66244e-18	0.360644	4.49129e-05	0.402298	4.36102e-06	0.114449	0.209389	-0.450837	1.87768e-07	-0.222211	0.013895
C19orf38	blue	0.187392	0.038748	0.719292	1.0413e-20	0.353122	6.62075e-05	0.222734	0.0136667	0.209045	0.0208439	-0.0287957	0.752876	-0.615907	4.33945e-14	-0.375318	2.04755e-05
C19orf53	brown	-0.113583	0.212879	0.146192	0.108106	0.714608	2.4013e-20	0.458246	1.1113e-07	0.483029	1.75151e-08	0.263892	0.00331383	-0.416624	1.81265e-06	-0.092112	0.312935
C19orf54	turquoise	0.313199	0.000443756	-0.144232	0.112967	-0.469091	5.04071e-08	-0.573919	4.83158e-12	-0.500483	4.35371e-09	-0.556662	2.77964e-11	0.400178	4.94882e-06	-0.326411	0.000243275
C19orf66	grey	-0.213576	0.0181735	-0.186152	0.0400798	0.430571	7.41109e-07	0.237276	0.00850061	0.245204	0.00648541	0.152267	0.0940711	-0.153334	0.0917601	0.0112753	0.9019
C1GALT1	yellow	-0.362859	3.99887e-05	-0.468618	5.22062e-08	-0.164307	0.0705351	0.240054	0.00773904	0.0990277	0.27783	0.520584	7.92906e-10	0.250863	0.00531883	0.726503	2.78147e-21
C1orf112	turquoise	-0.116431	0.201556	-0.755751	8.28235e-24	-0.714927	2.26949e-20	-0.669317	3.5365e-17	-0.640173	2.0379e-15	-0.388548	9.75569e-06	0.926915	6.53509e-53	0.0980812	0.282471
C1orf115	blue	0.0760743	0.404943	0.458374	1.10115e-07	0.523306	6.24196e-10	0.396477	6.15898e-06	0.376197	1.95106e-05	0.208507	0.0211825	-0.517695	1.01979e-09	-0.118977	0.191806
C1orf122	blue	0.355012	6.01117e-05	0.368905	2.89969e-05	-0.132276	0.146393	-0.0833742	0.361238	-0.193764	0.0324785	-0.012764	0.889025	-0.224572	0.0128901	-0.00921198	0.919785
C1orf131	turquoise	-0.126707	0.164309	-0.682092	5.1602e-18	-0.293291	0.00104334	-0.479416	2.3141e-08	-0.38257	1.3692e-05	-0.398106	5.59563e-06	0.699685	3.08757e-19	-0.0980869	0.282443
C1orf162	blue	0.00229298	0.980002	0.794407	9.44223e-28	0.703076	1.75241e-19	0.705615	1.14076e-19	0.679477	7.71224e-18	0.40912	2.88544e-06	-0.90665	8.43789e-47	-0.0975205	0.285245
C1orf198	turquoise	0.527464	4.31328e-10	-0.075704	0.40724	-0.41397	2.13935e-06	-0.377684	1.79758e-05	-0.404809	3.74992e-06	-0.244539	0.0066365	0.297501	0.000875135	-0.0459679	0.615125
C1orf43	grey	1.28972e-05	0.999888	-0.0219819	0.810076	-0.364282	3.70971e-05	-0.0270314	0.767572	-0.241483	0.00737127	0.38384	1.27479e-05	0.135425	0.136939	0.571753	6.0522e-12
C1orf50	turquoise	0.214714	0.0175517	-0.0704702	0.44052	-0.0585383	0.521867	-0.44007	3.9375e-07	-0.286024	0.00140455	-0.649029	6.22842e-16	0.149721	0.0997656	-0.626026	1.25204e-14
C1orf52	brown	0.0471056	0.606394	0.20753	0.0218087	0.664657	6.97075e-17	0.290292	0.00118066	0.361075	4.39133e-05	-0.0271478	0.7666	-0.42929	8.05907e-07	-0.354603	6.13841e-05
C1orf53	blue	0.160569	0.077268	0.407589	3.16814e-06	-0.143886	0.113844	-0.0766693	0.401268	-0.0842587	0.356149	-0.0430921	0.637436	-0.140467	0.122783	-0.0754704	0.408693
C1orf56	grey	-0.0258507	0.777455	0.290353	0.00117772	0.581582	2.14902e-12	0.381619	1.44423e-05	0.437875	4.56478e-07	0.0211044	0.817523	-0.471552	4.19689e-08	-0.327738	0.000228671
C1QA	turquoise	-0.00991442	0.913691	-0.00437241	0.961877	-0.217101	0.0163061	-0.205667	0.0230481	-0.286644	0.00136979	-0.0546337	0.550051	0.00799108	0.930388	0.0557592	0.541852
C1QB	turquoise	-0.0981954	0.281909	-0.0610157	0.504373	-0.244281	0.00669575	-0.182428	0.0443098	-0.267048	0.00294451	0.00554727	0.951645	0.0595657	0.514575	0.141133	0.121
C1QBP	turquoise	-0.149878	0.0994068	-0.739538	2.29227e-22	-0.717277	1.49464e-20	-0.609156	9.70426e-14	-0.599826	2.86144e-13	-0.253519	0.00483893	0.888026	2.62815e-42	0.281735	0.0016679
C1QC	turquoise	-0.0360759	0.693214	0.0102082	0.911145	-0.20912	0.0207969	-0.165698	0.0681554	-0.242575	0.00710085	0.00326218	0.971553	0.0121539	0.894298	0.116034	0.203106
C1RL	turquoise	-0.0628636	0.491526	-0.231866	0.0101757	-0.0981033	0.282363	-0.141564	0.119856	-0.171386	0.0590893	-0.0534243	0.558929	0.112055	0.219138	0.0118996	0.896497
C2	blue	0.00702381	0.938796	0.417497	1.71597e-06	0.101398	0.266432	-0.00433611	0.962194	-0.0523132	0.567145	-0.0482428	0.597721	-0.387665	1.02605e-05	-0.176087	0.0523668
C20orf27	grey	0.190378	0.0356939	0.259006	0.0039681	-0.229811	0.0108844	-0.119316	0.190532	-0.2212	0.0143457	-0.0549238	0.547932	-0.0820153	0.369144	0.0343238	0.707418
C21orf91	turquoise	-0.298379	0.000843378	-0.735331	5.21326e-22	-0.537586	1.7173e-10	-0.357827	5.19978e-05	-0.358954	4.90464e-05	-0.0227466	0.8036	0.748103	4.09416e-23	0.418382	1.62293e-06
C22orf42	turquoise	0.12447	0.171944	-0.144157	0.113157	-0.155895	0.086403	-0.247737	0.00593778	-0.206849	0.0222551	-0.212963	0.0185167	0.199324	0.0277307	-0.184913	0.041448
C2CD2L	blue	0.0509976	0.576946	0.356174	5.66291e-05	0.37525	2.05519e-05	0.171555	0.0588364	0.150046	0.0990246	0.0916042	0.315621	-0.353472	6.50361e-05	-0.128085	0.159732
C2CD5	grey	-0.242299	0.00716839	0.0228326	0.802873	0.304156	0.000659245	0.640374	1.98462e-15	0.573812	4.88612e-12	0.601694	2.31097e-13	-0.213144	0.0184146	0.401788	4.4961e-06
C2orf16	grey	-0.151272	0.096264	-0.0297524	0.744943	0.204998	0.023508	0.359911	4.66643e-05	0.339422	0.000130971	0.392459	7.78735e-06	-0.104604	0.251531	0.266627	0.00299155
C2orf40	grey	-0.0808352	0.376096	0.381173	1.48068e-05	0.616378	4.09966e-14	0.607501	1.17866e-13	0.651646	4.35524e-16	0.34588	9.53257e-05	-0.547057	7.05375e-11	-0.0408997	0.654667
C2orf49	turquoise	0.160043	0.0782554	-0.489446	1.05944e-08	-0.717726	1.37947e-20	-0.574897	4.36225e-12	-0.584415	1.58425e-12	-0.313885	0.000430425	0.734079	6.63779e-22	0.125555	0.168209
C2orf68	brown	0.0471292	0.606213	0.439059	4.21538e-07	0.793253	1.27307e-27	0.463599	7.54842e-08	0.522018	6.99219e-10	0.060339	0.509121	-0.655744	2.46958e-16	-0.419386	1.52321e-06
C2orf69	yellow	-0.316024	0.000391142	-0.225429	0.0125415	0.0091224	0.920563	0.381073	1.489e-05	0.162147	0.0743649	0.702617	1.89287e-19	0.0185234	0.839519	0.802074	1.23556e-28
C2orf74	grey	-0.0155639	0.864893	0.139162	0.126334	0.0593535	0.516077	0.343356	0.000108016	0.247699	0.00594556	0.43017	7.60872e-07	-0.121685	0.181816	0.323924	0.000272997
C2orf76	blue	0.0514629	0.573471	0.398757	5.38422e-06	0.0620282	0.497312	0.273956	0.0022624	0.205254	0.0233314	0.339791	0.000128639	-0.268267	0.00281212	0.215845	0.0169514
C3AR1	blue	0.431927	6.77944e-07	0.776412	8.10237e-26	0.16051	0.0773773	0.0693216	0.448024	0.00447266	0.961004	-0.0329594	0.718549	-0.582344	1.98041e-12	-0.269937	0.00263941
C3orf52	turquoise	-0.141838	0.119135	-0.493182	7.86825e-09	-0.372938	2.33179e-05	-0.388272	9.91089e-06	-0.323946	0.00027271	-0.27882	0.00187167	0.52691	4.53251e-10	-0.0285526	0.754896
C4orf3	grey	0.115119	0.206716	0.541162	1.23133e-10	0.691274	1.21683e-18	0.561261	1.76103e-11	0.574915	4.35392e-12	0.171924	0.0582865	-0.752626	1.60242e-23	-0.287449	0.00132582
C4orf33	turquoise	-0.185697	0.0405776	-0.246575	0.00618361	-0.347756	8.68099e-05	-0.151546	0.0956566	-0.180647	0.0464608	0.104339	0.252737	0.349675	7.88377e-05	0.281777	0.00166507
C4orf46	turquoise	-0.217379	0.0161661	-0.753398	1.36259e-23	-0.656032	2.37197e-16	-0.435698	5.28036e-07	-0.491415	9.06117e-09	0.00135777	0.988158	0.837064	3.20337e-33	0.527723	4.21457e-10
C4orf47	grey	0.274955	0.00217662	0.138865	0.127153	0.0426139	0.641178	-0.098827	0.27881	-0.156343	0.085491	-0.109002	0.232033	-0.163195	0.0724857	-0.165593	0.0683326
C4orf48	turquoise	0.0790783	0.386593	0.0918994	0.314058	-0.523302	6.24387e-10	-0.488768	1.1178e-08	-0.403413	4.07871e-06	-0.497102	5.73644e-09	0.27333	0.00231772	-0.268185	0.00282084
C5	blue	0.379629	1.61381e-05	0.740101	2.05129e-22	0.396996	5.9741e-06	0.157397	0.0833776	0.18873	0.0373531	-0.130727	0.151223	-0.641832	1.63677e-15	-0.49983	4.59312e-09
C5AR1	blue	0.376159	1.95522e-05	0.940855	3.03569e-58	0.403476	4.06335e-06	0.314221	0.000424016	0.281461	0.00168613	0.093621	0.305039	-0.795284	7.51663e-28	-0.288506	0.00127005
C5orf30	turquoise	-0.102743	0.260109	-0.612776	6.31834e-14	-0.693808	8.08984e-19	-0.624462	1.52168e-14	-0.59171	7.12699e-13	-0.37946	1.62902e-05	0.806032	4.17352e-29	0.0506853	0.579284
C6orf106	turquoise	-0.06494	0.4773	-0.21592	0.0169122	-0.240982	0.00749831	-0.268922	0.00274318	-0.124961	0.170246	-0.428242	8.62917e-07	0.257631	0.00417199	-0.30257	0.000705714
C6orf136	grey	-0.111346	0.222086	-0.0251601	0.783251	0.0159366	0.861689	0.350921	7.40331e-05	0.387672	1.02566e-05	0.29952	0.000803647	0.0253882	0.781335	0.262071	0.00354539
C6orf226	grey	-0.303409	0.00068075	-0.233287	0.00970966	0.380942	1.49994e-05	0.300074	0.000784986	0.38339	1.3075e-05	0.155003	0.0882391	-0.0298296	0.744304	0.01416	0.876979
C6orf47	grey	0.0225035	0.805658	0.0485023	0.595749	0.117704	0.196637	-0.0827947	0.364597	-0.0143234	0.875571	-0.19052	0.0355538	-0.0442532	0.628387	-0.274505	0.00221487
C6orf52	turquoise	-0.0427323	0.640251	-0.589517	9.08051e-13	-0.469566	4.86618e-08	-0.537065	1.80201e-10	-0.493411	7.72511e-09	-0.372507	2.38717e-05	0.668856	3.78425e-17	0.00634359	0.944714
C6orf62	brown	0.0264849	0.772142	0.572064	5.86035e-12	0.779796	3.62194e-26	0.607222	1.21787e-13	0.627854	9.95373e-15	0.301533	0.000737699	-0.779146	4.23234e-26	-0.205739	0.022999
C6orf89	turquoise	0.0795774	0.383593	-0.171167	0.0594196	-0.560912	1.82358e-11	-0.507065	2.52307e-09	-0.481	2.04896e-08	-0.247596	0.00596713	0.485522	1.44257e-08	0.0489007	0.592729
C7orf26	grey	-0.356714	5.50763e-05	0.038838	0.671038	0.600987	2.50609e-13	0.44962	2.04428e-07	0.589281	9.31934e-13	0.249352	0.00561052	-0.24281	0.00704384	-0.00963623	0.916104
C7orf43	brown	-0.204604	0.0237822	0.381097	1.48699e-05	0.732117	9.66362e-22	0.564549	1.26518e-11	0.578297	3.04934e-12	0.386759	1.08046e-05	-0.579111	2.79708e-12	0.00979877	0.914694
C8orf34	turquoise	0.130808	0.150965	0.095354	0.296134	0.0496756	0.586874	-0.235728	0.00895308	-0.0973875	0.285906	-0.462808	7.99546e-08	0.0361195	0.692862	-0.500212	4.45145e-09
C8orf44	grey	-0.0316056	0.729653	0.280218	0.00177126	0.544843	8.70658e-11	0.372058	2.44609e-05	0.418919	1.56893e-06	0.0479363	0.600053	-0.416332	1.84615e-06	-0.277423	0.00197706
C8orf59	yellow	-0.333891	0.000170977	-0.445734	2.67566e-07	-0.163647	0.0716877	0.30379	0.000669713	0.148145	0.103426	0.657933	1.81729e-16	0.316993	0.000374467	0.827813	6.57402e-32
C9orf135	grey	0.00915648	0.920267	0.0111244	0.903206	0.0913981	0.316715	0.147038	0.106058	0.10703	0.240641	0.155402	0.0874145	-0.0784207	0.390566	0.0538321	0.555928
C9orf16	turquoise	-0.00712582	0.937909	-0.324125	0.000270468	-0.410729	2.61425e-06	-0.354149	6.28282e-05	-0.302896	0.000695922	-0.197569	0.0291611	0.470492	4.54205e-08	0.0406386	0.656732
C9orf40	turquoise	-0.166883	0.0661792	-0.715772	1.95418e-20	-0.524897	5.42194e-10	-0.590903	7.7937e-13	-0.552757	4.07352e-11	-0.358254	5.0861e-05	0.825982	1.17012e-31	0.0435803	0.633625
C9orf64	turquoise	-0.0491015	0.591209	-0.275145	0.00216058	-0.595057	4.90704e-13	-0.421944	1.29483e-06	-0.409813	2.76551e-06	-0.262861	0.00344313	0.549617	5.51916e-11	0.0699423	0.44396
C9orf72	blue	0.276449	0.00205372	0.61259	6.45972e-14	0.37662	1.90617e-05	0.307102	0.000580277	0.310673	0.000496257	0.108518	0.234124	-0.601633	2.32721e-13	-0.206353	0.0225852
C9orf78	grey	-0.41863	1.5978e-06	0.0249275	0.785206	0.547218	6.94608e-11	0.520914	7.70307e-10	0.663205	8.59182e-17	0.26647	0.00300917	-0.293718	0.00102504	0.0240008	0.793008
CA11	blue	0.399766	5.07163e-06	0.506638	2.61494e-09	0.213948	0.0179682	-0.0460048	0.614841	0.00290472	0.974669	-0.232076	0.0101057	-0.392258	7.87844e-06	-0.468468	5.27869e-08
CA12	turquoise	0.476595	2.86986e-08	0.022511	0.805594	-0.220966	0.0144518	-0.285823	0.00141601	-0.271762	0.00246173	-0.259309	0.00392427	0.0824592	0.36655	-0.208077	0.0214564
CA2	blue	0.570427	6.94131e-12	0.625706	1.3032e-14	0.131129	0.149957	0.153805	0.0907562	0.0968595	0.288539	0.00895015	0.922058	-0.519968	8.36817e-10	-0.218215	0.0157512
CA5B	green	-0.169708	0.0616554	0.256412	0.00436051	0.757962	5.16147e-24	0.785737	8.50874e-27	0.747221	4.90368e-23	0.572833	5.41023e-12	-0.597399	3.76965e-13	0.131021	0.150298
CAAP1	turquoise	-0.226197	0.0122361	-0.564334	1.29294e-11	-0.244012	0.00675841	-0.168042	0.0642903	-0.173943	0.0553505	0.0674534	0.460381	0.489846	1.02642e-08	0.339983	0.00012744
CAB39	turquoise	-0.274294	0.00223299	-0.422698	1.23394e-06	-0.401089	4.68761e-06	-0.293789	0.00102201	-0.169153	0.0625237	-0.223388	0.0133856	0.552611	4.13183e-11	0.0388744	0.670748
CABIN1	brown	-0.176081	0.0523743	0.0890988	0.329094	0.724438	4.07683e-21	0.391727	8.12463e-06	0.444002	3.01339e-07	0.160372	0.077635	-0.393233	7.44498e-06	-0.163265	0.0723616
CABLES1	turquoise	-0.0913628	0.316903	-0.548338	6.24048e-11	-0.555093	3.24308e-11	-0.420126	1.45353e-06	-0.413392	2.21754e-06	-0.178584	0.0490605	0.707269	8.60209e-20	0.221698	0.014122
CABLES2	turquoise	-0.164708	0.0698418	-0.481445	1.97978e-08	-0.424788	1.07913e-06	-0.265901	0.00307418	-0.238507	0.0081554	-0.0242258	0.791112	0.615795	4.39855e-14	0.255367	0.0045282
CABP4	grey	-0.0917013	0.315106	0.208157	0.0214051	0.299758	0.000795586	0.425292	1.04461e-06	0.481606	1.95542e-08	0.213564	0.0181805	-0.370346	2.68343e-05	-0.034943	0.702386
CACNA2D3	blue	0.0930197	0.308169	0.57981	2.59661e-12	0.125613	0.168011	0.154172	0.089979	0.11982	0.188653	0.0411403	0.652767	-0.403844	3.97448e-06	-0.146547	0.107242
CACNB3	turquoise	-0.00363356	0.968316	-0.333305	0.000175832	-0.144806	0.111527	-0.349309	8.03047e-05	-0.298769	0.000829587	-0.304103	0.000660728	0.353806	6.39393e-05	-0.219267	0.015243
CACTIN	red	-0.335609	0.000157479	-0.134777	0.138847	0.311191	0.000485055	0.558322	2.3593e-11	0.448085	2.27439e-07	0.714062	2.64385e-20	-0.101091	0.267889	0.595806	4.51134e-13
CAD	turquoise	-0.29326	0.00104471	-0.569194	7.88018e-12	-0.45562	1.34019e-07	-0.453927	1.51098e-07	-0.401163	4.66706e-06	-0.207761	0.0216591	0.665739	5.96116e-17	0.191299	0.0347942
CADM1	turquoise	-0.146431	0.107523	-0.235178	0.00911876	-0.222955	0.0135712	-0.12763	0.161232	-0.0417574	0.647904	-0.101304	0.266876	0.324908	0.00026085	0.0211052	0.817516
CALCOCO1	blue	0.567715	9.16979e-12	0.624351	1.54282e-14	0.435727	5.27027e-07	0.204173	0.0240855	0.184761	0.0416181	-0.0312882	0.732264	-0.585484	1.41106e-12	-0.378287	1.73861e-05
CALCOCO2	grey	-0.152617	0.0933077	0.234262	0.00940118	0.59227	6.69759e-13	0.452689	1.64886e-07	0.444724	2.86795e-07	0.309607	0.000520089	-0.497435	5.58337e-09	-0.0161735	0.859654
CALHM1	turquoise	-0.1297	0.154487	-0.543621	9.77297e-11	-0.392373	7.82599e-06	-0.422626	1.23961e-06	-0.425809	1.01034e-06	-0.254048	0.00474816	0.550317	5.15958e-11	-0.00541988	0.952754
CALHM2	grey	0.351218	7.29296e-05	0.304054	0.000662127	-0.0130658	0.886419	-0.0181812	0.842445	-0.0595049	0.515005	0.0372379	0.683852	-0.104526	0.251884	-0.0276342	0.762541
CALM1	brown	-0.312036	0.000467258	0.220986	0.0144424	0.749317	3.18914e-23	0.46518	6.72484e-08	0.561908	1.65048e-11	0.16249	0.0737465	-0.463478	7.61493e-08	-0.215828	0.0169604
CALM2	blue	-0.0745255	0.414602	0.558134	2.40379e-11	0.286979	0.00135136	0.488598	1.13292e-08	0.42983	7.77964e-07	0.467266	5.76912e-08	-0.50187	3.88456e-09	0.220957	0.014456
CALM3	turquoise	-0.281418	0.00168904	-0.465006	6.81109e-08	-0.23849	0.00816013	-0.171248	0.0592979	-0.0144996	0.874053	-0.196701	0.0298911	0.544386	9.09141e-11	0.0145889	0.873284
CALR	blue	0.0551609	0.546203	0.406777	3.32858e-06	0.0173789	0.849314	0.152849	0.0928051	0.0850069	0.351878	0.218207	0.0157554	-0.273168	0.00233224	0.141425	0.120225
CALU	blue	0.512215	1.63309e-09	0.704552	1.36598e-19	0.139212	0.126197	0.0542184	0.553092	0.00763561	0.933477	-0.112262	0.218284	-0.548971	5.8732e-11	-0.306377	0.000598873
CALY	brown	-0.0298852	0.743844	0.414975	2.00963e-06	0.655924	2.40801e-16	0.613889	5.53086e-14	0.637153	3.02641e-15	0.361346	4.32944e-05	-0.573011	5.31111e-12	-0.0836482	0.359656
CAMK1	blue	0.331838	0.00018853	0.443178	3.18795e-07	-0.0991292	0.277336	-0.12842	0.158633	-0.224396	0.0129628	-0.0858354	0.347187	-0.279382	0.00183069	-0.099884	0.273675
CAMK1G	turquoise	-0.0573923	0.530063	-0.0385499	0.673338	-0.149297	0.100741	-0.218501	0.0156116	-0.163202	0.0724746	-0.251916	0.00512378	0.169188	0.0624684	-0.191168	0.0349206
CAMK2N1	turquoise	-0.246238	0.0062566	-0.303222	0.000686248	0.18265	0.0440469	0.0763924	0.402976	0.169287	0.0623132	-0.010819	0.905851	0.0971422	0.287127	-0.0717242	0.432409
CAMP	blue	0.668736	3.85109e-17	0.542198	1.11735e-10	0.141448	0.120165	-0.0291209	0.750176	-0.0430386	0.637854	-0.158385	0.0814339	-0.389152	9.42343e-06	-0.352478	6.84151e-05
CAMSAP2	blue	0.37026	2.69589e-05	0.729238	1.66727e-21	0.561159	1.77901e-11	0.462834	7.98055e-08	0.438278	4.4429e-07	0.21514	0.0173234	-0.770039	3.55408e-25	-0.188533	0.037556
CAND1	turquoise	-0.0889501	0.329905	-0.436763	4.91802e-07	-0.39433	6.98406e-06	-0.215422	0.0171734	-0.185674	0.0406032	0.023414	0.797959	0.57079	6.68611e-12	0.303322	0.000683307
CANX	blue	0.11288	0.215744	0.339408	0.000131057	-0.110581	0.2253	-0.286195	0.00139489	-0.273891	0.00226809	-0.386735	1.08197e-05	-0.177461	0.0505244	-0.397847	5.68192e-06
CAPG	blue	0.21244	0.0188138	0.793196	1.29191e-27	0.419485	1.51379e-06	0.500166	4.46825e-09	0.393184	7.46628e-06	0.337278	0.000145312	-0.782077	2.08815e-26	-0.043718	0.632552
CAPN11	blue	0.225142	0.0126571	0.645162	1.05008e-15	0.508067	2.31956e-09	0.386657	1.08675e-05	0.442797	3.27199e-07	0.0500768	0.583853	-0.625247	1.38001e-14	-0.316125	0.000389376
CAPN12	turquoise	-0.0601467	0.510475	-0.448283	2.2434e-07	-0.297517	0.000874554	-0.340705	0.00012303	-0.325082	0.000258762	-0.278491	0.00189597	0.409407	2.83525e-06	-0.114004	0.211176
CAPN5	blue	0.16715	0.0657404	0.535043	2.17064e-10	0.61118	7.6389e-14	0.516764	1.10533e-09	0.580103	2.51703e-12	0.213461	0.0182375	-0.62793	9.85894e-15	-0.189486	0.0365841
CAPRIN2	brown	-0.107129	0.240204	0.435917	5.20388e-07	0.783143	1.61056e-26	0.734124	6.58029e-22	0.796516	5.4432e-28	0.423969	1.13743e-06	-0.667317	4.73923e-17	-0.0523591	0.566804
CAPS	blue	-0.0766795	0.401205	0.412371	2.36234e-06	0.56357	1.39662e-11	0.380423	1.544e-05	0.485536	1.44097e-08	0.0692079	0.448771	-0.51056	1.87958e-09	-0.278106	0.00192486
CAPZA2	blue	0.260144	0.0038061	0.829353	4.0254e-32	0.300918	0.000757292	0.1342	0.140561	0.160786	0.076862	-0.0863234	0.344443	-0.635094	3.95296e-15	-0.36083	4.44782e-05
CAPZB	turquoise	-0.0513298	0.574463	-0.223175	0.0134768	-0.329086	0.000214677	-0.0584112	0.522772	-0.108884	0.232543	0.153501	0.0914036	0.314923	0.000410919	0.362915	3.98697e-05
CARD11	turquoise	-0.377756	1.79043e-05	-0.862078	3.18139e-37	-0.410349	2.67595e-06	-0.350745	7.46941e-05	-0.294254	0.00100247	-0.144848	0.111422	0.768554	4.98239e-25	0.21537	0.0172014
CARD16	yellow	-0.137143	0.131984	-0.269799	0.00265334	-0.209921	0.0203029	0.0995612	0.275237	-0.101198	0.267383	0.415786	1.91031e-06	0.161467	0.0756041	0.618532	3.15687e-14
CARD17	turquoise	-0.200032	0.0271708	-0.610519	8.26205e-14	-0.49724	5.67214e-09	-0.420263	1.44097e-06	-0.417944	1.66845e-06	-0.194059	0.0322106	0.631711	6.1046e-15	0.138445	0.128319
CARD8	grey	-0.172116	0.0580016	-0.142693	0.116904	0.189648	0.036421	0.120548	0.185963	0.116945	0.19956	0.0892756	0.328132	-0.079349	0.384964	-0.00809042	0.929525
CARD9	turquoise	-0.21257	0.0187394	-0.0378687	0.678789	0.0630331	0.490356	0.0889455	0.32993	0.132795	0.144802	0.0263332	0.773412	0.0151472	0.868477	0.0443341	0.627759
CARHSP1	turquoise	-0.104567	0.251697	-0.732891	8.33612e-22	-0.711065	4.4684e-20	-0.639588	2.20071e-15	-0.616037	4.27222e-14	-0.357773	5.21436e-05	0.894773	7.75917e-44	0.117549	0.197231
CARM1	turquoise	-0.0261208	0.77519	-0.576055	3.86317e-12	-0.533533	2.49227e-10	-0.669968	3.21369e-17	-0.56531	1.17137e-11	-0.606122	1.38476e-13	0.702071	2.07437e-19	-0.207246	0.021994
CARS	turquoise	-0.230878	0.0105113	-0.605572	1.47633e-13	-0.374453	2.14687e-05	-0.0923349	0.31176	-0.218716	0.0155075	0.31514	0.000406949	0.539835	1.39373e-10	0.670734	2.86996e-17
CARS2	red	-0.162988	0.0728537	0.236709	0.00866393	0.304224	0.000657301	0.560552	1.89025e-11	0.390268	8.83832e-06	0.657373	1.96613e-16	-0.4058	3.53175e-06	0.463427	7.64346e-08
CASC3	turquoise	0.167684	0.0648688	0.0747589	0.413138	0.10967	0.229169	-0.367249	3.16859e-05	-0.150115	0.0988673	-0.605843	1.43042e-13	0.0692197	0.448694	-0.674679	1.5952e-17
CASP6	yellow	-0.330607	0.000199834	-0.396611	6.11065e-06	-0.2144	0.0177213	0.201889	0.0257474	0.0754347	0.408916	0.537278	1.76692e-10	0.336762	0.000148976	0.732573	8.8592e-22
CAT	red	-0.149437	0.100418	0.397064	5.95025e-06	0.375596	2.01658e-05	0.758289	4.81114e-24	0.56819	8.73517e-12	0.792484	1.55175e-27	-0.548821	5.95843e-11	0.47564	3.08555e-08
CATSPER1	blue	0.513945	1.4088e-09	0.755844	8.12115e-24	0.226587	0.0120833	0.110558	0.225395	0.100276	0.271786	-0.106573	0.242667	-0.564106	1.32309e-11	-0.398079	5.60442e-06
CBL	grey	-0.161679	0.0752157	0.165813	0.0679611	0.112135	0.21881	0.460892	9.18666e-08	0.398991	5.31029e-06	0.544796	8.74507e-11	-0.170721	0.0600962	0.415476	1.94769e-06
CBLB	turquoise	-0.185117	0.0412197	-0.747675	4.46931e-23	-0.536402	1.91573e-10	-0.42294	1.21499e-06	-0.358673	4.97674e-05	-0.236677	0.00867325	0.764083	1.35688e-24	0.154056	0.0902232
CBLL1	turquoise	-0.259026	0.00396512	-0.269073	0.00272756	-0.148291	0.103082	-0.0656593	0.472424	0.0127221	0.889388	0.0235467	0.796839	0.288405	0.00127529	0.0697907	0.444951
CBR3	turquoise	-0.135132	0.137802	-0.579733	2.61822e-12	-0.505919	2.77681e-09	-0.449921	2.00176e-07	-0.437869	4.56672e-07	-0.246738	0.00614862	0.679261	7.97112e-18	0.1208	0.185038
CBR4	grey	-0.100952	0.268551	0.161559	0.0754351	0.589551	9.04645e-13	0.564515	1.26946e-11	0.548919	5.90245e-11	0.39185	8.06666e-06	-0.372928	2.33308e-05	0.0697141	0.445452
CBS	turquoise	-0.0921291	0.312844	-0.275533	0.00212828	-0.238838	0.00806476	-0.29664	0.00090739	-0.320129	0.000324873	-0.172699	0.0571448	0.260966	0.00369278	-0.016617	0.855847
CBX1	turquoise	-0.241069	0.00747614	-0.354392	6.20501e-05	-0.314712	0.000414812	-0.182417	0.044323	-0.160265	0.0778359	0.0159414	0.861648	0.464362	7.13956e-08	0.259896	0.00384085
CBX4	grey	-0.221178	0.0143554	0.132393	0.146034	0.433456	6.12852e-07	0.578089	3.1171e-12	0.633012	5.16844e-15	0.382387	1.38332e-05	-0.335745	0.000156456	0.140149	0.123641
CBX5	turquoise	-0.224499	0.01292	-0.671162	2.694e-17	-0.620645	2.43856e-14	-0.436382	5.04485e-07	-0.36666	3.26966e-05	-0.300768	0.00076214	0.763825	1.43666e-24	0.12548	0.168465
CBX6	turquoise	-0.0151866	0.868137	-0.506954	2.54661e-09	-0.470873	4.41506e-08	-0.298814	0.000828009	-0.376659	1.90212e-05	-0.0536539	0.557238	0.48907	1.09143e-08	0.306112	0.00060578
CBX7	green	-0.220289	0.0147624	0.241334	0.00740899	0.807228	2.99225e-29	0.863775	1.59557e-37	0.857183	2.21394e-36	0.625296	1.37157e-14	-0.614638	5.05593e-14	0.14125	0.120689
CCAR1	yellow	-0.239337	0.00792966	-0.230007	0.0108149	0.0534647	0.558631	0.396834	6.03106e-06	0.170831	0.0599286	0.721227	7.33654e-21	0.00345651	0.969859	0.799175	2.69335e-28
CCDC102A	turquoise	-0.380011	1.57989e-05	-0.8314	2.08186e-32	-0.377139	1.85248e-05	-0.27649	0.00205046	-0.241442	0.00738157	-0.0424825	0.642208	0.754795	1.01465e-23	0.360902	4.43113e-05
CCDC112	blue	0.137856	0.129968	0.706102	1.04999e-19	0.500388	4.3879e-09	0.41807	1.65522e-06	0.439917	3.97827e-07	0.189883	0.0361858	-0.692458	1.00596e-18	-0.218845	0.015445
CCDC124	turquoise	0.174611	0.0544057	-0.366612	3.27817e-05	-0.577171	3.43472e-12	-0.629185	8.41505e-15	-0.558359	2.35087e-11	-0.440517	3.82021e-07	0.646703	8.5357e-16	-0.0800147	0.380976
CCDC130	brown	0.015692	0.863791	0.527231	4.40412e-10	0.870919	7.85836e-39	0.582789	1.88804e-12	0.702992	1.77727e-19	0.109179	0.231272	-0.758103	5.00755e-24	-0.409088	2.89111e-06
CCDC136	turquoise	-0.301026	0.000753837	-0.399356	5.19654e-06	0.12993	0.153751	0.0279347	0.760037	0.166042	0.0675754	-0.0513672	0.574184	0.248596	0.00576159	-0.0372156	0.684031
CCDC138	turquoise	-0.24242	0.00713863	-0.757532	5.6608e-24	-0.52784	4.17038e-10	-0.446236	2.58464e-07	-0.408768	2.94831e-06	-0.169775	0.0615504	0.788434	4.3415e-27	0.2434	0.0069023
CCDC14	turquoise	-0.253502	0.00484188	-0.451728	1.76406e-07	0.198987	0.0280005	0.216185	0.0167745	0.269221	0.00271229	0.207744	0.0216705	0.241271	0.00742489	0.185587	0.0406983
CCDC140	grey	-0.0426189	0.641139	0.22022	0.0147948	0.485705	1.42199e-08	0.384763	1.21004e-05	0.365358	3.50415e-05	0.135826	0.135772	-0.393864	7.17653e-06	-0.175064	0.0537724
CCDC146	grey	-0.0555899	0.543081	0.144192	0.113069	0.482879	1.77202e-08	0.306977	0.00058346	0.38089	1.50425e-05	0.0737965	0.419194	-0.305625	0.000618713	-0.213257	0.0183513
CCDC167	turquoise	-0.224738	0.0128219	-0.836843	3.4516e-33	-0.714664	2.3777e-20	-0.653345	3.44603e-16	-0.615107	4.77857e-14	-0.346136	9.41232e-05	0.963107	2.95681e-70	0.178011	0.0498024
CCDC174	brown	-0.0469137	0.607863	0.312062	0.000466719	0.750179	2.66837e-23	0.449639	2.0415e-07	0.55166	4.53113e-11	0.00121486	0.989404	-0.583797	1.69371e-12	-0.411431	2.50353e-06
CCDC22	grey	0.037314	0.68324	0.177061	0.0510558	0.034457	0.706334	0.147141	0.10581	0.154909	0.0884354	0.163377	0.0721641	-0.0561591	0.538953	0.0697438	0.445257
CCDC25	turquoise	-0.285188	0.00145272	-0.516545	1.12648e-09	-0.433914	5.94535e-07	-0.052611	0.564937	-0.0917047	0.315088	0.250494	0.00538871	0.526636	4.64467e-10	0.542287	1.10803e-10
CCDC28B	turquoise	-0.191565	0.0345378	-0.72391	4.49258e-21	-0.488251	1.16431e-08	-0.371134	2.57155e-05	-0.374363	2.15745e-05	-0.0974084	0.285802	0.772241	2.14377e-25	0.329775	0.000207825
CCDC3	turquoise	-0.0426958	0.640537	-0.414412	2.08137e-06	-0.321808	0.000300888	-0.342112	0.000114837	-0.292974	0.00105713	-0.169853	0.0614291	0.500012	4.52504e-09	0.060357	0.508994
CCDC43	turquoise	-0.199135	0.0278817	-0.320466	0.000319919	-0.457386	1.18179e-07	-0.0692624	0.448413	-0.109766	0.228756	0.155478	0.0872575	0.413079	2.26107e-06	0.462985	7.89312e-08
CCDC47	turquoise	-0.194384	0.031917	-0.294136	0.00100738	-0.277677	0.00195749	-0.0636433	0.486158	-0.122084	0.180375	0.140812	0.121858	0.362441	4.08775e-05	0.370551	2.65379e-05
CCDC51	turquoise	-0.0181011	0.84313	-0.614969	4.85863e-14	-0.696251	5.43621e-19	-0.565836	1.11048e-11	-0.597032	3.92926e-13	-0.257383	0.00420975	0.780144	3.33131e-26	0.227311	0.0118043
CCDC58	turquoise	-0.215234	0.0172732	-0.459399	1.02303e-07	-0.3556	5.83247e-05	-0.214264	0.0177952	-0.238458	0.00816889	0.0162762	0.858772	0.495931	6.30654e-09	0.28237	0.00162625
CCDC59	turquoise	-0.316203	0.000388012	-0.492946	8.01825e-09	0.0310269	0.734416	0.024854	0.785824	0.109853	0.228388	0.0699517	0.443899	0.323756	0.000275116	0.182659	0.0440366
CCDC6	turquoise	0.281129	0.00170848	-0.316594	0.000381255	-0.441347	3.61121e-07	-0.588379	1.02897e-12	-0.57416	4.7116e-12	-0.451261	1.82282e-07	0.464146	7.25285e-08	-0.183449	0.0431146
CCDC65	grey	-0.162208	0.0742544	0.361548	4.28375e-05	0.594038	5.49991e-13	0.630565	7.06405e-15	0.642442	1.50958e-15	0.429104	8.15753e-07	-0.526538	4.68535e-10	0.0475361	0.603104
CCDC66	green	-0.268219	0.00281723	0.228799	0.011249	0.688039	2.03665e-18	0.798256	3.43869e-28	0.795844	6.49262e-28	0.622061	2.04868e-14	-0.527957	4.12708e-10	0.22919	0.0111069
CCDC69	turquoise	-0.310905	0.000491207	-0.209269	0.0207044	0.0701776	0.442425	0.253826	0.00478603	0.267965	0.00284435	0.29038	0.00117643	0.0845533	0.354463	0.282785	0.00159959
CCDC84	brown	-0.232375	0.0100067	0.18402	0.0424573	0.850341	2.96307e-35	0.717485	1.44013e-20	0.75794	5.18565e-24	0.41958	1.50465e-06	-0.546712	7.29003e-11	-0.0211362	0.817253
CCDC86	turquoise	0.0150735	0.869111	-0.495464	6.54909e-09	-0.667635	4.52423e-17	-0.59946	2.98334e-13	-0.613087	6.08767e-14	-0.266165	0.00304386	0.683916	3.88913e-18	0.217148	0.0162824
CCDC88A	blue	0.271296	0.00250604	0.832272	1.56788e-32	0.36701	3.20929e-05	0.456958	1.21849e-07	0.392968	7.56047e-06	0.281635	0.00167454	-0.709415	5.94763e-20	-0.0874593	0.338107
CCDC88B	turquoise	-0.125493	0.168419	-0.495963	6.29058e-09	-0.267136	0.00293473	-0.389122	9.4397e-06	-0.286913	0.00135496	-0.313725	0.0004335	0.546156	7.68654e-11	-0.0943884	0.301074
CCDC89	turquoise	0.126259	0.165816	-0.19436	0.0319383	-0.562483	1.55807e-11	-0.35022	7.67005e-05	-0.436608	4.96911e-07	-0.100167	0.27231	0.433673	6.04105e-07	0.190858	0.0352225
CCDC90B	yellow	-0.251683	0.00516631	-0.193215	0.0329828	-0.0257748	0.77809	0.386899	1.07189e-05	0.148145	0.103425	0.695997	5.66589e-19	-0.00961194	0.916315	0.789234	3.54976e-27
CCDC91	yellow	-0.343274	0.000108455	-0.205044	0.0234763	0.127033	0.163218	0.494155	7.2771e-09	0.317659	0.000363381	0.759904	3.39239e-24	-0.0778199	0.394218	0.77074	3.02771e-25
CCDC92	grey	-0.124075	0.173321	0.318891	0.000343671	0.604868	1.60224e-13	0.322119	0.000296629	0.391679	8.1469e-06	0.0260127	0.776096	-0.568039	8.87118e-12	-0.351798	7.08186e-05
CCDC97	turquoise	-0.374058	2.1937e-05	-0.577436	3.34015e-12	-0.330673	0.000199215	-0.174677	0.0543134	-0.130229	0.152798	0.0935671	0.305319	0.615591	4.50836e-14	0.391804	8.08843e-06
CCL1	turquoise	-0.160561	0.0772825	-0.550579	5.03043e-11	-0.440122	3.92376e-07	-0.309043	0.000533124	-0.283051	0.00158268	-0.0834998	0.360513	0.607933	1.12052e-13	0.247654	0.00595496
CCL13	turquoise	-0.0789828	0.387168	-0.0942294	0.301893	-0.222549	0.013747	-0.141726	0.119431	-0.193144	0.0330482	0.0378992	0.678545	0.0981061	0.282349	0.184107	0.0423584
CCL17	turquoise	-0.155824	0.0865478	-0.69289	9.38299e-19	-0.639245	2.30222e-15	-0.518574	9.44888e-10	-0.50312	3.50373e-09	-0.225404	0.0125512	0.815358	2.92339e-30	0.231138	0.0104219
CCL19	turquoise	-0.125403	0.168727	-0.605347	1.5155e-13	-0.510399	1.9054e-09	-0.514763	1.31338e-09	-0.469762	4.79574e-08	-0.305705	0.000616559	0.680781	6.31495e-18	0.0479531	0.599925
CCL2	turquoise	-0.0942556	0.301758	-0.0497609	0.586231	-0.201529	0.0260182	-0.177366	0.0506505	-0.235955	0.00888545	0.0115114	0.899856	0.0689786	0.450279	0.155592	0.0870232
CCL20	turquoise	-0.0424014	0.642844	-0.581835	2.09161e-12	-0.630822	6.83637e-15	-0.533808	2.43038e-10	-0.529764	3.50814e-10	-0.239545	0.00787399	0.730142	1.40599e-21	0.165862	0.0678785
CCL22	grey	0.398107	5.59507e-06	0.27428	0.00223423	-0.0838751	0.35835	-0.227352	0.0117886	-0.1815	0.0454193	-0.352725	6.75591e-05	-0.103098	0.258456	-0.405918	3.50666e-06
CCL23	turquoise	0.205067	0.0234604	-0.0299123	0.74362	-0.337336	0.000144905	-0.30019	0.000781109	-0.334335	0.000167394	-0.136109	0.13495	0.16658	0.0666792	-0.0101798	0.911391
CCL24	turquoise	0.0715602	0.433465	0.0156816	0.863881	-0.145473	0.10987	-0.0930738	0.307887	-0.158256	0.0816846	0.0202462	0.824822	0.0355154	0.697746	0.0585731	0.521619
CCL3	turquoise	0.121046	0.184137	-0.546277	7.59817e-11	-0.694687	7.01458e-19	-0.630734	6.9138e-15	-0.643283	1.34988e-15	-0.322396	0.000292875	0.713212	3.07003e-20	0.130385	0.152305
CCL3L3	turquoise	0.35681	5.4804e-05	-0.251131	0.00526854	-0.507762	2.37975e-09	-0.508683	2.20244e-09	-0.530426	3.30476e-10	-0.344127	0.000103984	0.447982	2.29083e-07	-0.0613895	0.50176
CCL4	turquoise	-0.0850875	0.35142	-0.707498	8.27185e-20	-0.666604	5.25804e-17	-0.574082	4.74994e-12	-0.58427	1.60939e-12	-0.243077	0.00697958	0.809364	1.64151e-29	0.224164	0.0130591
CCL5	turquoise	-0.146713	0.106842	-0.595589	4.62259e-13	-0.365043	3.56324e-05	-0.380018	1.57921e-05	-0.350551	7.54304e-05	-0.199979	0.0272121	0.575534	4.08028e-12	0.0732174	0.422863
CCL7	turquoise	-0.0390427	0.669406	-0.274813	0.0021886	-0.447172	2.42295e-07	-0.363898	3.78576e-05	-0.384967	1.19618e-05	-0.112272	0.21824	0.395158	6.65434e-06	0.197468	0.0292449
CCL8	turquoise	-0.118729	0.192738	-0.366638	3.27357e-05	-0.41678	1.79503e-06	-0.401808	4.49061e-06	-0.389569	9.20089e-06	-0.202302	0.0254398	0.442471	3.34544e-07	0.0848601	0.352714
CCNA1	blue	0.30735	0.000574056	0.41713	1.75601e-06	0.104311	0.252868	-0.0684844	0.453539	-0.0680095	0.456684	-0.202337	0.0254144	-0.225648	0.0124537	-0.352289	6.90724e-05
CCNA2	turquoise	-0.150998	0.0968755	-0.787986	4.85842e-27	-0.746159	6.08879e-23	-0.677314	1.07205e-17	-0.651755	4.29037e-16	-0.364348	3.69674e-05	0.959387	8.43504e-68	0.166086	0.067502
CCNB1	turquoise	-0.164674	0.0699007	-0.772177	2.17597e-25	-0.731098	1.1731e-21	-0.539397	1.45175e-10	-0.578201	3.08044e-12	-0.142912	0.116336	0.910807	6.22611e-48	0.402736	4.248e-06
CCNB2	turquoise	-0.129965	0.15364	-0.798765	3.00392e-28	-0.742517	1.26883e-22	-0.67985	7.28449e-18	-0.663489	8.24853e-17	-0.367775	3.08071e-05	0.958982	1.51222e-67	0.153834	0.0906935
CCNC	turquoise	-0.144159	0.113152	-0.429779	7.80561e-07	-0.397496	5.80062e-06	-0.0190205	0.835272	-0.0788692	0.387853	0.273758	0.00227974	0.502186	3.78481e-09	0.569748	7.44393e-12
CCND1	blue	0.649344	5.96696e-16	0.642776	1.44404e-15	0.294933	0.000974533	0.055499	0.543742	0.0814254	0.372609	-0.238123	0.00826171	-0.532937	2.63154e-10	-0.496406	6.06904e-09
CCND2	turquoise	-0.21633	0.0166998	-0.812619	6.48203e-30	-0.583778	1.6972e-12	-0.581398	2.1918e-12	-0.572822	5.41626e-12	-0.252103	0.00508983	0.881442	6.61644e-41	0.214959	0.0174201
CCND3	turquoise	-0.302477	0.000708543	-0.507245	2.48527e-09	0.00711627	0.937992	-0.0854092	0.349596	0.0310191	0.73448	-0.13837	0.128527	0.399581	5.12746e-06	-0.0279044	0.76029
CCNF	turquoise	-0.153693	0.0909935	-0.808638	2.01516e-29	-0.745852	6.48159e-23	-0.669574	3.40555e-17	-0.649111	6.15964e-16	-0.346138	9.41134e-05	0.96998	1.53662e-75	0.185087	0.0412526
CCNH	yellow	-0.238463	0.00816735	-0.486144	1.37401e-08	-0.438967	4.24167e-07	0.0480208	0.59941	-0.148369	0.1029	0.530048	3.41938e-10	0.474815	3.2843e-08	0.836464	3.91895e-33
CCNI	grey	-0.0831183	0.362719	-0.0500936	0.583726	0.202927	0.0249802	0.05661	0.535694	0.206767	0.0223092	-0.244741	0.00659026	-0.0886788	0.331388	-0.359917	4.66482e-05
CCNL1	yellow	-0.31301	0.000447514	-0.115595	0.204832	0.171558	0.058832	0.531042	3.1255e-10	0.3836	1.29212e-05	0.742056	1.39135e-22	-0.157892	0.082398	0.722674	5.63581e-21
CCNYL1	blue	0.171014	0.0596512	0.573999	4.79154e-12	0.112344	0.217945	0.193211	0.0329866	0.181952	0.0448765	0.100251	0.271906	-0.454112	1.49136e-07	-0.0641736	0.482524
CCP110	turquoise	-0.302119	0.000719477	-0.830359	2.91501e-32	-0.588863	9.75761e-13	-0.385456	1.16351e-05	-0.420697	1.40177e-06	0.00036317	0.996832	0.865156	9.03507e-38	0.461885	8.54917e-08
CCR1	blue	0.449848	2.01205e-07	0.679176	8.07562e-18	0.0883683	0.333091	-0.0303499	0.740002	-0.132745	0.144957	-0.0860926	0.345739	-0.546816	7.21825e-11	-0.251694	0.00516428
CCR4	turquoise	-0.232629	0.00992313	-0.727594	2.26944e-21	-0.557336	2.60091e-11	-0.450426	1.93247e-07	-0.474555	3.34936e-08	-0.171556	0.0588352	0.750286	2.6098e-23	0.243025	0.00699184
CCR7	grey	-0.341476	0.000118474	-0.288883	0.00125068	0.474872	3.27004e-08	0.492758	8.13978e-09	0.555085	3.24568e-11	0.335336	0.000159557	-0.138045	0.129435	0.162074	0.0744964
CCSER2	grey	-0.0744118	0.415316	0.0902191	0.323025	0.568367	8.5779e-12	0.223188	0.0134712	0.306609	0.000592854	-0.00382471	0.96665	-0.360811	4.45225e-05	-0.33226	0.000184788
CCT2	turquoise	0.0137366	0.88063	-0.651552	4.41181e-16	-0.687198	2.32599e-18	-0.685326	3.12114e-18	-0.652643	3.79652e-16	-0.419792	1.48464e-06	0.858282	1.44122e-36	0.0909012	0.319365
CCT3	turquoise	-0.229709	0.0109205	-0.57435	4.61879e-12	-0.553003	3.97742e-11	-0.215337	0.0172187	-0.275073	0.00216662	0.128631	0.157942	0.654063	3.11995e-16	0.593202	6.03785e-13
CCT5	grey	-0.0581923	0.524335	0.0290663	0.750629	-0.028657	0.754028	0.204626	0.0237668	0.222814	0.0136319	0.238263	0.00822287	0.0196206	0.830153	0.259517	0.00389464
CCT6A	turquoise	-0.138121	0.129222	-0.535825	2.02018e-10	-0.64101	1.82484e-15	-0.316561	0.000381816	-0.393794	7.20559e-06	0.0566777	0.535205	0.661052	1.16879e-16	0.53351	2.4974e-10
CCT7	turquoise	-0.183981	0.0425027	-0.651168	4.6504e-16	-0.641766	1.65123e-15	-0.427867	8.84235e-07	-0.414297	2.09635e-06	-0.0706299	0.439482	0.820007	7.33797e-31	0.401003	4.71175e-06
CCT8	turquoise	-0.019231	0.833476	-0.688075	2.02505e-18	-0.661422	1.10876e-16	-0.55138	4.65599e-11	-0.542469	1.08928e-10	-0.213885	0.0180026	0.851623	1.84088e-35	0.285508	0.00143409
CD109	black	0.661204	1.14376e-16	0.339247	0.00013209	-0.214248	0.0178041	-0.150678	0.0975944	-0.211689	0.0192476	-0.129586	0.154853	-0.0928275	0.309175	-0.138183	0.129048
CD14	blue	0.658084	1.7789e-16	0.822834	3.10532e-31	0.132	0.147247	-0.0402936	0.659463	-0.075772	0.406818	-0.195775	0.0306872	-0.605447	1.49796e-13	-0.427051	9.32323e-07
CD151	blue	0.702743	1.85325e-19	0.55134	4.67404e-11	-0.0504802	0.580822	-0.177211	0.0508554	-0.184905	0.0414568	-0.263635	0.00334558	-0.241092	0.00747028	-0.348111	8.52839e-05
CD160	turquoise	-0.145699	0.109313	-0.345026	9.94557e-05	-0.257499	0.00419195	-0.0770082	0.399184	-0.106004	0.245205	0.0958711	0.293511	0.354022	6.32364e-05	0.297894	0.000860806
CD163	blue	0.455071	1.39349e-07	0.480943	2.05788e-08	-0.0550495	0.547015	-0.0846301	0.354025	-0.200156	0.0270734	-0.00815654	0.92895	-0.327183	0.000234677	-0.0648416	0.477969
CD163L1	turquoise	0.00822916	0.928319	0.141214	0.120785	-0.0540969	0.553983	-0.0299168	0.743582	-0.0842522	0.356186	0.0803253	0.379125	-0.106839	0.241486	0.0905938	0.321011
CD164	red	-0.122973	0.1772	0.200181	0.0270539	0.285076	0.00145927	0.644001	1.22667e-15	0.386601	1.0902e-05	0.803455	8.48435e-29	-0.432267	6.62895e-07	0.639806	2.13877e-15
CD19	turquoise	-0.144481	0.112341	-0.602748	2.04719e-13	-0.474535	3.3544e-08	-0.478568	2.4694e-08	-0.433731	6.01777e-07	-0.310981	0.000489573	0.710193	5.19864e-20	0.0714785	0.433991
CD1A	blue	0.44511	2.79287e-07	0.840314	1.0595e-33	0.341469	0.000118513	0.198928	0.0280483	0.159966	0.0783995	-0.0318359	0.72776	-0.691213	1.22868e-18	-0.354343	6.22062e-05
CD1B	blue	0.249049	0.00567064	0.680301	6.79844e-18	0.231486	0.0103035	0.114311	0.209944	0.110593	0.225248	-0.0503641	0.581693	-0.514886	1.29955e-09	-0.28762	0.00131665
CD1C	blue	0.222945	0.0135754	0.64083	1.86878e-15	0.242496	0.00712002	0.172707	0.0571325	0.125658	0.167858	-0.0245682	0.788228	-0.531318	3.04852e-10	-0.255387	0.00452498
CD1D	blue	0.135667	0.136233	0.737953	3.13008e-22	0.281824	0.00166197	0.29684	0.0008998	0.254652	0.00464629	0.136573	0.133613	-0.600462	2.66103e-13	-0.160195	0.0779679
CD1E	blue	0.0813314	0.373164	0.666958	4.99392e-17	0.310353	0.000503313	0.32509	0.000258658	0.351457	7.2053e-05	0.112911	0.215618	-0.559407	2.1186e-11	-0.167644	0.0649347
CD2	turquoise	-0.356551	5.55395e-05	-0.899081	7.20767e-45	-0.452439	1.67807e-07	-0.457019	1.2132e-07	-0.409477	2.82312e-06	-0.208034	0.0214839	0.83918	1.56328e-33	0.18736	0.0387825
CD209	turquoise	-0.091557	0.315872	0.0126835	0.889721	-0.165656	0.0682253	-0.152983	0.0925152	-0.224911	0.0127511	-0.0016357	0.985734	-0.0225006	0.805682	0.0914343	0.316523
CD226	turquoise	-0.114106	0.210768	-0.655347	2.60999e-16	-0.481537	1.96586e-08	-0.523215	6.29237e-10	-0.484355	1.58007e-08	-0.32415	0.000270162	0.714418	2.48298e-20	0.00182268	0.984103
CD247	turquoise	-0.440448	3.83801e-07	-0.796419	5.58402e-28	-0.0503143	0.582068	-0.134735	0.13897	-0.0264722	0.772248	-0.0641671	0.482569	0.59344	5.87969e-13	0.132165	0.146737
CD248	grey	-0.0243891	0.789737	0.227836	0.0116058	0.54984	5.40235e-11	0.467424	5.70206e-08	0.466967	5.89754e-08	0.334244	0.000168123	-0.449814	2.01674e-07	0.037853	0.678915
CD27	grey	-0.380377	1.54796e-05	-0.256823	0.00429606	0.378542	1.71416e-05	0.582788	1.8882e-12	0.597873	3.57246e-13	0.515433	1.23983e-09	-0.0194045	0.831995	0.359721	4.7128e-05
CD274	turquoise	-0.115592	0.204847	-0.466087	6.29201e-08	-0.400945	4.72789e-06	-0.454216	1.4805e-07	-0.414686	2.04608e-06	-0.264687	0.00321697	0.487765	1.20981e-08	-0.00311864	0.972804
CD2BP2	turquoise	-0.15297	0.0925431	-0.729753	1.51314e-21	-0.676892	1.14278e-17	-0.710582	4.85933e-20	-0.633364	4.94011e-15	-0.491876	8.73398e-09	0.867465	3.44424e-38	-0.0246202	0.787791
CD300A	blue	0.387372	1.04339e-05	0.806321	3.85225e-29	0.36228	4.12248e-05	0.231657	0.010246	0.17335	0.0561995	0.0600043	0.511478	-0.68268	4.71143e-18	-0.298837	0.000827222
CD300C	blue	0.439723	4.03077e-07	0.860081	7.08242e-37	0.27198	0.00244117	0.190981	0.0351026	0.164999	0.0693422	-0.0363367	0.691108	-0.70185	2.15251e-19	-0.341486	0.000118416
CD300LB	blue	0.239652	0.0078453	0.802367	1.14112e-28	0.397543	5.78464e-06	0.297301	0.000882561	0.309227	0.00052884	0.0466122	0.610173	-0.65235	3.95329e-16	-0.329497	0.000210568
CD300LF	blue	0.311942	0.00046922	0.755743	8.29644e-24	0.196759	0.0298416	0.024237	0.791017	-0.0333055	0.715719	-0.115891	0.20367	-0.62977	7.81369e-15	-0.356609	5.53743e-05
CD320	turquoise	-0.237475	0.00844399	-0.745958	6.3436e-23	-0.496806	5.87578e-09	-0.536594	1.88204e-10	-0.468405	5.30368e-08	-0.305723	0.000616096	0.820831	5.72091e-31	0.0915871	0.315712
CD33	blue	0.366603	3.2796e-05	0.91832	3.98184e-50	0.283959	0.00152624	0.214568	0.0176299	0.183668	0.0428617	-0.030534	0.738481	-0.734517	6.10114e-22	-0.356461	5.5798e-05
CD37	blue	0.135402	0.137007	0.712078	3.74467e-20	0.544307	9.15929e-11	0.338515	0.00013687	0.384887	1.20161e-05	0.0369453	0.686205	-0.698007	4.07469e-19	-0.377358	1.83019e-05
CD38	turquoise	-0.175049	0.0537942	-0.775189	1.08003e-25	-0.665253	6.39576e-17	-0.609182	9.67478e-14	-0.572868	5.39083e-12	-0.351901	7.04479e-05	0.866757	4.63859e-38	0.097023	0.287722
CD3D	turquoise	-0.42293	1.21574e-06	-0.835514	5.38412e-33	-0.329836	0.000207231	-0.292282	0.00108784	-0.176645	0.0516115	-0.156318	0.0855418	0.76779	5.92243e-25	0.161695	0.0751869
CD3E	grey	-0.445824	2.65914e-07	-0.349618	7.90657e-05	0.473879	3.52431e-08	0.398993	5.30949e-06	0.441696	3.52659e-07	0.35719	5.37379e-05	0.0138916	0.879293	0.18317	0.0434378
CD3G	turquoise	-0.422215	1.27264e-06	-0.552968	3.99094e-11	-0.00783074	0.931781	0.118661	0.192998	0.225063	0.0126892	0.00621311	0.945849	0.321172	0.000309767	0.0825944	0.365762
CD4	blue	0.15002	0.0990821	0.296453	0.000914519	0.137406	0.131237	0.0453537	0.619862	-0.0756921	0.407314	0.0997892	0.274133	-0.269329	0.00270117	-0.0323429	0.723598
CD40LG	grey	-0.404433	3.83601e-06	-0.214544	0.0176431	0.430841	7.28092e-07	0.469537	4.87666e-08	0.453753	1.5297e-07	0.425539	1.02812e-06	-0.042617	0.641154	0.274868	0.00218399
CD44	grey	0.0287058	0.753622	0.545286	8.34829e-11	0.535765	2.03147e-10	0.688752	1.81901e-18	0.654451	2.95637e-16	0.428893	8.27093e-07	-0.748219	3.99743e-23	0.0483742	0.596722
CD46	red	-0.168531	0.0635086	0.150173	0.0987363	0.33586	0.000155588	0.624714	1.47479e-14	0.417362	1.73065e-06	0.790463	2.60018e-27	-0.345421	9.75281e-05	0.551929	4.41455e-11
CD47	grey	-0.188454	0.0376377	0.152907	0.0926797	0.467156	5.81587e-08	0.624399	1.5337e-14	0.536217	1.94856e-10	0.652173	4.05053e-16	-0.367945	3.05296e-05	0.34767	8.71862e-05
CD48	green	-0.191174	0.0349145	0.364354	3.69547e-05	0.670196	3.10712e-17	0.854191	6.9958e-36	0.738333	2.90539e-22	0.760403	3.04429e-24	-0.680064	7.04954e-18	0.32584	0.000249819
CD5	turquoise	-0.421375	1.34258e-06	-0.66524	6.40763e-17	0.117457	0.197583	0.0192685	0.833156	0.0959511	0.293106	0.1109	0.223954	0.391067	8.44042e-06	0.188236	0.0378633
CD52	blue	0.35967	4.72529e-05	0.74361	1.01918e-22	0.531617	2.967e-10	0.294253	0.00100251	0.307599	0.000567851	-0.0179481	0.844439	-0.700192	2.83824e-19	-0.451695	1.76817e-07
CD53	grey	0.0237853	0.794825	0.243463	0.00688735	-0.163085	0.0726816	0.123026	0.177012	0.0644665	0.480524	0.183479	0.0430794	-0.120687	0.18545	0.181286	0.0456789
CD55	turquoise	-0.19415	0.0321279	-0.254406	0.00468743	-0.0623274	0.495236	0.23541	0.00904861	0.19317	0.033024	0.369918	2.74608e-05	0.140498	0.122699	0.457498	1.17233e-07
CD58	turquoise	0.179655	0.0476954	0.143523	0.114767	-0.502511	3.68465e-09	-0.35058	7.532e-05	-0.376877	1.87939e-05	-0.157553	0.0830683	0.250555	0.00537722	0.0843735	0.355491
CD6	turquoise	-0.506891	2.56011e-09	-0.578883	2.86557e-12	0.346816	9.09842e-05	0.30874	0.000540248	0.374355	2.15846e-05	0.267948	0.0028462	0.160582	0.0772421	0.220037	0.0148795
CD63	blue	0.221001	0.0144356	0.727537	2.29404e-21	0.343004	0.000109904	0.392945	7.57062e-06	0.357169	5.37963e-05	0.162007	0.0746181	-0.657312	1.98291e-16	-0.183973	0.0425116
CD68	blue	0.297312	0.000882121	0.923752	7.55002e-52	0.377932	1.77307e-05	0.315282	0.00040438	0.265958	0.00306757	0.100979	0.268423	-0.810732	1.1133e-29	-0.275898	0.00209831
CD69	turquoise	-0.232978	0.00980937	-0.335616	0.000157427	-0.174727	0.0542437	0.00364317	0.968232	0.0304926	0.738823	0.210851	0.0197413	0.250743	0.00534156	0.364999	3.57147e-05
CD7	turquoise	-0.295183	0.000964412	-0.827359	7.58906e-32	-0.34246	0.00011289	-0.344254	0.000103331	-0.283492	0.001555	-0.187413	0.0387262	0.7159	1.90996e-20	0.130219	0.152832
CD72	turquoise	0.157159	0.0838502	-0.362856	3.99945e-05	-0.399887	5.03521e-06	-0.551243	4.71785e-11	-0.53678	1.85016e-10	-0.408735	2.95432e-06	0.523219	6.28986e-10	-0.159769	0.078774
CD74	blue	0.00364318	0.968232	0.485242	1.47438e-08	-0.120419	0.186436	-0.0928784	0.308908	-0.109034	0.231897	-0.127885	0.160388	-0.287363	0.0013305	-0.194792	0.0315519
CD79B	turquoise	-0.165556	0.0683947	-0.671494	2.56484e-17	-0.447998	2.28828e-07	-0.451749	1.76146e-07	-0.404811	3.74954e-06	-0.286808	0.00136076	0.711378	4.23139e-20	0.0395856	0.665084
CD80	turquoise	-0.14477	0.111615	-0.568162	8.76022e-12	-0.568648	8.33489e-12	-0.449337	2.08495e-07	-0.468004	5.46329e-08	-0.146557	0.107218	0.650031	5.4334e-16	0.227575	0.0117042
CD81	blue	0.258387	0.00405871	0.874232	1.8294e-39	0.30933	0.000526456	0.155788	0.0866206	0.188401	0.037692	-0.126262	0.165807	-0.720306	8.66993e-21	-0.423652	1.1608e-06
CD83	blue	0.288184	0.00128681	0.634485	4.27605e-15	0.0761415	0.404527	0.00296757	0.974121	0.101632	0.265324	-0.21936	0.0151986	-0.406062	3.47625e-06	-0.37745	1.82094e-05
CD84	blue	0.0809625	0.375343	0.405706	3.55206e-06	0.198206	0.0286344	0.211149	0.0195647	0.28987	0.00120124	-0.0159547	0.861534	-0.357554	5.27363e-05	-0.217073	0.0163203
CD86	turquoise	-0.0640093	0.483649	-0.44803	2.28312e-07	-0.516403	1.14036e-09	-0.600513	2.64556e-13	-0.551031	4.81589e-11	-0.447596	2.35278e-07	0.642199	1.55903e-15	-0.160918	0.0766173
CD8A	turquoise	-0.0761421	0.404523	-0.386054	1.12466e-05	-0.279652	0.00181129	-0.256479	0.00434992	-0.216042	0.0168489	-0.144067	0.113385	0.41127	2.52847e-06	0.0798479	0.381973
CD9	blue	0.0876701	0.33694	0.777406	6.40493e-26	0.40284	4.22145e-06	0.445539	2.7118e-07	0.446805	2.4852e-07	0.20652	0.0224736	-0.688588	1.86696e-18	-0.154324	0.0896591
CD93	black	0.830837	2.4986e-32	0.47987	2.23493e-08	-0.0729622	0.424486	-0.223046	0.0135318	-0.276243	0.0020703	-0.270878	0.0025464	-0.209271	0.0207028	-0.340821	0.000122331
CD96	turquoise	-0.32714	0.000235147	-0.724628	3.93618e-21	-0.253188	0.00489652	-0.216818	0.0164495	-0.128446	0.158548	-0.136096	0.134987	0.60704	1.24405e-13	0.0936557	0.304859
CD99	turquoise	0.137288	0.131572	-0.0295856	0.746324	-0.365021	3.56731e-05	-0.490815	9.50379e-09	-0.407401	3.20479e-06	-0.478321	2.51641e-08	0.332015	0.000186954	-0.341373	0.000119071
CD99L2	grey	0.132319	0.146263	0.296424	0.000915639	-0.0271176	0.766852	-0.0123809	0.892336	-0.00140295	0.987764	0.00566478	0.950622	-0.113456	0.213393	-0.0741247	0.417123
CDA	blue	0.569047	8.00045e-12	0.924666	3.76295e-52	0.276025	0.002088	0.163417	0.0720939	0.116564	0.201039	-0.0742563	0.416294	-0.725563	3.31163e-21	-0.401711	4.51676e-06
CDC123	turquoise	-0.0295924	0.746268	-0.719961	9.22792e-21	-0.747765	4.38729e-23	-0.684271	3.67997e-18	-0.68857	1.87245e-18	-0.346356	9.30951e-05	0.921809	3.22167e-51	0.17459	0.0544349
CDC14B	turquoise	-0.225965	0.0123277	-0.39273	7.66545e-06	-0.16595	0.0677302	-0.000475416	0.995853	0.0364918	0.689857	0.0977856	0.283932	0.365428	3.4912e-05	0.248712	0.00573824
CDC16	red	-0.276058	0.00208526	-0.0319494	0.726827	0.32584	0.000249823	0.674111	1.73681e-17	0.578678	2.92862e-12	0.725845	3.1431e-21	-0.205302	0.023298	0.55653	2.81613e-11
CDC20	turquoise	-0.138601	0.127884	-0.805312	5.09369e-29	-0.75057	2.46032e-23	-0.661799	1.05068e-16	-0.645593	9.91145e-16	-0.338373	0.000137816	0.964584	2.65954e-71	0.200556	0.0267626
CDC25C	turquoise	-0.0660965	0.469474	-0.709496	5.86459e-20	-0.673832	1.81093e-17	-0.650777	4.90658e-16	-0.614718	5.00769e-14	-0.396715	6.07358e-06	0.8671	4.0162e-38	0.0327909	0.719927
CDC34	turquoise	-0.0319492	0.726829	-0.274242	0.00223754	-0.414356	2.08862e-06	-0.300308	0.000777226	-0.301682	0.000733024	-0.0571448	0.531841	0.499873	4.57688e-09	0.233967	0.0094936
CDC42BPB	blue	0.494666	6.98429e-09	0.858751	1.19865e-36	0.423094	1.20308e-06	0.14461	0.112016	0.149078	0.101246	-0.135742	0.136015	-0.704129	1.46738e-19	-0.502004	3.84194e-09
CDC42EP4	blue	0.486182	1.36986e-08	0.610993	7.81036e-14	0.290191	0.00118555	0.0538657	0.555681	0.107768	0.237395	-0.27846	0.00189832	-0.575972	3.89693e-12	-0.523936	5.9039e-10
CDC42EP5	black	0.729685	1.53282e-21	0.222333	0.0138413	-0.127975	0.160091	-0.108216	0.235436	-0.161115	0.0762527	-0.068151	0.455745	-0.0280433	0.759133	-0.100793	0.26931
CDC42SE1	grey	-0.126716	0.164277	0.0901544	0.323373	0.136226	0.134613	0.347384	8.84409e-05	0.426469	9.68152e-07	0.205005	0.0235029	-0.152307	0.093982	0.0820358	0.369024
CDC42SE2	turquoise	-0.284817	0.00147455	-0.769171	4.33115e-25	-0.515366	1.24703e-09	-0.294113	0.00100835	-0.293139	0.00104993	0.0492499	0.590087	0.745711	6.66882e-23	0.468358	5.32184e-08
CDC45	turquoise	-0.156163	0.085855	-0.801052	1.62862e-28	-0.743597	1.02191e-22	-0.680362	6.73507e-18	-0.658645	1.64375e-16	-0.366253	3.3414e-05	0.966919	4.76465e-73	0.164934	0.0694539
CDC5L	yellow	-0.156545	0.0850828	-0.281012	0.00171647	-0.274077	0.00225189	0.20491	0.0235685	-0.0174835	0.848417	0.614341	5.23945e-14	0.214898	0.0174525	0.824762	1.71187e-31
CDC7	turquoise	-0.243446	0.00689153	-0.677723	1.00762e-17	-0.572408	5.65456e-12	-0.362443	4.08733e-05	-0.378918	1.67885e-05	-0.0295389	0.746711	0.773655	1.5451e-25	0.366395	3.31626e-05
CDCA2	turquoise	-0.136772	0.133042	-0.765002	1.10631e-24	-0.711825	3.91387e-20	-0.670834	2.82783e-17	-0.63031	7.29633e-15	-0.401331	4.62038e-06	0.936437	2.00417e-56	0.0823461	0.36721
CDCA3	turquoise	-0.14793	0.103933	-0.800105	2.10033e-28	-0.766189	8.48777e-25	-0.650322	5.22128e-16	-0.656991	2.07421e-16	-0.290528	0.00116928	0.960463	1.73938e-68	0.257058	0.00425971
CDCA5	turquoise	-0.158943	0.0803534	-0.808235	2.25689e-29	-0.748483	3.78674e-23	-0.684841	3.36679e-18	-0.651431	4.48592e-16	-0.379022	1.6692e-05	0.971135	1.50992e-76	0.146599	0.107118
CDCA7L	turquoise	-0.0870843	0.340191	-0.623787	1.65487e-14	-0.557671	2.51631e-11	-0.559175	2.16796e-11	-0.47428	3.41949e-08	-0.381905	1.42123e-05	0.751868	1.87794e-23	-0.0194434	0.831664
CDCA8	turquoise	-0.136944	0.132551	-0.783512	1.47145e-26	-0.720315	8.65581e-21	-0.694173	7.62508e-19	-0.665015	6.61994e-17	-0.414433	2.0786e-06	0.937947	4.95563e-57	0.0830389	0.363179
CDCP1	blue	0.47479	3.29035e-08	0.491586	8.93798e-09	-0.024434	0.789359	-0.079104	0.386438	-0.0738802	0.418666	-0.153184	0.0920826	-0.271428	0.00249335	-0.286707	0.00136631
CDH1	turquoise	-0.159603	0.0790888	-0.490293	9.90665e-09	-0.372772	2.35301e-05	-0.327162	0.000234906	-0.244026	0.00675505	-0.179897	0.0473926	0.595491	4.67349e-13	0.0714193	0.434373
CDH23	blue	0.421668	1.3178e-06	0.561832	1.66306e-11	0.220995	0.0144383	0.250866	0.00531822	0.16876	0.0631435	0.169213	0.0624283	-0.470147	4.66031e-08	-0.0948711	0.298598
CDK1	turquoise	-0.15414	0.0900475	-0.777408	6.401e-26	-0.718692	1.15985e-20	-0.573007	5.3131e-12	-0.598906	3.1775e-13	-0.17305	0.0566339	0.920292	9.75313e-51	0.367389	3.14496e-05
CDK12	grey	-0.27148	0.00248839	-0.0274902	0.763742	0.111363	0.222018	0.234034	0.00947243	0.300898	0.000757936	0.100093	0.272668	-0.0630531	0.490219	0.100177	0.272262
CDK13	grey	-0.195222	0.031171	0.102089	0.263169	0.360352	4.56033e-05	0.588067	1.06476e-12	0.603844	1.80395e-13	0.375818	1.99215e-05	-0.264158	0.00328107	0.198355	0.0285126
CDK14	blue	0.67006	3.17028e-17	0.641188	1.78251e-15	0.0916254	0.315509	-0.0628361	0.491715	-0.0513681	0.574177	-0.240179	0.0077063	-0.41146	2.49904e-06	-0.405568	3.58175e-06
CDK19	turquoise	0.260276	0.00378768	-0.0678175	0.457959	-0.251784	0.00514779	-0.334077	0.000169472	-0.27955	0.00181858	-0.391297	8.32884e-06	0.184263	0.0421812	-0.31314	0.000444934
CDK2	turquoise	-0.154813	0.0886352	-0.683178	4.36141e-18	-0.553558	3.76804e-11	-0.44248	3.34345e-07	-0.426601	9.5992e-07	-0.148262	0.10315	0.767789	5.92333e-25	0.2577	0.00416153
CDK20	brown	0.0456882	0.61728	0.558701	2.27251e-11	0.70759	8.14142e-20	0.509428	2.06847e-09	0.554672	3.37958e-11	0.192617	0.0335389	-0.686179	2.73045e-18	-0.225844	0.0123754
CDK2AP2	turquoise	-0.199401	0.0276692	-0.670842	2.82484e-17	-0.653724	3.26983e-16	-0.560306	1.9372e-11	-0.511488	1.73726e-09	-0.297616	0.000870944	0.865799	6.91988e-38	0.166497	0.0668165
CDK5	turquoise	0.408879	2.92838e-06	0.229164	0.0111163	-0.404969	3.7139e-06	-0.378869	1.68342e-05	-0.389529	9.2218e-06	-0.369632	2.78855e-05	0.121511	0.182447	-0.225581	0.0124804
CDK5R1	grey	-0.143743	0.114208	0.0920225	0.313407	0.368635	2.94203e-05	0.557901	2.45968e-11	0.464727	6.95131e-08	0.627254	1.07339e-14	-0.315088	0.00040791	0.3914	8.27936e-06
CDK5RAP3	grey	0.0861933	0.345173	0.243168	0.00695767	0.263846	0.00331945	0.399625	5.11418e-06	0.396059	6.31226e-06	0.351673	7.12683e-05	-0.296833	0.000900051	0.134736	0.138968
CDK6	turquoise	-0.19661	0.0299687	-0.823394	2.61375e-31	-0.745208	7.38556e-23	-0.643527	1.30673e-15	-0.612712	6.36647e-14	-0.311712	0.000474012	0.967767	1.0284e-73	0.221838	0.0140598
CDK7	turquoise	-0.168891	0.0629366	-0.61171	7.173e-14	-0.602557	2.09275e-13	-0.442736	3.28571e-07	-0.373907	2.21185e-05	-0.222677	0.0136911	0.76876	4.75519e-25	0.180925	0.0461195
CDKN1B	red	-0.285784	0.00141825	-0.132582	0.145456	0.449866	2.00944e-07	0.618302	3.24669e-14	0.44454	2.90436e-07	0.752724	1.56999e-23	-0.260425	0.00376697	0.519881	8.43198e-10
CDKN2AIP	grey	-0.0453084	0.620212	0.251462	0.00520701	0.612498	6.53081e-14	0.535022	2.17473e-10	0.580483	2.41698e-12	0.215206	0.0172884	-0.528314	3.99687e-10	-0.14843	0.102757
CDKN3	turquoise	-0.137037	0.132285	-0.769631	3.90058e-25	-0.746103	6.15852e-23	-0.640368	1.98604e-15	-0.62084	2.38068e-14	-0.316131	0.000389272	0.958862	1.79468e-67	0.194554	0.0317644
CDR2L	turquoise	0.6139	5.524e-14	0.155862	0.0864689	-0.353143	6.61368e-05	-0.37902	1.66935e-05	-0.373554	2.25488e-05	-0.321998	0.000298272	0.156543	0.0850854	-0.237575	0.00841568
CDRT4	turquoise	-0.0633153	0.488412	-0.110351	0.226271	0.244134	0.00672981	-0.0896401	0.326153	0.0373172	0.683214	-0.250902	0.00531157	0.0423524	0.643228	-0.394499	6.91557e-06
CDS1	blue	0.21941	0.0151747	0.610891	7.90519e-14	0.379841	1.59485e-05	0.317712	0.000362512	0.345383	9.7711e-05	0.00550642	0.952001	-0.588184	1.05121e-12	-0.30399	0.000663969
CDS2	blue	0.116937	0.19959	0.265977	0.00306547	-0.0078771	0.931378	-0.240628	0.00758948	-0.28326	0.00156954	-0.201339	0.0261624	-0.153438	0.0915377	-0.267055	0.00294374
CDT1	turquoise	-0.130615	0.151574	-0.791171	2.17136e-27	-0.725893	3.11495e-21	-0.686886	2.44334e-18	-0.665536	6.1389e-17	-0.389858	9.04939e-06	0.94556	2.4152e-60	0.11989	0.188395
CEACAM1	turquoise	-0.133248	0.143427	-0.610192	8.58781e-14	-0.483508	1.68761e-08	-0.478919	2.40384e-08	-0.520635	7.89397e-10	-0.225846	0.0123745	0.654051	3.12491e-16	0.101292	0.266936
CEBPA	blue	0.218523	0.015601	0.935489	4.73435e-56	0.459262	1.03314e-07	0.380652	1.52437e-05	0.373173	2.30217e-05	0.0902159	0.323042	-0.824055	2.13177e-31	-0.317458	0.000366697
CEBPB	blue	0.646597	8.65798e-16	0.836814	3.48506e-33	0.240178	0.00770638	-0.00444438	0.96125	-0.00689044	0.939956	-0.251027	0.00528801	-0.673712	1.84377e-17	-0.533189	2.57166e-10
CEBPD	blue	0.187419	0.0387194	0.776146	8.62655e-26	0.198897	0.0280728	0.182614	0.0440903	0.151108	0.09663	0.0454234	0.619324	-0.593646	5.74601e-13	-0.226101	0.0122739
CEBPG	turquoise	-0.261278	0.00365058	-0.48573	1.41926e-08	-0.315917	0.000393018	-0.19046	0.0356135	-0.145883	0.108862	-0.0249022	0.785419	0.504282	3.18229e-09	0.22696	0.0119391
CEBPZ	grey	-0.300117	0.000783535	-0.18483	0.0415407	0.242178	0.00719808	0.454866	1.41385e-07	0.471128	4.33194e-08	0.35513	5.97505e-05	-0.104237	0.253205	0.279029	0.0018563
CELA1	grey	-0.00754122	0.934297	0.437536	4.66995e-07	0.640467	1.96046e-15	0.665964	5.76971e-17	0.627662	1.01978e-14	0.423184	1.19619e-06	-0.615767	4.41364e-14	0.0130521	0.886538
CELF6	blue	0.00834058	0.927351	0.601911	2.25408e-13	0.557653	2.52072e-11	0.470111	4.67276e-08	0.521142	7.55113e-10	0.210344	0.020046	-0.65456	2.91191e-16	-0.175975	0.0525187
CELSR3	turquoise	-0.0705897	0.439743	-0.566056	1.08587e-11	-0.485718	1.42058e-08	-0.471857	4.10223e-08	-0.441909	3.47593e-07	-0.230887	0.010508	0.681676	5.50216e-18	0.0960008	0.292855
CENPA	turquoise	-0.142214	0.11815	-0.773484	1.60773e-25	-0.721513	6.96452e-21	-0.626726	1.14692e-14	-0.600301	2.71048e-13	-0.320461	0.000319995	0.951936	1.6587e-63	0.170857	0.0598896
CENPBD1	blue	0.353641	6.44799e-05	0.679463	7.72959e-18	0.328372	0.000221982	0.0212385	0.816384	0.0323471	0.723564	-0.256163	0.00439998	-0.563	1.47913e-11	-0.532647	2.70178e-10
CENPE	turquoise	-0.157216	0.0837377	-0.767288	6.63164e-25	-0.689614	1.58623e-18	-0.562676	1.5281e-11	-0.574071	4.75534e-12	-0.225037	0.0126998	0.903693	5.01154e-46	0.263076	0.00341576
CENPF	turquoise	-0.121808	0.181372	-0.785742	8.4985e-27	-0.709254	6.11534e-20	-0.675154	1.48537e-17	-0.667578	4.5623e-17	-0.38225	1.39401e-05	0.924801	3.39475e-52	0.113912	0.211549
CENPJ	turquoise	-0.2639	0.0033128	-0.760646	2.88736e-24	-0.654036	3.13142e-16	-0.379412	1.63341e-05	-0.427363	9.13657e-07	0.0223827	0.80668	0.840722	9.20517e-34	0.515351	1.24866e-09
CENPK	turquoise	-0.247545	0.00597783	-0.697514	4.41902e-19	-0.377303	1.83575e-05	-0.267445	0.00290072	-0.281818	0.00166237	-0.016467	0.857134	0.672	2.37949e-17	0.327125	0.000235317
CENPL	turquoise	-0.209616	0.0204896	-0.752488	1.6494e-23	-0.682283	5.00999e-18	-0.592591	6.46311e-13	-0.551483	4.60981e-11	-0.340197	0.000126117	0.891648	4.08399e-43	0.134532	0.139572
CENPM	turquoise	-0.174309	0.0548312	-0.796971	4.83039e-28	-0.730862	1.22686e-21	-0.673191	1.99274e-17	-0.654146	3.08427e-16	-0.377256	1.84057e-05	0.944329	8.91285e-60	0.134168	0.140656
CENPN	turquoise	-0.155548	0.0871136	-0.782127	2.06294e-26	-0.736999	3.77107e-22	-0.661051	1.16883e-16	-0.623384	1.73952e-14	-0.358417	5.04335e-05	0.948574	8.67143e-62	0.157407	0.0833577
CENPO	turquoise	-0.0998966	0.273615	-0.592249	6.71349e-13	-0.549426	5.62177e-11	-0.462536	8.15494e-08	-0.437441	4.69959e-07	-0.226005	0.0123117	0.737146	3.66442e-22	0.162415	0.0738802
CENPP	turquoise	-0.0480232	0.599391	-0.650302	5.23586e-16	-0.654683	2.86252e-16	-0.673622	1.86875e-17	-0.641818	1.63995e-15	-0.440911	3.71959e-07	0.841138	7.97125e-34	0.0114014	0.900808
CENPQ	turquoise	-0.164673	0.0699028	-0.592494	6.53291e-13	-0.56393	1.34675e-11	-0.306915	0.000585031	-0.3786	1.70873e-05	0.058953	0.518917	0.719202	1.05828e-20	0.501482	4.01073e-09
CENPT	brown	-0.0187152	0.83788	0.285632	0.00142697	0.741298	1.61797e-22	0.34052	0.000124147	0.40649	3.38722e-06	0.0635872	0.486543	-0.448049	2.28016e-07	-0.320334	0.000321856
CENPU	turquoise	-0.139022	0.126719	-0.612258	6.72014e-14	-0.643562	1.3006e-15	-0.475186	3.1935e-08	-0.44223	3.40076e-07	-0.188902	0.037177	0.808939	1.85109e-29	0.240059	0.00773777
CENPV	turquoise	-0.245524	0.00641382	-0.785647	8.70005e-27	-0.511549	1.72825e-09	-0.585453	1.41587e-12	-0.513094	1.51509e-09	-0.423324	1.18551e-06	0.820391	6.5361e-31	-0.020203	0.82519
CENPW	turquoise	-0.133447	0.142824	-0.737288	3.56429e-22	-0.785172	9.78505e-27	-0.580704	2.36059e-12	-0.635215	3.89139e-15	-0.156276	0.0856264	0.915528	2.74805e-49	0.407007	3.2824e-06
CEP128	turquoise	-0.151334	0.0961274	-0.694546	7.17762e-19	-0.627661	1.01993e-14	-0.558768	2.25734e-11	-0.524806	5.46607e-10	-0.311292	0.00048289	0.827997	6.20045e-32	0.0956572	0.294594
CEP135	turquoise	-0.342812	0.000110951	-0.431919	6.78295e-07	0.264321	0.0032612	0.0977518	0.284099	0.148771	0.10196	0.0569901	0.532954	0.137319	0.131484	0.0513826	0.574069
CEP152	turquoise	-0.157196	0.083777	-0.728169	2.03813e-21	-0.632085	5.81951e-15	-0.53434	2.31501e-10	-0.50029	4.42326e-09	-0.26774	0.00286869	0.847753	7.64332e-35	0.192851	0.0333205
CEP290	grey	-0.229515	0.0109897	0.15496	0.0883284	0.592291	6.68244e-13	0.584498	1.57022e-12	0.621567	2.17716e-14	0.340424	0.000124728	-0.446056	2.61699e-07	0.042871	0.639165
CEP350	grey	-0.143774	0.114128	0.308451	0.000547128	0.494833	6.89069e-09	0.48205	1.88937e-08	0.604417	1.68811e-13	0.129203	0.156086	-0.474033	3.48377e-08	-0.193937	0.0323207
CEP41	turquoise	-0.0997773	0.274191	-0.442391	3.36384e-07	-0.0895408	0.326691	-0.355894	5.74503e-05	-0.24565	0.00638579	-0.363634	3.83875e-05	0.427423	9.1009e-07	-0.181985	0.0448373
CEP55	turquoise	-0.127829	0.160572	-0.780985	2.72019e-26	-0.765747	9.36846e-25	-0.66232	9.7533e-17	-0.652705	3.76413e-16	-0.329381	0.000211712	0.966742	6.52719e-73	0.202201	0.0255148
CEP57	yellow	-0.322611	0.000290005	-0.386872	1.07352e-05	-0.0191927	0.833802	0.345878	9.53378e-05	0.139621	0.125075	0.690818	1.30894e-18	0.14361	0.114546	0.825332	1.43359e-31
CEP68	grey	0.0322255	0.724561	0.321973	0.000298622	0.393644	7.2688e-06	0.443832	3.04874e-07	0.538756	1.54095e-10	0.165236	0.0689386	-0.410809	2.6013e-06	-0.148425	0.102768
CEP85	turquoise	-0.129202	0.156091	-0.584434	1.58104e-12	-0.54717	6.97803e-11	-0.451834	1.75097e-07	-0.402164	4.39615e-06	-0.260468	0.00376107	0.745857	6.47466e-23	0.105952	0.245439
CEP85L	grey	-0.263955	0.003306	-0.155706	0.0867882	0.150748	0.0974369	0.509919	1.9844e-09	0.488979	1.09933e-08	0.46307	7.84475e-08	-0.0999286	0.27346	0.416045	1.87969e-06
CEP95	green	-0.228094	0.0115093	0.00857999	0.925272	0.607672	1.15535e-13	0.793335	1.24642e-27	0.827813	6.57422e-32	0.566772	1.00962e-11	-0.345589	9.6718e-05	0.237973	0.00830347
CERCAM	blue	0.646338	8.96584e-16	0.450148	1.97032e-07	0.0220407	0.809578	-0.126026	0.166604	-0.167157	0.0657277	-0.184873	0.0414928	-0.278381	0.00190424	-0.295598	0.00094783
CERS5	turquoise	0.0362171	0.692073	-0.159847	0.0786252	-0.0356371	0.696761	-0.189672	0.0363975	-0.130354	0.152403	-0.210617	0.0198814	0.189329	0.036743	-0.146394	0.107613
CERS6	blue	0.0884002	0.332916	0.409699	2.78492e-06	0.26996	0.00263706	0.222824	0.0136274	0.340315	0.000125392	-0.131003	0.150354	-0.443433	3.13289e-07	-0.357695	5.23542e-05
CES1	blue	0.110838	0.224216	0.306431	0.000597461	0.1243	0.172536	0.142544	0.11729	0.1244	0.172189	0.0800124	0.38099	-0.280584	0.00174578	-0.0608738	0.505367
CES2	green	-0.249205	0.00563948	0.172721	0.0571129	0.425289	1.0448e-06	0.795927	6.35391e-28	0.706389	9.9983e-20	0.643186	1.36752e-15	-0.428554	8.45553e-07	0.3417	0.00011718
CES3	blue	0.341984	0.000115559	0.703997	1.50034e-19	0.202639	0.0251912	0.217889	0.0159119	0.182957	0.0436869	0.0907045	0.320418	-0.544895	8.66338e-11	-0.139734	0.124768
CES4A	turquoise	0.0382003	0.676134	-0.295411	0.00095526	-0.0426379	0.64099	-0.198635	0.0282848	-0.0492665	0.589962	-0.284914	0.00146884	0.309029	0.000533439	-0.227225	0.0118371
CFB	turquoise	0.138643	0.127767	-0.254395	0.00468942	-0.370377	2.67896e-05	-0.48182	1.92329e-08	-0.469751	4.79954e-08	-0.426843	9.4497e-07	0.298779	0.000829243	-0.237096	0.0085523
CFD	blue	0.0536651	0.557156	0.645899	9.51131e-16	0.220465	0.0146811	0.227488	0.0117369	0.206552	0.0224522	0.0710106	0.437014	-0.514868	1.30156e-09	-0.154826	0.0886077
CFDP1	turquoise	0.120078	0.187696	-0.0315725	0.729925	-0.261897	0.00356817	-0.0465424	0.610709	-0.0142687	0.876042	0.066925	0.463911	0.188544	0.0375447	0.188184	0.0379177
CFL1	turquoise	-0.198198	0.0286409	-0.56126	1.7611e-11	-0.734868	5.70174e-22	-0.568809	8.19826e-12	-0.5859	1.34865e-12	-0.239751	0.00781913	0.791202	2.15441e-27	0.259705	0.00386786
CFLAR	grey	0.0781886	0.391975	-0.00728429	0.936531	0.0036048	0.968566	0.102012	0.263535	0.166447	0.0668995	-0.106683	0.242177	-0.0491579	0.590782	-0.161513	0.0755201
CHAC2	turquoise	-0.201097	0.0263466	-0.659362	1.48541e-16	-0.625419	1.35069e-14	-0.442666	3.30142e-07	-0.470494	4.54161e-08	-0.072844	0.425239	0.808461	2.11816e-29	0.420018	1.46345e-06
CHAF1A	turquoise	-0.111974	0.219472	-0.589943	8.66477e-13	-0.627613	1.02612e-14	-0.507391	2.45519e-09	-0.468181	5.39225e-08	-0.225101	0.0126738	0.80217	1.20373e-28	0.192014	0.0341081
CHAF1B	turquoise	-0.154207	0.0899055	-0.748971	3.42455e-23	-0.702139	2.05081e-19	-0.607158	1.22702e-13	-0.553981	3.61571e-11	-0.319689	0.000331439	0.931822	1.17058e-54	0.163859	0.0713157
CHCHD1	turquoise	-0.0608513	0.505524	-0.513182	1.50377e-09	-0.67618	1.27262e-17	-0.593074	6.12463e-13	-0.632143	5.77656e-15	-0.236388	0.00875766	0.780913	2.76784e-26	0.194834	0.0315147
CHCHD10	blue	0.472713	3.84725e-08	0.843317	3.72649e-34	0.280796	0.00173123	0.125184	0.169479	0.107858	0.237	-0.10166	0.265194	-0.690185	1.44836e-18	-0.393635	7.27273e-06
CHCHD2	turquoise	-0.13671	0.13322	-0.68081	6.28689e-18	-0.646651	8.59571e-16	-0.504857	3.0338e-09	-0.488934	1.1032e-08	-0.185586	0.0406997	0.820661	6.02213e-31	0.251564	0.00518821
CHCHD3	turquoise	-0.0418848	0.646901	-0.386403	1.10259e-05	-0.675259	1.46197e-17	-0.441046	3.68565e-07	-0.424044	1.13195e-06	-0.14323	0.115519	0.644925	1.08408e-15	0.268345	0.00280379
CHCHD4	turquoise	-0.10033	0.271528	-0.650566	5.05045e-16	-0.649067	6.19671e-16	-0.589272	9.32849e-13	-0.54964	5.50696e-11	-0.345715	9.61109e-05	0.833356	1.09968e-32	0.14385	0.113935
CHCHD5	turquoise	0.00477077	0.958407	-0.494899	6.85429e-09	-0.554783	3.3431e-11	-0.726476	2.7955e-21	-0.655685	2.48996e-16	-0.587948	1.07874e-12	0.677139	1.10084e-17	-0.225506	0.0125106
CHCHD6	blue	-0.000963555	0.991596	0.381201	1.47835e-05	0.279393	0.00182988	0.0931416	0.307533	0.197122	0.029535	-0.117442	0.197644	-0.324668	0.000263767	-0.29627	0.000921585
CHD1	red	-0.406445	3.39642e-06	-0.30062	0.000766961	0.211806	0.0191791	0.660363	1.28907e-16	0.5536	3.75267e-11	0.787582	5.3761e-27	-0.0133121	0.884292	0.728549	1.89784e-21
CHD1L	turquoise	-0.11352	0.213135	-0.470485	4.54455e-08	-0.454003	1.50297e-07	-0.399989	5.0048e-06	-0.367582	3.11274e-05	-0.199385	0.0276816	0.630001	7.58811e-15	0.12648	0.165072
CHD7	turquoise	-0.252348	0.00504554	-0.545031	8.55299e-11	0.0303689	0.739845	-0.182801	0.0438695	-0.0201547	0.825601	-0.288691	0.00126052	0.389999	8.97613e-06	-0.189421	0.0366502
CHD8	turquoise	-0.187642	0.0384847	-0.17489	0.0540155	-0.0423994	0.642859	0.0411327	0.652827	0.240431	0.00764049	-0.220024	0.0148859	0.153301	0.0918307	-0.170366	0.0606379
CHD9	blue	0.344927	9.9946e-05	0.777808	5.8215e-26	0.670985	2.76552e-17	0.378396	1.72808e-05	0.439554	4.07718e-07	-0.0459242	0.615462	-0.808721	1.96827e-29	-0.516504	1.13046e-09
CHEK1	turquoise	-0.173471	0.0560258	-0.779726	3.68342e-26	-0.738168	3.00072e-22	-0.678837	8.5045e-18	-0.648875	6.36066e-16	-0.370392	2.67679e-05	0.953695	1.86429e-64	0.162809	0.073174
CHI3L1	blue	0.167761	0.0647439	0.609429	9.39751e-14	0.376412	1.92818e-05	0.288564	0.00126705	0.370548	2.65423e-05	-0.0683635	0.454338	-0.550887	4.88344e-11	-0.347033	9.00036e-05
CHMP1B	blue	0.34405	0.000104379	0.597649	3.66416e-13	0.319866	0.000328786	0.189352	0.0367199	0.253752	0.00479874	-0.00394026	0.965643	-0.54235	1.10146e-10	-0.295371	0.000956871
CHMP2A	turquoise	0.422503	1.24939e-06	0.0841625	0.3567	-0.356533	5.55918e-05	-0.570256	7.06498e-12	-0.475586	3.09808e-08	-0.643232	1.35914e-15	0.241291	0.00741974	-0.531889	2.89467e-10
CHMP4A	turquoise	-0.355576	5.83969e-05	-0.678617	8.79452e-18	-0.537345	1.75611e-10	-0.344851	0.000100323	-0.318868	0.000344029	-0.0471515	0.606042	0.756322	7.3346e-24	0.37783	1.78309e-05
CHMP5	turquoise	0.335231	0.000160365	-0.104627	0.251423	-0.668977	3.71726e-17	-0.62045	2.49746e-14	-0.646199	9.13529e-16	-0.398956	5.32108e-06	0.442362	3.37037e-07	-0.0705966	0.439698
CHMP7	grey	-0.216806	0.0164558	0.080137	0.380247	0.594777	5.06329e-13	0.582159	2.02013e-12	0.670059	3.17072e-17	0.408803	2.94195e-06	-0.338172	0.000139165	0.137628	0.13061
CHP1	turquoise	-0.00726812	0.936672	-0.0382584	0.675669	-0.417807	1.6829e-06	-0.0670633	0.462986	-0.125203	0.169415	0.164385	0.0703999	0.231969	0.0101412	0.383933	1.26812e-05
CHPF	turquoise	-0.0488498	0.593115	-0.57727	3.39913e-12	-0.539975	1.37571e-10	-0.42406	1.13081e-06	-0.437716	4.61372e-07	-0.165011	0.0693218	0.688501	1.89294e-18	0.169834	0.0614593
CHPT1	grey	-0.11488	0.207668	0.205521	0.0231482	-0.047478	0.603547	0.237009	0.00857711	0.12831	0.158992	0.412768	2.30503e-06	-0.167527	0.0651235	0.360496	4.5262e-05
CHRNA6	turquoise	-0.131942	0.147424	-0.507289	2.47624e-09	-0.448801	2.1641e-07	-0.382906	1.3436e-05	-0.382584	1.36813e-05	-0.195084	0.0312936	0.609415	9.41327e-14	0.16242	0.0738723
CHST12	turquoise	-0.298734	0.000830818	-0.487659	1.21988e-08	-0.168744	0.0631699	-0.219971	0.0149104	-0.158847	0.0805374	-0.199991	0.0272028	0.455497	1.35198e-07	-0.0273305	0.765075
CHST13	blue	0.0740356	0.417685	0.753078	1.45747e-23	0.379541	1.62176e-05	0.423827	1.14784e-06	0.397606	5.76297e-06	0.179892	0.0473984	-0.70069	2.61269e-19	-0.160456	0.0774782
CHST15	blue	0.487526	1.23271e-08	0.885246	1.05095e-41	0.351678	7.12497e-05	0.120532	0.18602	0.159617	0.0790624	-0.202634	0.025195	-0.702347	1.98076e-19	-0.527221	4.4081e-10
CHST3	turquoise	0.226748	0.0120206	-0.280662	0.00174043	-0.356533	5.559e-05	-0.409578	2.80566e-06	-0.401078	4.69071e-06	-0.385424	1.16557e-05	0.360049	4.633e-05	-0.185602	0.0406821
CHST7	turquoise	-0.0112162	0.902412	-0.209976	0.0202692	-0.226106	0.0122717	-0.366944	3.22066e-05	-0.309531	0.000521834	-0.354333	6.2238e-05	0.30953	0.000521854	-0.210273	0.0200888
CHSY1	turquoise	0.141519	0.119975	-0.470268	4.61874e-08	-0.703637	1.5943e-19	-0.594235	5.38023e-13	-0.682487	4.85481e-18	-0.198981	0.0280054	0.623393	1.73778e-14	0.235732	0.00895196
CHTF18	turquoise	-0.255389	0.00452463	-0.757871	5.26329e-24	-0.49847	5.1323e-09	-0.432982	6.32344e-07	-0.400793	4.77108e-06	-0.170228	0.0608504	0.831194	2.22573e-32	0.226675	0.0120493
CHUK	turquoise	-0.136655	0.133378	-0.448175	2.26031e-07	-0.469703	4.81674e-08	-0.380082	1.57358e-05	-0.342803	0.000111	-0.168801	0.0630793	0.578298	3.0489e-12	0.18501	0.0413395
CHURC1	grey	-0.119944	0.188192	0.0549269	0.547909	0.236993	0.00858189	0.402356	4.34582e-06	0.31576	0.000395806	0.406101	3.46811e-06	-0.201893	0.0257446	0.267782	0.00286416
CIAO1	grey	0.0853308	0.350039	0.450458	1.92814e-07	0.627336	1.06247e-14	0.255979	0.00442925	0.30072	0.000763726	-0.0711074	0.436388	-0.576609	3.64437e-12	-0.445955	2.63514e-07
CIAPIN1	turquoise	-0.256887	0.00428615	-0.520682	7.86127e-10	-0.352128	6.96425e-05	-0.133752	0.141903	-0.110758	0.224554	0.108716	0.233267	0.569776	7.42255e-12	0.386753	1.08082e-05
CIB1	turquoise	-0.079538	0.383829	-0.305564	0.000620355	-0.0114151	0.90069	-0.408871	2.92972e-06	-0.302678	0.000702446	-0.493225	7.84114e-09	0.242817	0.00704199	-0.411468	2.49781e-06
CIDEB	turquoise	-0.162921	0.0729738	-0.485996	1.38999e-08	-0.428902	8.26598e-07	-0.498718	5.02967e-09	-0.502961	3.55009e-09	-0.293103	0.00105153	0.58595	1.34147e-12	0.0154762	0.865646
CIITA	turquoise	-0.075741	0.40701	-0.329845	0.000207147	-0.589702	8.89767e-13	-0.434006	5.90904e-07	-0.510493	1.89035e-09	-0.103318	0.257438	0.49308	7.93262e-09	0.278481	0.00189676
CIPC	blue	0.046766	0.608994	0.592256	6.70847e-13	0.493848	7.4591e-09	0.565182	1.18661e-11	0.478574	2.46815e-08	0.498741	5.02046e-09	-0.648946	6.29946e-16	0.0958643	0.293545
CIR1	grey	-0.107421	0.238915	0.373207	2.29792e-05	0.272953	0.00235163	0.51022	1.93458e-09	0.513074	1.51777e-09	0.340498	0.000124279	-0.414981	2.00888e-06	0.118915	0.19204
CIRBP	grey	-0.236968	0.00858887	0.157365	0.0834407	0.281883	0.00165812	0.419283	1.53318e-06	0.512462	1.59909e-09	0.30709	0.000580596	-0.240218	0.00769599	0.133532	0.142567
CISD1	turquoise	0.0353956	0.698717	-0.578964	2.84117e-12	-0.661938	1.02999e-16	-0.726934	2.56694e-21	-0.721582	6.87733e-21	-0.428675	8.38896e-07	0.793052	1.34072e-27	0.0422227	0.644246
CISH	turquoise	0.00201401	0.982435	-0.412406	2.35731e-06	-0.434302	5.79415e-07	-0.403189	4.1341e-06	-0.507084	2.51899e-09	-0.127223	0.162581	0.433719	6.02254e-07	0.202115	0.0255786
CITED2	blue	0.19466	0.0316696	0.72524	3.51559e-21	0.454963	1.40415e-07	0.510158	1.94463e-09	0.381925	1.41967e-05	0.452473	1.67413e-07	-0.737437	3.46189e-22	0.0446006	0.625691
CITED4	grey	-0.00880677	0.923303	0.348465	8.37807e-05	0.526401	4.74284e-10	0.502583	3.66279e-09	0.51873	9.32136e-10	0.339983	0.00012744	-0.560431	1.9132e-11	0.00491467	0.957154
CKAP2	turquoise	-0.205487	0.0231713	-0.745673	6.72072e-23	-0.650902	4.8232e-16	-0.391468	8.24679e-06	-0.473063	3.74759e-08	0.0533948	0.559146	0.827533	7.18314e-32	0.514805	1.30865e-09
CKAP2L	turquoise	-0.120922	0.18459	-0.802913	9.83428e-29	-0.735545	5.0013e-22	-0.688318	1.94875e-18	-0.667675	4.49784e-17	-0.377558	1.8101e-05	0.960459	1.74997e-68	0.135802	0.13584
CKB	black	0.824677	1.75801e-31	0.00918176	0.920048	-0.380583	1.53031e-05	-0.389447	9.26521e-06	-0.451539	1.78759e-07	-0.274347	0.00222845	0.236979	0.00858586	-0.103427	0.256933
CKS1B	turquoise	-0.0937839	0.304194	-0.803373	8.67543e-29	-0.75995	3.35895e-24	-0.680678	6.41625e-18	-0.673697	1.84784e-17	-0.332206	0.000185261	0.969406	4.7066e-75	0.201868	0.0257637
CKS2	turquoise	-0.138072	0.129359	-0.824525	1.84277e-31	-0.755546	8.65238e-24	-0.670648	2.90697e-17	-0.678515	8.93203e-18	-0.302234	0.000715931	0.963473	1.64355e-70	0.239653	0.00784512
CLASRP	grey	-0.204942	0.0235467	0.0799271	0.3815	0.435363	5.39963e-07	0.360734	4.4702e-05	0.393751	7.22405e-06	0.335609	0.000157476	-0.253771	0.00479548	0.107073	0.240451
CLC	turquoise	-0.021436	0.814707	-0.326458	0.000242745	-0.2632	0.00340014	-0.341253	0.000119774	-0.29858	0.000836239	-0.298075	0.000854263	0.382806	1.35117e-05	-0.1439	0.113808
CLCF1	blue	0.547389	6.83403e-11	0.455752	1.32774e-07	0.0364292	0.690362	-0.236929	0.00860021	-0.163534	0.0718871	-0.369616	2.79101e-05	-0.202623	0.0252028	-0.493701	7.54758e-09
CLCNKA	turquoise	0.444948	2.82412e-07	-0.0212561	0.816235	-0.203214	0.024772	-0.330695	0.000199008	-0.313807	0.000431916	-0.361987	4.18637e-05	0.129141	0.156287	-0.3091	0.000531791
CLDN12	black	0.749608	3.00325e-23	0.36989	2.75021e-05	-0.104867	0.250332	-0.132528	0.14562	-0.17564	0.0529768	-0.161899	0.0748152	-0.125617	0.167998	-0.216736	0.0164914
CLDN23	blue	0.305882	0.000611872	0.564664	1.25054e-11	0.150905	0.0970844	0.0906899	0.320496	0.00758585	0.93391	0.0111118	0.903316	-0.522921	6.45738e-10	-0.204205	0.0240627
CLDND1	turquoise	-0.262562	0.00348155	-0.765873	9.10801e-25	-0.550479	5.07929e-11	-0.346351	9.31168e-05	-0.34544	9.74366e-05	-0.00746723	0.934941	0.789256	3.5303e-27	0.406228	3.44147e-06
CLDND2	turquoise	0.0758277	0.406472	-0.388096	1.00112e-05	-0.393117	7.49523e-06	-0.509713	2.01917e-09	-0.477161	2.74904e-08	-0.394451	6.93481e-06	0.53084	3.18321e-10	-0.165717	0.0681221
CLEC10A	turquoise	-0.0458381	0.616125	0.148821	0.101842	-0.159571	0.0791495	-0.0963983	0.290852	-0.172924	0.0568164	0.0321225	0.725406	-0.0576533	0.52819	0.0978851	0.28344
CLEC11A	blue	0.730572	1.29613e-21	0.674223	1.70802e-17	0.114067	0.210924	0.0639217	0.484249	-0.0126654	0.889877	-0.0179754	0.844206	-0.489502	1.05475e-08	-0.221494	0.0142132
CLEC12A	blue	0.190735	0.035343	0.607688	1.15312e-13	0.288636	0.00126334	0.150149	0.0987891	0.125692	0.16774	-0.0672289	0.461879	-0.5244	5.66603e-10	-0.336107	0.000153756
CLEC1A	black	0.732247	9.42777e-22	0.378658	1.70317e-05	-0.223113	0.013503	-0.350945	7.39455e-05	-0.411322	2.52049e-06	-0.324173	0.000269876	-0.131334	0.149315	-0.348765	8.25299e-05
CLEC2D	turquoise	-0.288805	0.00125467	-0.584564	1.55896e-12	-0.273044	0.0023434	0.0375395	0.681429	-0.0616749	0.49977	0.355119	5.97822e-05	0.488117	1.17668e-08	0.681211	5.91077e-18
CLEC4A	blue	0.228293	0.0114353	0.63353	4.83531e-15	0.0998653	0.273766	0.0586003	0.521426	-0.0371729	0.684374	0.027051	0.767409	-0.517644	1.02431e-09	-0.131624	0.148411
CLEC4G	turquoise	-0.0590694	0.518091	-0.0344741	0.706195	-0.135348	0.137165	-0.19106	0.0350258	-0.215117	0.0173354	-0.137254	0.131667	0.0501145	0.583569	-0.0824397	0.366664
CLEC5A	black	0.894517	8.9087e-44	0.517012	1.08188e-09	-0.085497	0.349098	-0.206038	0.0227969	-0.244447	0.00665754	-0.275274	0.00214985	-0.284221	0.00151028	-0.337197	0.000145885
CLEC7A	blue	0.0325377	0.722001	0.356141	5.67254e-05	0.00920003	0.919889	0.171342	0.0591564	-0.00242899	0.978816	0.335141	0.000161052	-0.331783	0.000189015	0.267865	0.00285517
CLECL1	turquoise	-0.195645	0.0308006	-0.470016	4.70611e-08	-0.565179	1.18702e-11	-0.478884	2.41044e-08	-0.47708	2.76609e-08	-0.183814	0.0426933	0.697857	4.17647e-19	0.18754	0.0385921
CLIC1	turquoise	0.0744037	0.415367	-0.591023	7.6904e-13	-0.809417	1.61709e-29	-0.740281	1.97955e-22	-0.767837	5.85899e-25	-0.386537	1.09419e-05	0.844989	2.06324e-34	0.106565	0.2427
CLIC3	turquoise	-0.0943312	0.301369	-0.497341	5.62626e-09	-0.389813	9.07276e-06	-0.366207	3.34966e-05	-0.357648	5.24821e-05	-0.205047	0.0234737	0.530693	3.22579e-10	0.0272753	0.765536
CLIC4	blue	0.402823	4.22579e-06	0.312865	0.000450394	-0.128182	0.159412	-0.0147792	0.871645	-0.13007	0.153306	0.08602	0.346147	-0.154332	0.089642	0.0646641	0.479177
CLIC5	turquoise	0.00110324	0.990378	-0.425961	1.00051e-06	-0.425689	1.01823e-06	-0.40111	4.68167e-06	-0.390361	8.79124e-06	-0.265719	0.00309528	0.512454	1.60014e-09	-0.024827	0.786051
CLK4	brown	-0.0662092	0.468715	0.371506	2.52034e-05	0.838455	2.00102e-33	0.732167	9.57226e-22	0.707014	8.98572e-20	0.499065	4.88948e-09	-0.64583	9.60055e-16	0.0239859	0.793134
CLLU1OS	black	0.824382	1.92617e-31	0.290381	0.00117638	-0.111139	0.222954	-0.215607	0.0170763	-0.234239	0.00940815	-0.241493	0.00736885	-0.119933	0.188235	-0.261038	0.003683
CLN5	blue	0.346548	9.221e-05	0.799206	2.67104e-28	0.596058	4.38521e-13	0.448533	2.20478e-07	0.436852	4.88872e-07	0.133893	0.141479	-0.822325	3.62907e-31	-0.325634	0.000252224
CLN8	blue	0.331336	0.00019306	0.614113	5.38441e-14	0.320163	0.000324362	0.250461	0.00539507	0.292528	0.00107685	-0.0137088	0.88087	-0.502241	3.76765e-09	-0.291309	0.00113233
CLNK	turquoise	-0.0493274	0.589501	-0.475134	3.2059e-08	-0.33009	0.000204772	-0.406732	3.33777e-06	-0.33829	0.00013837	-0.321359	0.000307127	0.54123	1.22354e-10	-0.136998	0.132396
CLNS1A	turquoise	-0.139312	0.125922	-0.780945	2.74657e-26	-0.679354	7.85915e-18	-0.604691	1.63532e-13	-0.555183	3.21456e-11	-0.325489	0.000253925	0.914968	4.01782e-49	0.172777	0.0570303
CLOCK	blue	0.233589	0.00961307	0.469176	5.00921e-08	0.314169	0.000425007	0.44229	3.38701e-07	0.316436	0.00038396	0.261095	0.00367534	-0.543672	9.72597e-11	0.0158867	0.862118
CLPP	turquoise	-0.173261	0.0563286	-0.806017	4.19063e-29	-0.591277	7.47776e-13	-0.607367	1.19729e-13	-0.572552	5.57091e-12	-0.366376	3.31957e-05	0.871383	6.42498e-39	0.0937938	0.304143
CLPTM1	blue	0.442504	3.33789e-07	0.801803	1.32949e-28	0.405444	3.60885e-06	0.0773348	0.397181	0.0821259	0.368497	-0.180631	0.0464801	-0.678127	9.47495e-18	-0.51303	1.52342e-09
CLTB	blue	0.498011	5.3278e-09	0.474373	3.39564e-08	0.041836	0.647285	0.0695597	0.446463	-0.0337702	0.711927	0.0667324	0.465201	-0.325107	0.000258465	-0.0989731	0.278096
CLTC	yellow	-0.0225898	0.804928	0.128232	0.159247	-0.136205	0.134674	0.269283	0.00270581	0.0197776	0.828814	0.574937	4.3439e-12	-0.148062	0.10362	0.654427	2.96608e-16
CLUAP1	turquoise	-0.0491518	0.590829	-0.31321	0.000443551	-0.318801	0.000345071	-0.181254	0.0457183	-0.209689	0.0204451	0.0302165	0.741104	0.334681	0.000164645	0.245358	0.00645078
CLYBL	blue	0.214914	0.0174441	0.567217	9.64776e-12	0.360171	4.60359e-05	0.337929	0.00014081	0.341971	0.000115631	0.124979	0.170183	-0.595855	4.48644e-13	-0.17116	0.0594296
CMAS	black	0.76794	5.7242e-25	0.277742	0.00195252	-0.28236	0.00162694	-0.433548	6.09111e-07	-0.512602	1.58006e-09	-0.332922	0.000179068	0.0298642	0.744018	-0.270085	0.00262458
CMBL	blue	0.244348	0.00668046	0.690132	1.4605e-18	0.379739	1.60399e-05	0.29319	0.00104775	0.26814	0.00282565	0.0739354	0.418317	-0.62139	2.22515e-14	-0.24657	0.00618469
CMC1	turquoise	0.200241	0.027007	-0.387603	1.0297e-05	-0.724935	3.71921e-21	-0.660979	1.18089e-16	-0.750106	2.70908e-23	-0.349596	7.9151e-05	0.638529	2.52866e-15	0.0840719	0.35722
CMC2	turquoise	-0.20976	0.0204016	-0.811483	8.98336e-30	-0.758468	4.62858e-24	-0.674153	1.72607e-17	-0.644654	1.12408e-15	-0.365712	3.43881e-05	0.953579	2.16114e-64	0.167056	0.0658933
CMC4	blue	0.129563	0.154927	0.467778	5.55499e-08	0.508891	2.16419e-09	0.283535	0.00155237	0.270858	0.00254834	0.108005	0.236359	-0.547508	6.75626e-11	-0.26464	0.00322267
CMKLR1	blue	0.0682456	0.455119	0.371428	2.53105e-05	-0.0370453	0.6854	-0.06039	0.508763	-0.11954	0.189697	-0.0497025	0.586671	-0.282707	0.00160454	-0.0731328	0.423401
CMPK1	red	-0.198772	0.0281737	0.0840959	0.357082	0.2747	0.00219817	0.606513	1.32301e-13	0.508478	2.24083e-09	0.71974	9.60485e-21	-0.214631	0.0175961	0.548533	6.12518e-11
CMSS1	turquoise	-0.198439	0.028444	-0.731732	1.03993e-21	-0.592151	6.78662e-13	-0.514875	1.30073e-09	-0.492727	8.16003e-09	-0.207765	0.0216566	0.836395	4.01136e-33	0.284435	0.00149738
CMTM8	turquoise	-0.0909524	0.319091	-0.149041	0.101332	0.114108	0.210758	-0.0123465	0.892634	-0.00702881	0.938753	0.00122818	0.989288	-0.032529	0.722073	-0.0104279	0.90924
CNBP	red	-0.205565	0.0231177	0.0175283	0.848033	0.355852	5.75734e-05	0.603481	1.88123e-13	0.380229	1.56075e-05	0.853082	1.0651e-35	-0.298137	0.000852006	0.649907	5.52649e-16
CNDP2	blue	0.504921	3.01761e-09	0.814249	4.0415e-30	0.278209	0.00191714	0.0376253	0.680741	0.0408673	0.654923	-0.193097	0.0330914	-0.64788	7.27963e-16	-0.453994	1.50391e-07
CNEP1R1	red	-0.186754	0.0394288	0.0170391	0.852226	0.158154	0.0818846	0.388315	9.88636e-06	0.193115	0.0330752	0.618703	3.09208e-14	-0.169182	0.062478	0.490716	9.57921e-09
CNIH1	turquoise	0.401736	4.51003e-06	-0.0586547	0.521038	-0.505276	2.92975e-09	-0.608963	9.92748e-14	-0.623796	1.653e-14	-0.462805	7.99707e-08	0.336522	0.000150712	-0.237335	0.00848368
CNIH3	blue	0.454852	1.41524e-07	0.729803	1.49903e-21	0.344728	0.000100934	0.268801	0.00275576	0.290766	0.00115793	0.0253152	0.781948	-0.59872	3.24536e-13	-0.28981	0.0012042
CNIH4	grey	0.354604	6.13804e-05	0.112639	0.21673	-0.282865	0.00159448	0.0716905	0.432626	-0.133329	0.143181	0.31918	0.000339191	-0.05595	0.540468	0.382514	1.37354e-05
CNKSR3	grey	0.544314	9.15327e-11	0.220073	0.0148629	-0.111635	0.220884	-0.0939008	0.303589	-0.125929	0.166934	-0.140644	0.122308	-0.0432691	0.636053	-0.13682	0.132904
CNN2	turquoise	-0.262694	0.00346452	-0.408019	3.08626e-06	-0.241282	0.00742214	0.00377748	0.967061	-0.00741399	0.935404	0.162337	0.0740209	0.39258	7.73255e-06	0.296653	0.000906875
CNN3	grey	-0.202764	0.0250996	-0.128063	0.159803	0.423986	1.13621e-06	0.395249	6.61905e-06	0.418379	1.62326e-06	0.316782	0.000378036	-0.149705	0.0998025	0.172413	0.0575631
CNNM3	turquoise	-0.361167	4.37012e-05	-0.310727	0.000495089	-0.0434515	0.634629	0.168755	0.0631518	0.279342	0.00183358	0.0572462	0.531112	0.177309	0.0507256	0.12959	0.15484
CNOT10	turquoise	0.00495113	0.956836	-0.518813	9.25417e-10	-0.298713	0.000831562	-0.594453	5.25084e-13	-0.46364	7.52554e-08	-0.550367	5.13444e-11	0.588739	9.89109e-13	-0.288621	0.00126411
CNOT11	turquoise	-0.34812	8.52423e-05	-0.839057	1.62985e-33	-0.407991	3.0915e-06	-0.415362	1.96159e-06	-0.317742	0.000362018	-0.246011	0.00630615	0.811781	8.24775e-30	0.122091	0.180353
CNOT8	red	-0.18455	0.0418559	-0.0421812	0.644572	0.313271	0.000442341	0.572757	5.45335e-12	0.362833	4.00424e-05	0.778424	5.02792e-26	-0.229172	0.0111131	0.661962	1.02647e-16
CNPY2	turquoise	-0.224973	0.0127257	-0.531615	2.96738e-10	-0.422032	1.28753e-06	-0.235517	0.0090165	-0.385482	1.16178e-05	0.176257	0.0521361	0.510302	1.92113e-09	0.513998	1.40242e-09
CNPY3	blue	0.0290773	0.750538	0.77147	2.56058e-25	0.530082	3.40895e-10	0.417461	1.7199e-06	0.471566	4.1922e-08	0.121118	0.183874	-0.729775	1.50691e-21	-0.308154	0.000554278
CNRIP1	black	0.801221	1.55578e-28	0.380185	1.56461e-05	-0.142117	0.118404	-0.242222	0.00718719	-0.285586	0.0014296	-0.266659	0.00298795	-0.120596	0.185787	-0.314723	0.000414608
CNST	grey	-0.154359	0.0895858	0.211724	0.0192271	0.664805	6.82324e-17	0.624623	1.49163e-14	0.717468	1.44461e-20	0.199372	0.0276923	-0.536954	1.8207e-10	-0.199537	0.0275608
CNTNAP1	grey	-0.164684	0.0698835	-0.0635334	0.486912	0.233595	0.00961144	0.223817	0.0132044	0.311379	0.000481044	0.0810995	0.374533	-0.0356055	0.697017	-0.00500683	0.956351
COA1	grey	-0.276727	0.0020316	-0.0231182	0.800458	0.319404	0.000335758	0.488931	1.10345e-08	0.438396	4.40784e-07	0.454795	1.42104e-07	-0.277332	0.00198413	0.310769	0.000494173
COA4	turquoise	-0.0475264	0.603178	-0.507295	2.47501e-09	-0.552218	4.29246e-11	-0.487307	1.25412e-08	-0.516754	1.10637e-09	-0.193116	0.0330745	0.67044	2.9973e-17	0.207272	0.0219771
COA5	grey	-0.133078	0.143942	0.291884	0.00110586	0.556436	2.84224e-11	0.573746	4.91942e-12	0.699454	3.20828e-19	0.294924	0.00097489	-0.471125	4.33265e-08	-0.0363977	0.690616
COA6	turquoise	0.0692252	0.448657	-0.420564	1.41371e-06	-0.50104	4.15905e-09	-0.42967	7.86162e-07	-0.407277	3.22904e-06	-0.232304	0.0100299	0.605492	1.49018e-13	0.132121	0.146874
COG4	turquoise	-0.0663467	0.46779	-0.228364	0.0114089	-0.105694	0.246596	-0.0752108	0.410312	-0.0524114	0.566416	0.0140661	0.877788	0.29045	0.00117302	0.0912914	0.317283
COL22A1	blue	0.353936	6.35136e-05	0.664853	6.7766e-17	0.339992	0.000127385	0.221817	0.014069	0.237118	0.00854589	-0.000637892	0.994436	-0.566694	1.01766e-11	-0.32672	0.000239796
COL24A1	grey	-0.0316605	0.729201	0.0346834	0.704494	0.198224	0.0286201	0.0511415	0.57587	0.12103	0.184195	-0.0922987	0.311951	-0.115932	0.203507	-0.205552	0.0231268
COL4A3BP	blue	0.0434497	0.634644	0.39647	6.1617e-06	-0.0239223	0.79367	0.0305932	0.737993	0.0695389	0.446599	-0.116789	0.200162	-0.305828	0.00061329	-0.178922	0.0486255
COL5A2	grey	0.202601	0.0252196	0.1733	0.0562721	-0.0318854	0.727353	0.0939026	0.30358	0.12569	0.167748	0.0674312	0.46053	-0.0679953	0.456778	0.0262789	0.773866
COL5A3	turquoise	0.0115282	0.899711	-0.393649	7.26675e-06	-0.472809	3.81967e-08	-0.446299	2.57352e-07	-0.429895	7.74687e-07	-0.256034	0.00442051	0.548884	5.92218e-11	0.0055028	0.952032
COL6A1	black	0.85957	8.6737e-37	0.38717	1.05547e-05	0.0229996	0.801461	-0.049187	0.590563	-0.0781304	0.392328	-0.124752	0.170967	-0.241919	0.00726222	-0.212013	0.0190591
COL6A3	turquoise	-0.156781	0.0846076	-0.719754	9.58057e-21	-0.54885	5.94177e-11	-0.567454	9.41801e-12	-0.524787	5.47527e-10	-0.371873	2.47073e-05	0.764088	1.35511e-24	-0.00205911	0.982041
COL7A1	black	0.947654	2.44322e-61	0.293611	0.00102959	-0.103195	0.258007	-0.215265	0.017257	-0.241656	0.00732792	-0.256138	0.00440395	-0.100263	0.271849	-0.276371	0.00205999
COL8A2	blue	0.394676	6.8445e-06	0.897645	1.61043e-44	0.448031	2.28292e-07	0.325828	0.000249954	0.341184	0.000120178	0.00246899	0.978468	-0.794383	9.50113e-28	-0.394962	6.73113e-06
COL9A2	turquoise	0.0411653	0.652569	-0.227605	0.0116929	-0.289545	0.00121735	-0.406217	3.44374e-06	-0.375768	1.99764e-05	-0.284784	0.00147649	0.394298	6.99698e-06	-0.132529	0.145618
COLGALT1	blue	0.443556	3.10665e-07	0.854293	6.73144e-36	0.427628	8.9806e-07	0.189449	0.0366216	0.165976	0.0676863	-0.0585008	0.522134	-0.749005	3.4009e-23	-0.409648	2.79364e-06
COLGALT2	turquoise	-0.0187882	0.837256	-0.30107	0.000752425	-0.256448	0.00435489	-0.269138	0.00272083	-0.33051	0.000200753	-0.132906	0.144464	0.315187	0.000406095	0.0266339	0.770895
COMMD10	blue	0.330065	0.000205009	0.425168	1.05302e-06	-0.0566919	0.535103	-0.330238	0.000203339	-0.39406	7.09515e-06	-0.326077	0.000247077	-0.202787	0.0250828	-0.36072	4.47359e-05
COMMD2	turquoise	-0.0068398	0.940397	-0.112832	0.21594	-0.0425474	0.641699	-0.0120079	0.895561	-0.00165158	0.985595	0.074246	0.416359	0.139699	0.124864	0.132454	0.145849
COMMD3	turquoise	-0.124696	0.171162	-0.615209	4.7204e-14	-0.616515	4.0323e-14	-0.713456	2.94136e-20	-0.603762	1.82112e-13	-0.582724	1.90126e-12	0.812958	5.87724e-30	-0.166263	0.0672066
COMMD8	yellow	-0.239818	0.00780118	-0.234841	0.00922191	-0.0630655	0.490133	0.301301	0.000745048	0.0732369	0.422739	0.681361	5.77586e-18	0.0964828	0.290427	0.748099	4.09745e-23
COMMD9	blue	0.253075	0.00491637	0.825556	1.33705e-31	0.287931	0.00130011	0.295609	0.000947404	0.287658	0.00131464	0.0989706	0.278109	-0.685269	3.14899e-18	-0.18895	0.0371287
COMT	blue	0.427133	9.27403e-07	0.591092	7.63252e-13	-0.0818028	0.37039	-0.00864925	0.92467	-0.076082	0.404896	-0.0842177	0.356383	-0.351063	7.35038e-05	-0.166681	0.0665115
COMTD1	turquoise	-0.0203086	0.824291	-0.447614	2.34994e-07	-0.628628	9.02835e-15	-0.618517	3.16297e-14	-0.571878	5.97447e-12	-0.402624	4.27668e-06	0.70088	2.53132e-19	-0.00662821	0.942237
COPE	turquoise	0.234129	0.00944256	-0.274222	0.00223928	-0.641786	1.64676e-15	-0.765157	1.06874e-24	-0.761527	2.382e-24	-0.568818	8.1909e-12	0.55259	4.14047e-11	-0.190858	0.0352229
COPG2	turquoise	-0.0290465	0.750794	-0.130731	0.151208	-0.19551	0.0309181	-0.180986	0.0460442	-0.103003	0.258896	-0.106292	0.243916	0.238705	0.00810095	0.0240587	0.79252
COPRS	grey	0.0595559	0.514644	0.322032	0.000297813	-0.273191	0.00233018	0.0116072	0.899027	-0.0484526	0.596127	0.098204	0.281866	-0.063482	0.487266	0.187864	0.0382515
COPS2	yellow	-0.220578	0.0146293	-0.392331	7.8452e-06	-0.25138	0.00522216	0.163336	0.0722366	-0.0802833	0.379374	0.617011	3.79745e-14	0.246198	0.00626527	0.879056	2.03127e-40
COPS3	turquoise	-0.171239	0.0593106	-0.758432	4.66515e-24	-0.717412	1.45911e-20	-0.672782	2.11828e-17	-0.625962	1.26209e-14	-0.383972	1.26532e-05	0.922956	1.37491e-51	0.133123	0.143806
COPS7A	blue	0.272084	0.00243146	0.772817	1.87678e-25	0.241792	0.0072939	0.108167	0.235651	0.162227	0.07422	-0.16304	0.0727613	-0.597902	3.56089e-13	-0.389094	9.45497e-06
COQ10A	grey	-0.324646	0.000264032	-0.12189	0.181074	0.520038	8.31686e-10	0.485782	1.41347e-08	0.521245	7.48334e-10	0.33168	0.000189947	-0.160347	0.0776832	0.0787634	0.388492
COQ2	blue	0.61509	4.78827e-14	0.651109	4.68838e-16	-0.175201	0.0535828	-0.179838	0.0474656	-0.25205	0.00509928	-0.20612	0.0227418	-0.311616	0.000476036	-0.248153	0.00585178
COQ3	turquoise	-0.117893	0.195915	-0.736034	4.54959e-22	-0.715699	1.97963e-20	-0.557741	2.49905e-11	-0.567636	9.24405e-12	-0.21291	0.0185465	0.896605	2.86114e-44	0.302567	0.000705807
COQ5	turquoise	-0.0018156	0.984165	-0.61872	3.08569e-14	-0.537181	1.78283e-10	-0.677891	9.8212e-18	-0.605306	1.52274e-13	-0.53675	1.8553e-10	0.741512	1.55062e-22	-0.154328	0.0896506
CORO1B	turquoise	0.0808013	0.376297	-0.231396	0.0103341	-0.428813	8.31381e-07	-0.543937	9.48519e-11	-0.471158	4.32195e-08	-0.500627	4.30251e-09	0.452625	1.65625e-07	-0.257117	0.0042505
CORO1C	blue	0.293352	0.00104074	0.881016	8.09558e-41	0.351758	7.09593e-05	0.40465	3.78607e-06	0.31703	0.000373831	0.24664	0.00616962	-0.765889	9.07739e-25	-0.114447	0.209399
COTL1	turquoise	-0.104148	0.253612	-0.295226	0.000962704	-0.405447	3.60809e-06	-0.267909	0.00285038	-0.258862	0.00398903	-0.110689	0.224846	0.464201	7.22363e-08	0.115709	0.204386
COX10	turquoise	0.0029652	0.974141	-0.680866	6.23357e-18	-0.628568	9.09742e-15	-0.73522	5.32652e-22	-0.64331	1.34512e-15	-0.577536	3.30506e-12	0.819018	9.88155e-31	-0.149515	0.100239
COX11	grey	-0.233716	0.00957283	-0.0266481	0.770777	0.429975	7.70618e-07	0.409306	2.85275e-06	0.462772	8.01624e-08	0.307672	0.000566041	-0.158193	0.0818082	0.0901874	0.323195
COX14	yellow	-0.220016	0.0148893	-0.187409	0.0387301	-0.0877123	0.336706	0.309958	0.000512134	0.127358	0.162135	0.648768	6.45338e-16	0.0633854	0.48793	0.721063	7.5577e-21
COX16	turquoise	-0.0484683	0.596008	-0.414337	2.09115e-06	-0.692154	1.05643e-18	-0.628765	8.87331e-15	-0.538356	1.59922e-10	-0.455409	1.36049e-07	0.727622	2.25792e-21	-0.0415102	0.64985
COX17	turquoise	-0.0710574	0.436711	-0.692853	9.43914e-19	-0.708631	6.80917e-20	-0.790016	2.91283e-27	-0.726665	2.69907e-21	-0.54465	8.86715e-11	0.893022	1.98049e-43	-0.0521178	0.568596
COX19	brown	-0.153123	0.0922133	0.439648	4.05131e-07	0.874016	2.01421e-39	0.855291	4.59749e-36	0.86938	1.52563e-38	0.485379	1.45871e-08	-0.749735	2.92506e-23	-0.0385931	0.672993
COX20	grey	-0.286073	0.00140176	0.134135	0.140754	0.375229	2.05765e-05	0.618316	3.24105e-14	0.648089	7.07718e-16	0.476405	2.91171e-08	-0.29059	0.00116629	0.237004	0.00857874
COX4I1	turquoise	0.0217128	0.812358	-0.014268	0.876048	0.0604369	0.508433	-0.280868	0.00172626	-0.136443	0.133987	-0.449292	2.09151e-07	0.0559727	0.540304	-0.450907	1.86846e-07
COX5A	turquoise	0.0600284	0.511308	-0.576694	3.61171e-12	-0.850858	2.44682e-35	-0.790309	2.70365e-27	-0.751343	2.09525e-23	-0.498366	5.17602e-09	0.872426	4.06992e-39	0.0205287	0.822418
COX6A1	turquoise	0.247325	0.00602395	-0.389809	9.07487e-06	-0.676686	1.17905e-17	-0.65627	2.29456e-16	-0.671675	2.49677e-17	-0.447198	2.41863e-07	0.646466	8.81233e-16	-0.0303471	0.740025
COX7B	turquoise	0.0865579	0.343128	-0.128167	0.15946	-0.429078	8.17168e-07	-0.155399	0.0874207	-0.385069	1.18928e-05	0.313957	0.000429037	0.207446	0.0218636	0.559244	2.1532e-11
COX8A	turquoise	0.0996495	0.274809	-0.334889	0.000163011	-0.710677	4.78003e-20	-0.807326	2.91139e-29	-0.714956	2.25814e-20	-0.688518	1.88788e-18	0.674391	1.66562e-17	-0.294209	0.00100435
CPA3	turquoise	-0.046343	0.612241	-0.301184	0.00074878	-0.353009	6.65913e-05	-0.262156	0.00353421	-0.27858	0.00188941	-0.108527	0.234087	0.386839	1.07555e-05	0.0518878	0.570305
CPA5	turquoise	-0.110957	0.223717	-0.227358	0.0117864	-0.225691	0.0124365	-0.18737	0.0387712	-0.152055	0.0945338	-0.115417	0.205536	0.337172	0.000146061	0.069044	0.449848
CPD	blue	0.551122	4.77337e-11	0.340958	0.000121513	0.00339889	0.970361	-0.128233	0.159244	-0.176561	0.0517251	-0.231066	0.0104467	-0.292293	0.00108734	-0.385075	1.18884e-05
CPE	blue	0.166025	0.0676048	0.412467	2.34838e-06	0.207669	0.0217189	0.216384	0.0166716	0.156219	0.0857421	0.174329	0.0548032	-0.365869	3.41029e-05	-0.0920101	0.313472
CPEB4	blue	0.0916938	0.315146	0.518712	9.33598e-10	0.0415475	0.649556	0.166077	0.067518	0.166102	0.0674752	0.0580939	0.525037	-0.400728	4.7895e-06	-0.0929713	0.308422
CPED1	blue	0.0423845	0.642977	0.580545	2.40109e-12	0.1658	0.0679831	0.157795	0.0825896	0.0771158	0.398523	0.0908605	0.319582	-0.491804	8.78417e-09	-0.0953762	0.296021
CPLX1	turquoise	-0.00918685	0.920003	-0.180775	0.0463033	-0.0405072	0.657771	-0.320973	0.000312604	-0.193411	0.0328017	-0.389825	9.06646e-06	0.223593	0.0132985	-0.351806	7.0788e-05
CPNE6	blue	0.384347	1.23885e-05	0.339892	0.000128007	0.101367	0.266578	-0.0929815	0.308369	-0.00841112	0.926738	-0.285746	0.00142038	-0.237215	0.00851804	-0.423784	1.15104e-06
CPNE8	blue	0.166175	0.0673528	0.698948	3.48863e-19	0.174127	0.0550882	0.349951	7.77494e-05	0.24783	0.00591838	0.299068	0.000819184	-0.581739	2.11322e-12	0.0306767	0.737303
CPQ	blue	0.445987	2.62944e-07	0.848739	5.33799e-35	0.318412	0.000351212	0.310207	0.000506556	0.26811	0.00282886	0.104018	0.254209	-0.716357	1.76112e-20	-0.252069	0.0050959
CPSF2	turquoise	0.100601	0.270227	0.118432	0.193865	0.035667	0.696519	-0.291198	0.00113752	-0.221902	0.014031	-0.350477	7.5714e-05	0.0480329	0.599318	-0.333443	0.000174678
CPSF3	turquoise	-0.138189	0.129033	-0.708614	6.82804e-20	-0.729527	1.57897e-21	-0.577427	3.34325e-12	-0.575216	4.21883e-12	-0.241846	0.00728033	0.885434	9.58111e-42	0.281624	0.00167529
CPT1B	grey	-0.205336	0.0232744	-0.217924	0.0158947	0.287665	0.00131428	0.209901	0.0203148	0.193334	0.0328724	0.281524	0.0016819	-0.00328472	0.971356	0.179471	0.0479274
CPT2	blue	0.266408	0.00301624	0.69088	1.29598e-18	0.125989	0.16673	0.136929	0.132593	0.180308	0.0468801	-0.120374	0.186604	-0.493128	7.90227e-09	-0.366962	3.21749e-05
CPVL	blue	0.113387	0.213676	0.852719	1.22086e-35	0.345752	9.5934e-05	0.313329	0.000441203	0.252439	0.00502912	0.145031	0.110966	-0.740098	2.05258e-22	-0.192446	0.0337001
CRABP2	blue	0.594615	5.15605e-13	0.657369	1.96706e-16	0.233871	0.00952386	0.167907	0.0645081	0.0930316	0.308107	0.0107328	0.906598	-0.558722	2.26757e-11	-0.279968	0.00178883
CRADD	turquoise	-0.0424035	0.642828	-0.489187	1.08138e-08	-0.36739	3.14482e-05	-0.500901	4.20694e-09	-0.431904	6.78942e-07	-0.451408	1.80412e-07	0.537005	1.81199e-10	-0.250281	0.00542959
CRBN	grey	-0.13397	0.14125	0.330264	0.000203093	0.780557	3.01609e-26	0.677845	9.89003e-18	0.749823	2.87264e-23	0.258576	0.00403081	-0.663698	8.00408e-17	-0.195636	0.0308086
CREB3L2	blue	0.247523	0.00598238	0.540805	1.27316e-10	0.135171	0.137686	-0.0818183	0.3703	-0.031302	0.73215	-0.332475	0.000182915	-0.395977	6.34243e-06	-0.525946	4.9394e-10
CREB3L3	turquoise	-0.155132	0.087971	-0.608727	1.02072e-13	-0.524968	5.3879e-10	-0.442823	3.26611e-07	-0.449394	2.07669e-07	-0.16639	0.0669953	0.692846	9.45035e-19	0.192509	0.0336405
CREBBP	grey	-0.148984	0.101464	0.263137	0.00340802	0.406046	3.47957e-06	0.450421	1.93317e-07	0.537386	1.74933e-10	0.113273	0.214141	-0.440558	3.80962e-07	-0.1565	0.0851738
CREBRF	grey	-0.0656735	0.472328	0.427224	9.21949e-07	0.704688	1.33493e-19	0.6361	3.47028e-15	0.734819	5.75509e-22	0.183174	0.0434342	-0.699585	3.13943e-19	-0.265978	0.00306529
CREBZF	grey	-0.224299	0.013003	-0.0157667	0.863149	0.372178	2.43009e-05	0.511749	1.69919e-09	0.585418	1.42116e-12	0.405129	3.67816e-06	-0.162733	0.0733097	0.188724	0.0373595
CREG1	blue	0.418296	1.63177e-06	0.934809	8.70626e-56	0.294706	0.000983773	0.235964	0.00888278	0.219472	0.0151452	0.012277	0.893234	-0.775761	9.44373e-26	-0.333695	0.000172585
CRELD2	turquoise	-0.299072	0.00081902	-0.748418	3.83762e-23	-0.58594	1.34282e-12	-0.53427	2.33e-10	-0.480507	2.12817e-08	-0.253546	0.00483426	0.822881	3.06071e-31	0.228848	0.011231
CRIP1	turquoise	-0.133701	0.142056	-0.772562	1.99054e-25	-0.697012	4.79849e-19	-0.616619	3.98198e-14	-0.580733	2.35322e-12	-0.337231	0.000145645	0.905176	2.06624e-46	0.133782	0.141814
CRIP2	grey	-0.00413845	0.963916	0.169741	0.0616037	0.360289	4.5753e-05	0.249003	0.00567984	0.230469	0.0106527	0.137305	0.131522	-0.346999	9.01607e-05	-0.0744441	0.415113
CRIPT	turquoise	0.263694	0.00333831	0.0427281	0.640284	-0.05859	0.521499	-0.322577	0.000290455	-0.340151	0.0001264	-0.349154	8.09344e-05	0.0407084	0.656179	-0.324486	0.000265996
CRISPLD2	blue	0.284588	0.00148819	0.40721	3.24224e-06	0.110044	0.227576	-0.0537283	0.55669	-0.113759	0.212168	-0.101027	0.268195	-0.318394	0.000351501	-0.277612	0.00196253
CRLF2	turquoise	-0.0284889	0.755425	-0.415706	1.91995e-06	-0.335575	0.000157738	-0.3421	0.000114901	-0.292361	0.00108428	-0.218191	0.015763	0.463407	7.6546e-08	-0.015933	0.86172
CRLF3	grey	-0.200226	0.0270187	0.136694	0.133265	0.545427	8.23751e-11	0.460958	9.14259e-08	0.532094	2.8412e-10	0.172413	0.0575643	-0.360136	4.612e-05	-0.100056	0.272847
CROCC	grey	-0.154057	0.0902217	0.162442	0.0738313	0.380152	1.56751e-05	0.495778	6.38506e-09	0.517477	1.03926e-09	0.408495	2.99791e-06	-0.313921	0.00042973	0.168237	0.0639784
CROT	blue	-0.101305	0.266872	0.418448	1.61627e-06	0.490202	9.97818e-09	0.565069	1.20028e-11	0.561852	1.65976e-11	0.372342	2.40858e-05	-0.524775	5.48075e-10	0.0404607	0.658139
CRTAP	blue	-0.0394324	0.666302	0.368913	2.89848e-05	0.197251	0.0294269	0.105108	0.249238	0.141987	0.118744	-0.121797	0.181412	-0.350645	7.50722e-05	-0.322374	0.000293176
CRTC2	turquoise	-0.115806	0.204002	-0.126286	0.165727	-0.0642183	0.482219	0.115608	0.204784	0.0976674	0.284517	0.321497	0.000305196	0.166617	0.0666176	0.411297	2.52428e-06
CRY2	grey	-0.0338409	0.711351	0.484358	1.57959e-08	0.633751	4.70031e-15	0.656668	2.17012e-16	0.686095	2.7667e-18	0.40032	4.90744e-06	-0.633697	4.73314e-15	0.0178262	0.845482
CRYAB	black	0.756451	7.13446e-24	0.201059	0.0263758	-0.144733	0.111709	-0.197116	0.0295403	-0.255022	0.00458478	-0.205378	0.0232455	-0.0429974	0.638176	-0.170586	0.0603014
CRYBB2	turquoise	-0.0267372	0.770032	-0.153477	0.0914555	-0.0437905	0.631987	-0.0826438	0.365474	-0.0767603	0.400708	-0.060935	0.504938	0.113772	0.212114	-0.00187519	0.983645
CRYL1	blue	0.308478	0.000546465	0.799489	2.477e-28	0.320354	0.000321561	0.217335	0.0161879	0.273961	0.00226195	-0.0580288	0.525503	-0.63264	5.42042e-15	-0.411658	2.46876e-06
CRYZ	turquoise	-0.15329	0.0918558	-0.262498	0.00348981	-0.0826777	0.365277	0.116161	0.20261	0.100374	0.271316	0.18532	0.0409937	0.206259	0.0226478	0.295555	0.000949558
CRYZL1	brown	-0.0311395	0.733488	0.416193	1.86231e-06	0.667556	4.57661e-17	0.634993	4.00488e-15	0.643458	1.31885e-15	0.419991	1.46596e-06	-0.606626	1.30568e-13	0.0035778	0.968802
CSDE1	grey	-0.213366	0.0182905	0.112544	0.21712	0.18232	0.0444375	0.297463	0.000876539	0.462897	7.94389e-08	0.0195201	0.83101	-0.215944	0.0168999	-0.0905883	0.321041
CSE1L	turquoise	-0.269599	0.00267359	-0.357191	5.37351e-05	-0.0800017	0.381054	-0.0739698	0.4181	0.0146219	0.872999	-0.0312562	0.732527	0.372191	2.42849e-05	0.120421	0.18643
CSF1R	blue	0.545804	7.94805e-11	0.897251	2.00401e-44	0.31415	0.000425358	0.185951	0.0402984	0.127872	0.160432	-0.0106853	0.907009	-0.754388	1.10594e-23	-0.333271	0.000176112
CSF2	turquoise	-0.177842	0.0500239	-0.771316	2.65288e-25	-0.744273	8.91964e-23	-0.592782	6.32743e-13	-0.615555	4.52778e-14	-0.209211	0.0207405	0.902743	8.77157e-46	0.32078	0.000315375
CSF2RA	blue	0.243252	0.00693766	0.429966	7.7107e-07	-0.112337	0.217974	-0.122263	0.179732	-0.201622	0.0259483	-0.0703393	0.441372	-0.280398	0.00175872	-0.089295	0.328026
CSF3R	blue	0.252092	0.00509172	0.775602	9.80404e-26	0.286968	0.00135196	0.204834	0.0236215	0.159957	0.0784174	0.0430594	0.637692	-0.599096	3.10939e-13	-0.270388	0.0025944
CSGALNACT1	grey	-0.251967	0.00511451	-0.141818	0.119188	0.407567	3.17246e-06	0.579592	2.65771e-12	0.560966	1.81371e-11	0.590615	8.04509e-13	-0.133701	0.142058	0.403471	4.06465e-06
CSGALNACT2	grey	0.0217048	0.812426	0.23133	0.0103564	-0.0614486	0.501348	0.130412	0.152219	0.173717	0.0556722	0.102647	0.260559	-0.0947716	0.299107	0.0261843	0.774658
CSK	turquoise	-0.354935	6.03488e-05	-0.417842	1.67912e-06	-0.258891	0.0039848	-0.238957	0.00803212	-0.165689	0.0681703	-0.0812983	0.373358	0.416271	1.85325e-06	0.183599	0.0429408
CSNK1D	turquoise	0.479891	2.23136e-08	0.197284	0.029399	-0.313907	0.000429998	-0.619799	2.70475e-14	-0.584009	1.65542e-12	-0.55023	5.20313e-11	0.153509	0.0913861	-0.419277	1.53384e-06
CSNK1G2	red	-0.141002	0.12135	-0.190033	0.0360359	0.196895	0.0297269	0.4872	1.26472e-08	0.254448	0.00468047	0.70825	7.27015e-20	-0.104559	0.251733	0.628658	8.99466e-15
CSNK2A1	turquoise	-0.156404	0.0853666	-0.332641	0.000181473	-0.387346	1.04494e-05	-0.115464	0.20535	-0.130594	0.151641	0.0639722	0.483903	0.378262	1.74096e-05	0.356735	5.50142e-05
CSNK2A3	turquoise	0.258875	0.0039871	-0.244986	0.00653465	-0.604487	1.67459e-13	-0.322645	0.000289555	-0.383504	1.29918e-05	-0.118887	0.192143	0.41686	1.78606e-06	0.238479	0.00816299
CSPG4	blue	0.607669	1.1557e-13	0.340421	0.000124744	0.0262691	0.773948	-0.0311421	0.733467	-0.0508968	0.5777	-0.136228	0.134605	-0.191765	0.034346	-0.210776	0.0197862
CSRNP1	turquoise	-0.101413	0.266364	-0.585851	1.35595e-12	-0.574554	4.52162e-12	-0.507246	2.48518e-09	-0.436827	4.89714e-07	-0.29463	0.000986907	0.656384	2.25832e-16	0.0873001	0.338991
CSRP1	blue	0.45647	1.26157e-07	0.413105	2.25743e-06	-0.333516	0.000174069	-0.437083	4.81375e-07	-0.409006	2.90569e-06	-0.444375	2.93732e-07	-0.00309962	0.97297	-0.35907	4.87503e-05
CSRP2	turquoise	0.368764	2.92178e-05	-0.00296255	0.974164	-0.187623	0.0385042	-0.0684878	0.453516	-0.110995	0.223557	-0.0320631	0.725894	0.017472	0.848516	-5.44251e-05	0.999525
CST3	blue	0.333018	0.00017825	0.946446	9.26677e-61	0.407934	3.10222e-06	0.299384	0.000808268	0.27849	0.00189609	0.0491914	0.590529	-0.814491	3.76666e-30	-0.331101	0.000195223
CST6	blue	0.625683	1.30687e-14	0.629449	8.13795e-15	0.118891	0.192131	-0.0525282	0.56555	-0.0206945	0.821007	-0.258486	0.00404403	-0.434346	5.77754e-07	-0.453807	1.52388e-07
CST7	turquoise	-0.191378	0.0347175	-0.679649	7.5125e-18	-0.480431	2.14071e-08	-0.455117	1.38899e-07	-0.450967	1.86073e-07	-0.191164	0.0349251	0.68168	5.49939e-18	0.16002	0.0782974
CSTA	blue	0.486943	1.29052e-08	0.845408	1.77739e-34	0.235018	0.00916773	0.101131	0.267702	0.0830329	0.363213	-0.121851	0.181217	-0.612574	6.47237e-14	-0.427044	9.32778e-07
CSTB	blue	0.418791	1.58167e-06	0.929483	8.25826e-54	0.360313	4.56948e-05	0.245822	0.0063478	0.260194	0.00379911	-0.0568913	0.533665	-0.78126	2.54536e-26	-0.423581	1.16609e-06
CSTF2	turquoise	-0.173159	0.0564759	-0.817111	1.74391e-30	-0.741082	1.68871e-22	-0.666433	5.39007e-17	-0.655055	2.71834e-16	-0.309043	0.000533114	0.963948	7.59851e-71	0.23568	0.00896745
CSTF2T	turquoise	-0.252161	0.00507926	-0.648106	7.06029e-16	-0.237501	0.00843644	-0.101586	0.265545	-0.160827	0.0767872	0.183707	0.0428169	0.526921	4.52779e-10	0.439085	4.20809e-07
CSTF3	grey	0.100523	0.270603	0.366983	3.21392e-05	0.635706	3.65204e-15	0.443762	3.06332e-07	0.475248	3.17854e-08	0.161832	0.0749369	-0.504481	3.13011e-09	-0.200893	0.0265027
CTBS	blue	0.210472	0.0199684	0.512224	1.63188e-09	0.0774626	0.396399	-0.0824669	0.366505	-0.00262178	0.977135	-0.321539	0.000304614	-0.389125	9.43805e-06	-0.49557	6.49323e-09
CTC1	brown	-0.212994	0.0184992	0.0864532	0.343715	0.684056	3.80519e-18	0.543233	1.0137e-10	0.630991	6.69103e-15	0.241335	0.0074086	-0.371682	2.4964e-05	-0.095391	0.295946
CTCF	grey	-0.277366	0.00198152	-0.283574	0.00154996	0.238384	0.00818932	-0.175337	0.053395	0.00204994	0.982121	-0.391915	8.03631e-06	0.154902	0.0884496	-0.428604	8.4278e-07
CTDNEP1	grey	0.0574269	0.529814	0.299785	0.000794662	0.159306	0.0796552	0.0698225	0.444743	0.186946	0.0392228	-0.054165	0.553484	-0.175795	0.0527651	-0.17777	0.0501187
CTDSPL	blue	0.219088	0.0153283	0.600089	2.77689e-13	0.286293	0.00138936	0.142386	0.117702	0.232764	0.00987889	-0.164977	0.0693798	-0.432676	6.45258e-07	-0.404677	3.77999e-06
CTDSPL2	turquoise	-0.235888	0.00890531	-0.510276	1.92532e-09	-0.358821	4.93852e-05	-0.0358881	0.694731	-0.112022	0.219275	0.204496	0.0238576	0.424525	1.09752e-06	0.487886	1.1983e-08
CTH	turquoise	-0.124469	0.171948	-0.339624	0.000129686	-0.246573	0.00618413	-0.232524	0.00995754	-0.235068	0.00915245	-0.0626528	0.492982	0.326776	0.000239177	0.12956	0.154937
CTHRC1	turquoise	-0.109157	0.231367	-0.331516	0.000191429	-0.315076	0.000408115	-0.211638	0.0192774	-0.242969	0.00700541	-0.00409894	0.96426	0.376738	1.89383e-05	0.202762	0.0251012
CTIF	blue	0.391458	8.25165e-06	0.819847	7.70053e-31	0.317933	0.000358902	0.131299	0.149425	0.151231	0.0963562	-0.0995947	0.275074	-0.641194	1.78105e-15	-0.419315	1.53016e-06
CTLA4	turquoise	-0.171538	0.0588622	-0.686915	2.43185e-18	-0.604301	1.71098e-13	-0.516975	1.08538e-09	-0.479536	2.29284e-08	-0.244824	0.00657136	0.744962	7.76161e-23	0.142153	0.118309
CTNNA1	blue	0.633335	4.9582e-15	0.835236	5.90763e-33	-0.0305357	0.738467	-0.127903	0.16033	-0.140017	0.123998	-0.29952	0.000803622	-0.497123	5.72638e-09	-0.474346	3.40261e-08
CTNNAL1	turquoise	-0.0587656	0.520249	-0.572517	5.59086e-12	-0.634666	4.17738e-15	-0.517951	9.97388e-10	-0.520757	7.80996e-10	-0.251475	0.00520473	0.745879	6.44589e-23	0.19951	0.0275828
CTNNBL1	turquoise	-0.074111	0.417209	-0.396451	6.16845e-06	-0.533676	2.45991e-10	-0.621986	2.06772e-14	-0.500912	4.20306e-09	-0.510253	1.92915e-09	0.634919	4.04311e-15	-0.157988	0.0822097
CTR9	yellow	-0.259565	0.00388767	-0.207627	0.0217462	0.0645454	0.479986	0.453353	1.57345e-07	0.222518	0.0137606	0.754271	1.13367e-23	-9.80243e-05	0.999145	0.780361	3.16184e-26
CTRL	turquoise	-0.36006	4.63041e-05	-0.423748	1.15366e-06	0.0151604	0.868363	0.106672	0.242227	0.207228	0.0220058	0.127535	0.161545	0.238529	0.00814923	0.211909	0.0191194
CTSA	blue	0.118905	0.192076	0.790297	2.7124e-27	0.37542	2.03612e-05	0.27102	0.00253259	0.203028	0.0249067	0.149551	0.100156	-0.731262	1.13731e-21	-0.186136	0.0400966
CTSB	blue	0.493704	7.54561e-09	0.865374	8.25588e-38	0.245274	0.00646961	0.0984494	0.28066	0.0469936	0.607251	-0.109165	0.231332	-0.707666	8.03609e-20	-0.39677	6.05382e-06
CTSC	grey	-0.0964975	0.290353	0.148359	0.102922	0.116207	0.202429	0.410812	2.60092e-06	0.281198	0.00170386	0.503899	3.28489e-09	-0.19521	0.0311818	0.396308	6.2206e-06
CTSD	blue	0.116352	0.201865	0.83748	2.78396e-33	0.511304	1.76461e-09	0.397896	5.66536e-06	0.330607	0.000199831	0.229151	0.0111208	-0.816016	2.4099e-30	-0.185643	0.040637
CTSF	grey	0.0591417	0.517578	0.41613	1.86972e-06	0.628622	9.03586e-15	0.482012	1.89496e-08	0.503406	3.42184e-09	0.276861	0.00202097	-0.56448	1.27405e-11	-0.155915	0.0863621
CTSG	grey	-0.118528	0.193501	0.0484035	0.5965	-0.0433809	0.63518	0.0098835	0.913959	-0.0466492	0.609889	0.0319405	0.7269	-0.0295877	0.746306	0.0218572	0.811134
CTSH	blue	0.118682	0.192916	0.694703	6.99686e-19	0.139013	0.126745	0.177142	0.0509471	0.157188	0.0837924	0.0344757	0.706182	-0.500196	4.4572e-09	-0.176026	0.0524494
CTSK	blue	0.601817	2.27856e-13	0.554641	3.3899e-11	0.0105618	0.90808	-0.0249912	0.78467	-0.00454499	0.960374	-0.239448	0.00789975	-0.358756	4.9552e-05	-0.383253	1.31766e-05
CTSL	blue	0.31987	0.000328726	0.622691	1.89528e-14	0.13218	0.146691	0.0914948	0.316202	0.0287551	0.753213	0.00228707	0.980054	-0.511721	1.70324e-09	-0.179224	0.0482407
CTSO	blue	-0.0665258	0.466587	0.63319	5.05136e-15	0.5277	4.22324e-10	0.711662	4.02655e-20	0.587568	1.12455e-12	0.5739	4.84144e-12	-0.801287	1.52829e-28	0.166408	0.0669646
CTSS	blue	0.243508	0.00687671	0.920295	9.72974e-51	0.405144	3.67474e-06	0.345418	9.75391e-05	0.323002	0.000284835	0.0801652	0.380078	-0.806524	3.64077e-29	-0.299195	0.00081477
CTSW	turquoise	-0.235912	0.00889818	-0.555372	3.1555e-11	-0.314633	0.000416291	-0.257103	0.00425266	-0.195737	0.0307206	-0.124674	0.171237	0.544112	9.33009e-11	0.166649	0.0665654
CTSZ	blue	0.25104	0.00528551	0.575549	4.07414e-12	0.0300235	0.7427	0.0169174	0.85327	-0.079386	0.384741	0.0460638	0.614387	-0.444927	2.82828e-07	-0.0759014	0.406015
CTXN1	turquoise	0.292695	0.00106941	-0.131168	0.149834	-0.327697	0.000229111	-0.401051	4.69817e-06	-0.344675	0.000101201	-0.338002	0.000140313	0.347405	8.83495e-05	-0.190146	0.0359242
CUBN	brown	-0.0557065	0.542234	0.30866	0.00054215	0.65955	1.44649e-16	0.499813	4.59935e-09	0.610873	7.92252e-14	0.146592	0.107133	-0.515433	1.23978e-09	-0.213926	0.0179802
CUEDC2	turquoise	0.0614679	0.501213	-0.569266	7.82235e-12	-0.683327	4.26202e-18	-0.604611	1.65055e-13	-0.582791	1.88754e-12	-0.30897	0.000534821	0.787003	6.21181e-27	0.122446	0.179077
CUL1	turquoise	-0.330405	0.000201748	-0.551582	4.56584e-11	-0.317996	0.000357883	-0.0542353	0.552968	-0.0235297	0.796982	0.149865	0.0994356	0.553978	3.61671e-11	0.433077	6.28377e-07
CUL5	grey	-0.102617	0.260695	0.294246	0.00100281	0.51003	1.96581e-09	0.611355	7.48205e-14	0.657978	1.80564e-16	0.303979	0.000664264	-0.513788	1.42783e-09	-0.0159249	0.861789
CUL9	grey	-0.142279	0.117981	0.215715	0.0170195	0.32177	0.000301409	0.376209	1.94984e-05	0.454213	1.48081e-07	0.262318	0.0035131	-0.258085	0.00410356	0.0718089	0.431864
CUTA	turquoise	-0.0961309	0.292198	-0.542796	1.05626e-10	-0.536382	1.91929e-10	-0.394596	6.87635e-06	-0.427921	8.81122e-07	-0.0332028	0.716559	0.657418	1.95363e-16	0.306822	0.000587398
CWC22	yellow	-0.248453	0.00579051	-0.105929	0.245542	0.143956	0.113665	0.526804	4.5753e-10	0.312007	0.000467858	0.771016	2.84241e-25	-0.119043	0.191559	0.762364	1.98276e-24
CWC25	grey	-0.233456	0.00965569	0.0283754	0.756369	0.275348	0.00214364	0.255026	0.00458419	0.393049	7.52474e-06	-0.0639088	0.484337	-0.178034	0.0497729	-0.219954	0.0149183
CWC27	turquoise	-0.185436	0.040865	-0.762222	2.0455e-24	-0.673484	1.90771e-17	-0.463745	7.46825e-08	-0.444036	3.00638e-07	-0.150932	0.0970238	0.835871	4.78022e-33	0.360945	4.4212e-05
CXADR	black	0.754776	1.01877e-23	0.407501	3.1853e-06	0.0874149	0.338353	0.065397	0.474199	0.0059221	0.948382	0.0069811	0.939168	-0.282717	0.00160394	-0.133048	0.144032
CXCL1	turquoise	0.215693	0.0170309	-0.0712923	0.435193	-0.294136	0.00100739	-0.191768	0.0343425	-0.270515	0.00258187	-0.0210096	0.818329	0.148074	0.103592	0.167903	0.0645145
CXCL10	turquoise	-0.173256	0.0563357	-0.420921	1.38196e-06	-0.500006	4.52738e-09	-0.396151	6.27805e-06	-0.416094	1.87389e-06	-0.107055	0.240531	0.539598	1.42487e-10	0.262881	0.00344062
CXCL13	turquoise	-0.185919	0.0403342	-0.577721	3.241e-12	-0.493729	7.53035e-09	-0.361117	4.38152e-05	-0.346802	9.10507e-05	-0.0921307	0.312836	0.654864	2.79141e-16	0.289279	0.00123066
CXCL14	blue	0.384325	1.24037e-05	0.554414	3.46604e-11	0.306571	0.00059383	0.219048	0.0153477	0.214136	0.0178649	-0.0285194	0.755171	-0.520803	7.77854e-10	-0.290506	0.00117035
CXCL16	blue	0.533442	2.51298e-10	0.926579	8.51619e-53	0.377677	1.79819e-05	0.162738	0.0733001	0.15081	0.0972981	-0.117655	0.196825	-0.78393	1.32827e-26	-0.476762	2.83373e-08
CXCL2	grey	0.171201	0.059369	0.242729	0.00706347	-0.137886	0.129884	-0.0793129	0.385181	-0.143235	0.115504	0.0246819	0.787272	-0.1683	0.0638762	0.0494774	0.588369
CXCL5	black	0.910786	6.30855e-48	0.210222	0.0201196	-0.16325	0.0723887	-0.204617	0.023773	-0.251192	0.00525716	-0.186713	0.0394722	-0.0244338	0.78936	-0.156404	0.0853678
CXCL6	black	0.730246	1.37859e-21	0.165822	0.0679462	-0.193885	0.0323678	-0.230904	0.0105021	-0.260775	0.00371891	-0.196345	0.030195	0.0267121	0.770241	-0.140528	0.12262
CXCL9	turquoise	-0.12937	0.15555	-0.33252	0.000182517	-0.433429	6.13928e-07	-0.314438	0.000419926	-0.354784	6.08196e-05	-0.0623187	0.495296	0.412554	2.33585e-06	0.248211	0.00583998
CXCR3	turquoise	-0.194154	0.032124	-0.721424	7.07887e-21	-0.618162	3.30223e-14	-0.541105	1.23793e-10	-0.500281	4.42638e-09	-0.30701	0.000582623	0.854201	6.97164e-36	0.117852	0.196069
CXCR6	turquoise	-0.130668	0.151409	-0.639869	2.12102e-15	-0.538677	1.55229e-10	-0.494141	7.28512e-09	-0.49664	5.95525e-09	-0.250697	0.00535024	0.678409	9.07727e-18	0.0928607	0.309001
CXorf40A	turquoise	-0.202234	0.0254906	-0.682665	4.72244e-18	-0.238926	0.0080407	-0.315209	0.000405695	-0.32775	0.000228543	-0.11356	0.212974	0.577962	3.15929e-12	0.149924	0.099301
CXorf65	grey	-0.247241	0.00604163	-0.138088	0.129315	0.214681	0.017569	0.341676	0.000117316	0.442202	3.40721e-07	0.243606	0.00685365	0.0101766	0.911418	0.091636	0.315453
CXXC5	blue	0.506773	2.58547e-09	0.918832	2.77325e-50	0.415474	1.94797e-06	0.305939	0.000610344	0.264723	0.00321266	0.0597279	0.513429	-0.779556	3.83635e-26	-0.339549	0.000130164
CYB561A3	blue	0.0249844	0.784728	0.819737	7.96208e-31	0.415715	1.9189e-06	0.28588	0.00141272	0.329552	0.00021002	0.0374937	0.681797	-0.697375	4.52106e-19	-0.29951	0.000803966
CYB5A	blue	0.342969	0.000110099	0.652021	4.13603e-16	0.0679797	0.456882	0.143231	0.115517	0.0593381	0.516186	0.0718274	0.431745	-0.470816	4.43372e-08	-0.0800874	0.380542
CYB5B	turquoise	-0.196619	0.0299609	-0.786875	6.41364e-27	-0.749554	3.03649e-23	-0.625744	1.29692e-14	-0.594781	5.06137e-13	-0.30794	0.000559471	0.954464	6.99064e-65	0.210703	0.0198301
CYB5D1	grey	0.081694	0.371029	0.226968	0.0119357	0.282589	0.00161211	-0.0706626	0.43927	0.0124124	0.892064	-0.199165	0.0278578	-0.20603	0.022802	-0.371265	2.5534e-05
CYB5D2	grey	0.338542	0.00013669	0.251037	0.00528621	0.0152204	0.867847	-0.258078	0.00410463	-0.261084	0.00367687	-0.315905	0.000393234	-0.11208	0.219035	-0.399253	5.22837e-06
CYB5R1	blue	0.185842	0.0404179	0.79537	7.34879e-28	0.468641	5.2117e-08	0.412987	2.27399e-06	0.421494	1.33248e-06	0.185974	0.0402735	-0.721982	6.3946e-21	-0.193528	0.0326944
CYB5R2	turquoise	0.0304459	0.739209	-0.324509	0.000265717	-0.501151	4.12154e-09	-0.348385	8.41181e-05	-0.339853	0.00012825	-0.179404	0.0480124	0.463081	7.83816e-08	0.139058	0.126619
CYBA	blue	0.180301	0.0468879	0.658403	1.7008e-16	0.0274063	0.764442	-0.0487646	0.59376	-0.0543399	0.552201	-0.153362	0.0917002	-0.443732	3.06949e-07	-0.291161	0.00113926
CYBRD1	blue	0.387342	1.04518e-05	0.791207	2.15184e-27	0.188591	0.0374969	0.0955363	0.295207	0.0479983	0.599581	-0.0418195	0.647415	-0.560669	1.86822e-11	-0.29329	0.00104338
CYC1	turquoise	0.479744	2.25656e-08	-0.0592234	0.516999	-0.603006	1.98731e-13	-0.624466	1.52098e-14	-0.678865	8.46799e-18	-0.417097	1.75969e-06	0.357683	5.23873e-05	-0.0784332	0.39049
CYGB	blue	0.161515	0.0755166	0.623209	1.77781e-14	0.430774	7.31325e-07	0.274868	0.00218395	0.357273	5.351e-05	-0.0343718	0.707027	-0.574459	4.56687e-12	-0.370139	2.71356e-05
CYHR1	blue	0.0681552	0.455718	0.456211	1.28507e-07	0.558674	2.27856e-11	0.492749	8.14555e-09	0.492984	7.99411e-09	0.298316	0.000845605	-0.553889	3.64841e-11	-0.0449166	0.623242
CYP1B1	blue	0.313966	0.000428859	0.792158	1.68684e-27	0.266587	0.00299597	0.338179	0.000139119	0.234128	0.00944303	0.240074	0.00773381	-0.723372	4.95899e-21	-0.0708857	0.437823
CYP24A1	turquoise	0.222891	0.0135987	-0.140464	0.12279	-0.145936	0.108732	-0.235085	0.00914709	-0.204328	0.0239761	-0.263605	0.0033493	0.148295	0.103072	-0.235238	0.00910079
CYP27A1	blue	0.16682	0.0662825	0.910293	8.65066e-48	0.500434	4.37126e-09	0.42762	8.98544e-07	0.449371	2.08003e-07	0.128432	0.158592	-0.819162	9.46184e-31	-0.280993	0.00171774
CYP27B1	turquoise	0.554062	3.58708e-11	0.0315729	0.729921	-0.318881	0.000343829	-0.399052	5.29111e-06	-0.420044	1.46109e-06	-0.394751	6.81437e-06	0.109467	0.230035	-0.307305	0.000575186
CYP2R1	turquoise	0.157184	0.0838002	-0.0431847	0.636712	0.15256	0.0934313	-0.216026	0.0168572	-0.162245	0.0741875	-0.304715	0.000643532	0.0474536	0.603733	-0.375155	2.06599e-05
CYP2S1	blue	0.370822	2.6153e-05	0.644483	1.15004e-15	0.0703494	0.441306	0.0184783	0.839904	-0.0699379	0.443989	-0.0167177	0.854983	-0.441738	3.51666e-07	-0.177548	0.05041
CYP4V2	blue	-0.0352612	0.699806	0.517286	1.05655e-09	0.610857	7.93716e-14	0.46388	7.39523e-08	0.544472	9.01788e-11	0.15932	0.0796291	-0.62029	2.54705e-14	-0.228403	0.0113945
CYP51A1	yellow	-0.136488	0.133857	0.0868322	0.341596	-0.0158451	0.862475	0.431889	6.79627e-07	0.190471	0.0356019	0.68964	1.57969e-18	-0.18979	0.0362785	0.689203	1.69335e-18
CYSLTR1	grey	-0.294654	0.000985935	-0.286088	0.00140095	0.201083	0.0263573	0.258908	0.00398231	0.282085	0.00164483	0.15608	0.0860246	-0.0304531	0.73915	0.125065	0.169888
CYSTM1	blue	0.652167	4.05398e-16	0.852257	1.45219e-35	0.210482	0.0199624	0.0967438	0.289118	0.0508366	0.578151	-0.0932924	0.306747	-0.633642	4.76634e-15	-0.394019	7.11212e-06
CYTH1	grey	-0.300283	0.000778032	-0.129671	0.154581	0.254191	0.00472375	0.30704	0.000581843	0.451098	1.84373e-07	0.19554	0.0308922	0.0211465	0.817165	0.075622	0.40775
CYTH4	blue	0.433186	6.23867e-07	0.785476	9.07757e-27	0.644199	1.19463e-15	0.3634	3.88658e-05	0.376182	1.95274e-05	-0.0227447	0.803616	-0.8195	8.54896e-31	-0.498297	5.20525e-09
CYTL1	blue	0.0164642	0.857158	0.605094	1.56068e-13	0.394965	6.7297e-06	0.360625	4.49572e-05	0.356968	5.43589e-05	0.169436	0.0620795	-0.551786	4.47612e-11	-0.176112	0.0523328
D2HGDH	brown	-0.0254026	0.781214	0.257689	0.00416323	0.618904	3.01716e-14	0.362033	4.17622e-05	0.489652	1.04227e-08	-0.00863561	0.924789	-0.4697	4.81799e-08	-0.359929	4.66205e-05
DAAM1	grey	-0.287014	0.00134941	-0.289904	0.00119955	-0.0837743	0.35893	0.313713	0.000433736	0.227885	0.0115874	0.515678	1.21397e-09	0.163422	0.0720838	0.624013	1.60915e-14
DAB2	blue	0.436157	5.12136e-07	0.876591	6.31726e-40	0.31338	0.000440208	0.115636	0.204671	0.125057	0.169914	-0.15385	0.0906603	-0.720362	8.58218e-21	-0.463252	7.74115e-08
DAGLB	blue	0.104372	0.252586	0.688481	1.899e-18	0.60023	2.73249e-13	0.578384	3.02137e-12	0.638678	2.47997e-15	0.222429	0.0137993	-0.723073	5.23887e-21	-0.202854	0.0250334
DAP	turquoise	0.1005	0.270712	-0.176931	0.0512291	-0.460333	9.5649e-08	-0.435184	5.46427e-07	-0.367688	3.09511e-05	-0.302399	0.000710904	0.46612	6.27665e-08	-0.00878329	0.923507
DAPK1	blue	0.296795	0.000901493	0.885821	7.91219e-42	0.263538	0.00335768	0.220353	0.0147328	0.175885	0.0526413	0.0411941	0.652342	-0.699172	3.36138e-19	-0.252305	0.00505323
DAPK2	turquoise	-0.0720884	0.430069	-0.41257	2.3335e-06	-0.31259	0.000455929	-0.403455	4.06857e-06	-0.348014	8.56986e-05	-0.288262	0.00128275	0.485867	1.40415e-08	-0.108277	0.235174
DAPP1	turquoise	-0.27797	0.0019352	-0.506206	2.71108e-09	-0.428671	8.39157e-07	-0.133101	0.14387	-0.278716	0.00187932	0.23067	0.0105828	0.455141	1.3866e-07	0.595076	4.89676e-13
DARS	turquoise	0.338772	0.000135173	-0.241248	0.00743065	-0.346231	9.36771e-05	-0.645962	9.43209e-16	-0.598818	3.20955e-13	-0.602191	2.18264e-13	0.39074	8.60116e-06	-0.382224	1.39603e-05
DARS2	turquoise	-0.0924637	0.311082	-0.50336	3.43503e-09	-0.556197	2.90996e-11	-0.381998	1.41387e-05	-0.43197	6.75999e-07	-0.0734396	0.421453	0.672431	2.23162e-17	0.315797	0.000395153
DBI	blue	0.0187708	0.837405	0.488098	1.1784e-08	0.0185719	0.839104	0.289141	0.00123759	0.13492	0.138423	0.36982	2.76049e-05	-0.374039	2.19607e-05	0.244808	0.00657487
DBNDD1	grey	-0.0449961	0.622626	0.380342	1.55102e-05	0.645578	9.93163e-16	0.438621	4.34179e-07	0.473776	3.55182e-08	0.221427	0.0142431	-0.518773	9.28637e-10	-0.132459	0.145832
DBNL	turquoise	-0.087308	0.338947	-0.218236	0.015741	-0.568451	8.50479e-12	-0.52335	6.21797e-10	-0.42153	1.32941e-06	-0.415341	1.96424e-06	0.496336	6.1036e-09	-0.101911	0.264009
DBP	green	-0.0338024	0.711664	0.559858	2.02564e-11	0.722508	5.80911e-21	0.816078	2.36578e-30	0.753636	1.29603e-23	0.607957	1.11737e-13	-0.74964	2.98337e-23	0.108455	0.2344
DCAF12	turquoise	-0.118129	0.195014	-0.298984	0.000822088	-0.614022	5.44327e-14	-0.266154	0.00304509	-0.367969	3.04899e-05	0.0818507	0.37011	0.520882	7.72481e-10	0.453975	1.50593e-07
DCAF13	yellow	-0.166361	0.0670427	-0.311307	0.000482573	-0.28345	0.00155763	0.0634817	0.487267	-0.135915	0.135514	0.471222	4.30147e-08	0.246057	0.00629618	0.784162	1.25463e-26
DCAF16	turquoise	-0.340133	0.000126513	-0.47647	2.89726e-08	0.184986	0.0413656	0.278933	0.00186332	0.270032	0.00262989	0.299603	0.000800808	0.198767	0.0281781	0.299079	0.000818795
DCAF4	turquoise	-0.13704	0.132276	-0.26331	0.00338623	-0.178796	0.048788	-0.173235	0.0563657	-0.0995747	0.275171	-0.0787624	0.388498	0.346834	9.09053e-05	0.0416275	0.648926
DCAF6	red	-0.0872201	0.339435	0.108725	0.233227	0.131997	0.147255	0.450419	1.93344e-07	0.230156	0.0107623	0.735022	5.53436e-22	-0.196382	0.0301633	0.599084	3.11372e-13
DCAF7	turquoise	0.00624359	0.945584	-0.490184	9.99281e-09	-0.604921	1.59231e-13	-0.645384	1.01925e-15	-0.688987	1.75245e-18	-0.362522	4.07045e-05	0.630755	6.89557e-15	0.0195947	0.830373
DCBLD2	blue	0.1878	0.0383178	0.53382	2.42781e-10	0.407046	3.27467e-06	0.43733	4.73495e-07	0.415565	1.93697e-06	0.257719	0.00415863	-0.55903	2.19932e-11	-0.0630891	0.48997
DCK	grey	0.0529565	0.562381	0.119775	0.188821	0.308199	0.000553175	-0.0702442	0.441991	0.0169434	0.853046	-0.279466	0.00182463	-0.1598	0.0787147	-0.446006	2.62599e-07
DCLRE1A	turquoise	-0.171747	0.0585494	-0.740171	2.02286e-22	-0.60897	9.91906e-14	-0.536881	1.83298e-10	-0.543657	9.7399e-11	-0.227307	0.0118058	0.848175	6.55735e-35	0.209753	0.0204055
DCP1B	turquoise	-0.0964222	0.290732	-0.522171	6.8987e-10	-0.321733	0.000301914	-0.364195	3.7267e-05	-0.307028	0.000582167	-0.22498	0.0127228	0.550233	5.20157e-11	0.0136139	0.881688
DCP2	turquoise	-0.173046	0.0566386	-0.662502	9.5023e-17	-0.305858	0.000612498	-0.387176	1.05509e-05	-0.305873	0.000612107	-0.28534	0.00144382	0.666022	5.72177e-17	-0.0239454	0.793475
DCPS	turquoise	-0.150585	0.0978041	-0.780398	3.13399e-26	-0.658938	1.57723e-16	-0.629392	8.1971e-15	-0.579669	2.63604e-12	-0.369489	2.81012e-05	0.920968	5.96758e-51	0.118315	0.194305
DCSTAMP	blue	0.358166	5.10925e-05	0.795222	7.63787e-28	0.409298	2.85426e-06	0.250195	0.00544597	0.269862	0.00264699	-0.0643411	0.48138	-0.71938	1.02488e-20	-0.412253	2.37963e-06
DCTD	turquoise	-0.00929371	0.919076	-0.154891	0.0884733	-0.334985	0.000162263	-0.113598	0.21282	-0.102581	0.260863	0.0821595	0.368301	0.301886	0.000726654	0.268809	0.00275493
DCTN2	turquoise	0.161006	0.0764551	-0.500316	4.41365e-09	-0.713785	2.7761e-20	-0.767543	6.26092e-25	-0.764569	1.21795e-24	-0.498503	5.11864e-09	0.759678	3.56356e-24	-0.060789	0.505961
DCTN5	turquoise	-0.0415228	0.64975	-0.234063	0.00946322	-0.347377	8.84715e-05	-0.4414	3.5982e-07	-0.265858	0.0030791	-0.427501	9.0548e-07	0.44781	2.31828e-07	-0.217058	0.0163278
DCTN6	yellow	-0.119578	0.189554	-0.176366	0.0519877	-0.142191	0.11821	0.139781	0.124641	-0.0600332	0.511274	0.514042	1.39714e-09	0.0818534	0.370093	0.602435	2.12226e-13
DCTPP1	turquoise	-0.152308	0.0939813	-0.731785	1.02964e-21	-0.76546	9.98975e-25	-0.665486	6.18411e-17	-0.647785	7.37424e-16	-0.331881	0.00018814	0.929462	8.40056e-54	0.214055	0.0179096
DCUN1D3	turquoise	-0.0643185	0.481534	-0.209032	0.0208522	-0.362677	4.03728e-05	-0.35705	5.41295e-05	-0.3993	5.21379e-06	-0.152236	0.0941382	0.24344	0.00689289	0.0712375	0.435547
DCUN1D5	turquoise	-0.0227892	0.80324	-0.744301	8.86966e-23	-0.787065	6.11726e-27	-0.678455	9.01485e-18	-0.703575	1.61122e-19	-0.267275	0.00291943	0.937331	8.80192e-57	0.288083	0.00129214
DCXR	grey	-0.177587	0.0503583	0.0547609	0.549122	0.262724	0.00346062	0.208423	0.0212356	0.187069	0.0390916	0.184984	0.0413686	-0.139802	0.124583	0.063696	0.485796
DDA1	turquoise	-0.14601	0.10855	-0.745158	7.45953e-23	-0.778137	5.38438e-26	-0.632986	5.18528e-15	-0.604988	1.58003e-13	-0.286366	0.0013853	0.923988	6.31123e-52	0.262571	0.00348036
DDB1	grey	-0.161758	0.0750723	0.217529	0.016091	0.225585	0.0124789	0.400664	4.80797e-06	0.483419	1.69936e-08	0.185711	0.0405624	-0.286507	0.0013774	0.020812	0.820009
DDB2	turquoise	-0.132295	0.146335	-0.42115	1.36195e-06	-0.321112	0.000310616	-0.0113492	0.90126	-0.061556	0.500599	0.257809	0.00414498	0.44476	2.86082e-07	0.489897	1.02226e-08
DDIT3	blue	0.0614282	0.50149	0.549943	5.34875e-11	0.431912	6.78607e-07	0.25842	0.0040538	0.286382	0.00138442	0.0454952	0.618769	-0.622296	1.99011e-14	-0.277958	0.00193606
DDIT4	turquoise	0.0891441	0.328847	-0.542338	1.10279e-10	-0.414289	2.09737e-06	-0.528524	3.9224e-10	-0.498946	4.93706e-09	-0.395953	6.35146e-06	0.593042	6.14639e-13	-0.142396	0.117675
DDIT4L	turquoise	-0.124542	0.171696	-0.224739	0.0128216	-0.166501	0.0668107	-0.17861	0.0490267	-0.114742	0.208216	-0.13726	0.13165	0.289416	0.00122377	-0.0665558	0.466385
DDX1	turquoise	-0.0610357	0.504233	-0.488786	1.11616e-08	-0.285006	0.00146341	-0.527058	4.47285e-10	-0.458808	1.06736e-07	-0.409662	2.79126e-06	0.563927	1.34715e-11	-0.114296	0.210004
DDX10	turquoise	-0.0349349	0.702452	-0.54881	5.9643e-11	-0.567767	9.12124e-12	-0.514635	1.32785e-09	-0.431105	7.15575e-07	-0.293321	0.00104207	0.709754	5.6094e-20	0.149595	0.100055
DDX17	grey	-0.117009	0.199312	0.0883272	0.333316	0.251016	0.00529008	0.323045	0.000284271	0.295132	0.000966475	0.230547	0.0106258	-0.274027	0.00225618	0.106308	0.243844
DDX21	turquoise	-0.0745291	0.414579	-0.586633	1.24531e-12	-0.669185	3.60579e-17	-0.601704	2.30829e-13	-0.592844	6.28339e-13	-0.249706	0.00554089	0.777314	6.54633e-26	0.245815	0.0063494
DDX23	turquoise	-0.275546	0.0021272	-0.219806	0.0149881	0.208567	0.0211441	0.0397303	0.663933	0.14	0.124044	-0.0615685	0.500512	0.0936056	0.305119	-0.058183	0.524401
DDX24	grey	-0.1231	0.176751	-0.0466384	0.609973	0.542798	1.05602e-10	0.103158	0.25818	0.249777	0.00552696	-0.126119	0.16629	-0.158642	0.0809338	-0.327687	0.000229213
DDX27	grey	-0.24953	0.00557535	-0.0805406	0.377844	-0.0677471	0.458427	0.237166	0.00853195	0.297501	0.000875172	0.136306	0.13438	0.03386	0.711194	0.186814	0.0393636
DDX39A	turquoise	-0.149444	0.100401	-0.35582	5.76704e-05	-0.2353	0.009082	-0.338454	0.000137278	-0.238426	0.00817771	-0.263098	0.00341296	0.435011	5.52774e-07	-0.0584287	0.522648
DDX46	grey	-0.418009	1.66163e-06	-0.0416509	0.648741	0.573785	4.8999e-12	0.499549	4.69959e-09	0.606196	1.3728e-13	0.232602	0.00993194	-0.243309	0.00692407	0.00160315	0.986018
DDX50	turquoise	-0.39593	6.36025e-06	-0.790597	2.51329e-27	-0.291982	0.00110139	-0.0414228	0.650538	-0.00843018	0.926573	0.185891	0.0403645	0.672243	2.29504e-17	0.489204	1.07992e-08
DDX51	grey	-0.267045	0.00294479	-0.171241	0.0593076	0.26461	0.00322629	0.293296	0.00104315	0.384649	1.21788e-05	0.128268	0.159128	-0.024529	0.788559	0.0333104	0.715679
DDX55	grey	-0.103943	0.254555	0.0832554	0.361925	0.224607	0.0128755	0.190444	0.0356292	0.377948	1.77151e-05	-0.0601698	0.510312	-0.0735992	0.420442	-0.187046	0.0391155
DDX6	grey	-0.210177	0.020147	-0.113564	0.212955	-0.0428991	0.638945	0.15166	0.0954051	0.185924	0.0403281	0.0638222	0.48493	0.00165181	0.985593	0.134107	0.140838
DDX60	grey	-0.104212	0.25332	-0.0591744	0.517346	0.210584	0.0199016	0.167716	0.0648175	0.142216	0.118144	0.161005	0.076456	-0.119377	0.190305	0.120376	0.186595
DECR1	turquoise	-0.173487	0.0560019	-0.204021	0.0241928	-0.441499	3.57421e-07	0.0363572	0.690943	-0.017761	0.846041	0.253795	0.00479126	0.314339	0.000421793	0.463188	7.77769e-08
DECR2	blue	0.222294	0.0138585	0.457151	1.20182e-07	0.301797	0.000729437	0.212913	0.0185446	0.266212	0.00303851	0.0443004	0.628021	-0.419054	1.55557e-06	-0.175732	0.0528504
DEDD2	grey	-0.000578635	0.994953	0.588481	1.01755e-12	0.500207	4.45332e-09	0.604461	1.67953e-13	0.639722	2.16234e-15	0.364223	3.72124e-05	-0.617886	3.41518e-14	-0.0136007	0.881802
DEF8	grey	0.148821	0.101843	0.299265	0.000812383	-0.16585	0.0678986	-0.0143129	0.875661	-0.063351	0.488166	0.0771879	0.398081	-0.0611226	0.503625	0.0939976	0.303089
DEGS1	blue	0.204304	0.0239925	0.711642	4.04106e-20	0.213022	0.0184832	0.207019	0.0221428	0.159874	0.078574	0.100378	0.2713	-0.594482	5.23377e-13	-0.157343	0.0834842
DEK	turquoise	-0.249202	0.00564017	-0.752593	1.61342e-23	-0.560885	1.8284e-11	-0.361197	4.36321e-05	-0.477115	2.75876e-08	0.10068	0.26985	0.72608	3.00889e-21	0.534822	2.21511e-10
DENND1C	brown	-0.298387	0.000843074	0.0822575	0.367727	0.704053	1.48628e-19	0.509343	2.08333e-09	0.569726	7.46078e-12	0.244308	0.00668951	-0.434799	5.60597e-07	-0.110334	0.226342
DENND2D	brown	-0.228624	0.0113131	-0.00739663	0.935554	0.644259	1.18514e-15	0.483858	1.64228e-08	0.51515	1.27036e-09	0.262952	0.00343152	-0.329295	0.000212573	-0.0432007	0.636587
DENND5A	blue	0.354633	6.1291e-05	0.75796	5.16421e-24	0.710147	5.24035e-20	0.558138	2.4028e-11	0.56477	1.23721e-11	0.236357	0.00876665	-0.857906	1.67005e-36	-0.251214	0.00525318
DENND6A	red	-0.247919	0.00590001	0.160837	0.0767675	0.426544	9.63474e-07	0.758465	4.63226e-24	0.641827	1.6379e-15	0.818216	1.25584e-30	-0.398656	5.41658e-06	0.550641	5.00084e-11
DENND6B	turquoise	0.0510685	0.576416	-0.51176	1.69766e-09	-0.445502	2.71861e-07	-0.541676	1.17342e-10	-0.496146	6.19797e-09	-0.448538	2.20404e-07	0.573927	4.82743e-12	-0.198814	0.0281397
DENR	green	-0.210361	0.0200354	0.278048	0.00192927	0.629626	7.95801e-15	0.915305	3.19904e-49	0.802139	1.21384e-28	0.72413	4.31439e-21	-0.620496	2.4835e-14	0.315379	0.000402627
DEPDC1B	turquoise	-0.176465	0.0518542	-0.788254	4.54214e-27	-0.744324	8.82931e-23	-0.578766	2.90147e-12	-0.604565	1.65951e-13	-0.194353	0.0319445	0.925188	2.51896e-52	0.351635	7.1406e-05
DESI1	turquoise	0.0601135	0.510709	-0.586512	1.26183e-12	-0.735385	5.15916e-22	-0.751969	1.83854e-23	-0.756057	7.76041e-24	-0.45176	1.76016e-07	0.773032	1.78548e-25	0.0362606	0.691722
DGCR2	brown	-0.0774636	0.396393	0.454434	1.45785e-07	0.751505	2.02543e-23	0.510285	1.92388e-09	0.55411	3.57038e-11	0.222916	0.0135879	-0.638646	2.49013e-15	-0.221639	0.0141483
DGCR8	turquoise	-0.0661722	0.468964	-0.0998019	0.274072	0.109138	0.231447	-0.188634	0.0374522	-0.132036	0.147133	-0.204724	0.023698	0.0845617	0.354415	-0.184576	0.0418266
DGKQ	grey	-0.145116	0.110753	-0.0204203	0.823341	0.229887	0.0108573	0.140463	0.122793	0.210742	0.0198064	0.0750776	0.411143	-0.0502629	0.582454	-0.0102808	0.910515
DHCR24	turquoise	0.0698195	0.444762	-0.176114	0.0523297	-0.546496	7.44125e-11	-0.37573	2.00178e-05	-0.38908	9.46259e-06	-0.171791	0.0584848	0.451516	1.79051e-07	0.141739	0.119395
DHCR7	turquoise	-0.0036596	0.968089	-0.633776	4.68525e-15	-0.695638	6.00849e-19	-0.633596	4.79499e-15	-0.581453	2.17898e-12	-0.387613	1.02914e-05	0.819733	7.97018e-31	0.081794	0.370442
DHDDS	turquoise	-0.186276	0.0399445	-0.492795	8.11596e-09	-0.515293	1.25487e-09	-0.46875	5.16958e-08	-0.456557	1.2538e-07	-0.275167	0.00215877	0.672629	2.16696e-17	0.0825022	0.3663
DHDH	blue	0.0778872	0.393808	0.414646	2.05127e-06	0.579634	2.64581e-12	0.374476	2.14426e-05	0.397402	5.8329e-06	0.133617	0.142311	-0.514244	1.3732e-09	-0.246727	0.00615092
DHRS1	blue	0.0514867	0.573293	0.722586	5.72643e-21	0.693042	9.15641e-19	0.560725	1.85795e-11	0.634009	4.5467e-15	0.148636	0.102274	-0.773399	1.63985e-25	-0.331673	0.000190005
DHRS11	blue	0.204482	0.0238675	0.569809	7.39749e-12	0.379978	1.58276e-05	0.401898	4.46659e-06	0.396773	6.05275e-06	0.197416	0.0292889	-0.521987	7.01086e-10	-0.119862	0.188499
DHRS13	turquoise	-0.1844	0.0420259	-0.379555	1.62048e-05	-0.160099	0.0781499	-0.0363371	0.691105	-0.0130697	0.886385	0.0692435	0.448537	0.374339	2.16028e-05	0.217764	0.0159739
DHRS3	blue	0.043301	0.635804	0.688956	1.76114e-18	0.650202	5.30774e-16	0.595956	4.43579e-13	0.574838	4.38908e-12	0.351177	7.30814e-05	-0.803427	8.54888e-29	-0.102959	0.259105
DHRS4	blue	0.182533	0.0441849	0.517726	1.01706e-09	0.0264813	0.772172	-0.0543943	0.551803	-0.0447187	0.624775	-0.216667	0.0165266	-0.388454	9.80838e-06	-0.345342	9.79099e-05
DHRS7	blue	0.0197892	0.828715	0.547898	6.50903e-11	0.139277	0.126018	0.379221	1.65079e-05	0.377728	1.79321e-05	0.240922	0.00751392	-0.452255	1.69993e-07	3.8186e-05	0.999667
DHRS9	blue	0.415618	1.93053e-06	0.657512	1.9281e-16	0.161931	0.0747573	0.0944413	0.300802	0.0848447	0.352801	-0.0527405	0.563978	-0.49474	6.94248e-09	-0.281206	0.00170332
DHX15	turquoise	-0.176915	0.0512508	-0.702373	1.97217e-19	-0.578137	3.10124e-12	-0.462735	8.03775e-08	-0.513157	1.50701e-09	-0.0807347	0.376692	0.762614	1.87665e-24	0.38363	1.28999e-05
DHX32	blue	0.510587	1.87532e-09	0.483425	1.69849e-08	0.0260425	0.775847	-0.15096	0.096962	-0.133928	0.141374	-0.356149	5.67026e-05	-0.341114	0.000120594	-0.493117	7.9092e-09
DHX33	turquoise	-0.105269	0.248509	-0.587233	1.16646e-12	-0.436898	4.87374e-07	-0.580996	2.28807e-12	-0.545447	8.22195e-11	-0.332506	0.000182642	0.69164	1.14748e-18	0.0251342	0.783469
DHX58	grey	-0.0383673	0.674797	0.142354	0.117784	0.471623	4.17452e-08	0.286765	0.00136309	0.37389	2.21397e-05	0.0837814	0.358889	-0.334996	0.000162176	-0.178425	0.0492647
DHX9	turquoise	-0.267691	0.00287393	-0.336071	0.000154021	-0.207479	0.0218424	0.0477787	0.601253	0.100534	0.270548	0.133652	0.142204	0.329119	0.000214343	0.291999	0.00110059
DIAPH2	blue	0.264584	0.00322945	0.549715	5.46739e-11	0.274072	0.00225232	0.293104	0.00105148	0.335598	0.000157563	-0.00131595	0.988522	-0.525495	5.14157e-10	-0.277774	0.00195011
DIAPH3	turquoise	-0.126731	0.164227	-0.657167	2.02354e-16	-0.627519	1.03828e-14	-0.469419	4.91936e-08	-0.467894	5.50762e-08	-0.198551	0.0283526	0.787908	4.95437e-27	0.255479	0.0045099
DIP2C	grey	-0.0177171	0.846417	0.334506	0.000166029	0.584667	1.54173e-12	0.536996	1.81364e-10	0.598592	3.293e-13	0.258056	0.0041079	-0.506338	2.68128e-09	-0.0557013	0.542272
DISP1	blue	0.330019	0.000205451	0.561064	1.79597e-11	0.396949	5.99041e-06	0.451496	1.79295e-07	0.38063	1.52628e-05	0.364916	3.58734e-05	-0.571427	6.25961e-12	0.0269425	0.768315
DKC1	turquoise	-0.180635	0.0464752	-0.745016	7.67785e-23	-0.544394	9.08461e-11	-0.419483	1.51391e-06	-0.412422	2.35489e-06	-0.09915	0.277234	0.812815	6.12539e-30	0.369782	2.76616e-05
DLD	turquoise	-0.118766	0.1926	-0.579671	2.63545e-12	-0.711607	4.06568e-20	-0.320953	0.000312888	-0.401054	4.6975e-06	0.0962778	0.291458	0.727895	2.14542e-21	0.558991	2.20802e-11
DLG4	blue	0.605957	1.41162e-13	0.656434	2.24257e-16	0.191824	0.0342897	0.111818	0.220121	0.0502789	0.582333	0.0416894	0.648438	-0.463683	7.50222e-08	-0.200355	0.0269185
DLGAP5	turquoise	-0.160601	0.077207	-0.785562	8.8849e-27	-0.747599	4.53955e-23	-0.650793	4.8959e-16	-0.639622	2.19094e-15	-0.325401	0.000254964	0.957171	1.91463e-66	0.198552	0.0283523
DLL1	grey	0.0345587	0.705507	0.20441	0.0239183	0.347185	8.93258e-05	0.189386	0.0366854	0.202668	0.02517	0.132339	0.146199	-0.297992	0.00085725	-0.105972	0.245348
DMAP1	grey	-0.357059	5.41038e-05	-0.125778	0.167447	0.276585	0.00204289	0.363683	3.82899e-05	0.489845	1.0265e-08	0.252025	0.00510389	-0.00363673	0.968288	0.129844	0.154026
DMC1	turquoise	-0.159747	0.0788141	-0.653288	3.47325e-16	-0.628425	9.26301e-15	-0.597605	3.68284e-13	-0.576684	3.61586e-12	-0.367521	3.12298e-05	0.791591	1.95037e-27	0.0311611	0.733311
DMWD	turquoise	-0.257124	0.00424947	-0.226275	0.0122053	0.184505	0.0419065	0.31077	0.000494154	0.38125	1.47429e-05	0.288528	0.00126892	0.0946702	0.299627	0.230109	0.0107788
DMXL1	red	-0.206207	0.0226832	0.0708235	0.438226	0.20391	0.0242719	0.541561	1.18616e-10	0.306711	0.00059024	0.745908	6.40711e-23	-0.287519	0.00132208	0.653516	3.36514e-16
DMXL2	blue	0.553304	3.86238e-11	0.892832	2.18975e-43	0.267052	0.00294402	0.0870706	0.340267	0.0475627	0.602901	-0.138005	0.129549	-0.696822	4.95035e-19	-0.449734	2.028e-07
DNA2	turquoise	-0.176087	0.0523662	-0.65676	2.14233e-16	-0.497276	5.65586e-09	-0.436729	4.92925e-07	-0.40019	4.94528e-06	-0.200734	0.026625	0.788474	4.29821e-27	0.189365	0.0367065
DNAAF2	yellow	-0.321555	0.000304397	-0.554001	3.60856e-11	-0.219229	0.0152611	0.0978987	0.283373	-0.0805888	0.377558	0.510731	1.85256e-09	0.435001	5.53127e-07	0.753565	1.3155e-23
DNAH1	brown	-0.115451	0.205403	0.435678	5.28747e-07	0.809527	1.56783e-29	0.695604	6.04162e-19	0.782803	1.74989e-26	0.289583	0.00121545	-0.676402	1.23062e-17	-0.184825	0.0415465
DNAJA1	turquoise	-0.204901	0.023575	-0.718855	1.12641e-20	-0.719471	1.00824e-20	-0.587582	1.12272e-12	-0.553713	3.71136e-11	-0.283731	0.00154024	0.874184	1.86924e-39	0.24414	0.00672847
DNAJA4	turquoise	-0.24675	0.00614607	-0.445193	2.77704e-07	0.192466	0.0336808	0.0473953	0.604179	0.118076	0.195217	0.0363331	0.691137	0.217772	0.0159697	0.0823339	0.367281
DNAJB1	grey	-0.211686	0.0192491	0.101589	0.265528	0.318949	0.000342771	0.287828	0.00130558	0.385558	1.15675e-05	0.197607	0.0291292	-0.245778	0.0063575	0.0105539	0.908148
DNAJB11	turquoise	-0.145243	0.11044	-0.597041	3.92521e-13	-0.749352	3.166e-23	-0.725957	3.07857e-21	-0.679302	7.92237e-18	-0.441694	3.52717e-07	0.825503	1.35907e-31	0.0982793	0.281496
DNAJB9	grey	-0.028485	0.755457	0.236376	0.00876102	0.00467874	0.959209	0.00601177	0.947601	0.126943	0.163515	-0.106422	0.243339	-0.20802	0.0214926	-0.159072	0.0801052
DNAJC1	turquoise	-0.153058	0.0923545	-0.373632	2.24532e-05	-0.342012	0.0001154	-0.105734	0.246416	-0.283439	0.00155833	0.276434	0.00205497	0.332169	0.000185592	0.523868	5.93924e-10
DNAJC15	turquoise	-0.189399	0.036672	-0.234127	0.00944331	-0.306724	0.000589902	-0.0712001	0.435789	-0.0993015	0.276497	0.0957749	0.293997	0.270071	0.00262594	0.273536	0.0022994
DNAJC18	turquoise	-0.149613	0.100013	-0.745553	6.88577e-23	-0.630518	7.10665e-15	-0.492136	8.55462e-09	-0.478233	2.53336e-08	-0.192834	0.0333362	0.830039	3.23087e-32	0.220226	0.0147916
DNAJC24	grey	0.0401331	0.660736	0.340595	0.000123688	0.551722	4.50427e-11	0.312	0.000468003	0.35223	6.9281e-05	0.133363	0.143077	-0.428923	8.25442e-07	-0.173087	0.0565794
DNAJC25	grey	0.062181	0.496251	0.25212	0.00508658	-0.00559097	0.951264	0.0160674	0.860565	-0.115419	0.205529	0.168899	0.0629235	-0.199087	0.0279202	0.138683	0.127657
DNAJC3	grey	0.366962	3.21748e-05	0.309686	0.000518286	-0.313401	0.000439794	-0.220575	0.0146304	-0.252336	0.00504778	-0.138314	0.128683	-0.0506131	0.579826	-0.060477	0.508151
DNAJC30	grey	-0.102042	0.26339	0.490701	9.59047e-09	0.730831	1.23417e-21	0.691943	1.09284e-18	0.74718	4.94555e-23	0.284216	0.00151059	-0.722941	5.36679e-21	-0.163518	0.0719142
DNAJC5B	blue	0.257296	0.00422298	0.450106	1.97615e-07	-0.068812	0.451376	-0.0170461	0.852166	-0.0761211	0.404653	-0.0326407	0.721157	-0.288025	0.00129515	-0.0899976	0.324219
DNAJC7	turquoise	0.0136962	0.880979	-0.373105	2.31074e-05	-0.642738	1.45144e-15	-0.379778	1.60044e-05	-0.407817	3.12449e-06	-0.0384123	0.674438	0.607306	1.20596e-13	0.349286	8.0399e-05
DNASE2	blue	0.152498	0.0935668	0.743876	9.66243e-23	0.397689	5.73483e-06	0.141692	0.119518	0.169149	0.0625297	-0.162236	0.0742038	-0.680449	6.64561e-18	-0.487619	1.22378e-08
DNASE2B	blue	0.0235069	0.797175	0.544773	8.76446e-11	0.325803	0.000250245	0.292523	0.00107707	0.318584	0.000348486	0.112002	0.219357	-0.460071	9.74706e-08	-0.150466	0.0980716
DNM1L	turquoise	-0.0960703	0.292504	-0.567708	9.17669e-12	-0.631254	6.47063e-15	-0.337456	0.000144073	-0.422903	1.21789e-06	0.107106	0.240304	0.684944	3.31311e-18	0.535964	1.99463e-10
DNM2	turquoise	-0.066101	0.469444	-0.257676	0.00416517	-0.360345	4.5619e-05	-0.437434	4.70203e-07	-0.306917	0.000584986	-0.413352	2.22311e-06	0.452348	1.68889e-07	-0.191072	0.0350137
DNMT1	turquoise	-0.288827	0.00125356	-0.641716	1.66221e-15	-0.513219	1.49909e-09	-0.420572	1.41294e-06	-0.307441	0.00057178	-0.281872	0.00165883	0.752896	1.51426e-23	0.120751	0.185216
DNTT	grey	-0.0696464	0.445895	0.18302	0.0436138	0.332764	0.000180415	0.319802	0.000329736	0.385432	1.16507e-05	0.140581	0.122477	-0.263436	0.00337043	-0.0370819	0.685106
DNTTIP1	blue	0.413646	2.18293e-06	0.524952	5.3958e-10	-0.161919	0.0747782	0.0959579	0.293072	-0.0114548	0.900346	0.160034	0.0782722	-0.241921	0.00726167	0.112931	0.215534
DNTTIP2	yellow	-0.25456	0.00466166	-0.216907	0.0164044	-0.0861173	0.3456	0.299921	0.00079008	0.0698103	0.444823	0.65315	3.54022e-16	0.0413368	0.651216	0.821151	5.19161e-31
DOCK1	blue	0.525153	5.29994e-10	0.72133	7.20025e-21	0.155464	0.087286	0.0687188	0.451991	0.0207023	0.820941	-0.0682914	0.454815	-0.533175	2.57499e-10	-0.275761	0.00210951
DOCK2	turquoise	-0.161368	0.0757869	-0.508276	2.27931e-09	-0.360341	4.56287e-05	-0.637357	2.94692e-15	-0.514287	1.36813e-09	-0.596304	4.26512e-13	0.566359	1.05292e-11	-0.290266	0.00118192
DOCK3	blue	0.370069	2.72378e-05	0.806709	3.45803e-29	0.425578	1.02554e-06	0.356532	5.5595e-05	0.359298	4.81783e-05	0.0942132	0.301977	-0.702162	2.04299e-19	-0.285277	0.00144752
DOCK5	blue	0.439335	4.13788e-07	0.787832	5.0495e-27	0.414316	2.09388e-06	0.141598	0.119767	0.187344	0.0387993	-0.141789	0.119265	-0.637252	2.9875e-15	-0.50043	4.37261e-09
DOCK6	blue	0.553215	3.89595e-11	0.684204	3.71885e-18	0.206979	0.0221692	0.0222355	0.807927	0.0164612	0.857183	-0.153163	0.0921287	-0.503184	3.48522e-09	-0.388832	9.59836e-06
DOCK8	grey	-0.117437	0.19766	-0.187294	0.0388521	0.265979	0.00306525	0.341829	0.000116438	0.209037	0.0208491	0.500095	4.49439e-09	-0.0423586	0.64318	0.401208	4.65456e-06
DOCK9	turquoise	-0.289328	0.00122817	-0.394839	6.77943e-06	0.117183	0.198639	0.138123	0.129218	0.169483	0.0620053	0.268943	0.00274095	0.215128	0.0173297	0.257404	0.00420648
DOHH	turquoise	-0.178301	0.0494254	-0.396447	6.17009e-06	-0.404425	3.83766e-06	-0.163147	0.072572	-0.17894	0.0486033	0.123104	0.176734	0.493022	7.96934e-09	0.420213	1.44555e-06
DOK3	blue	0.407912	3.10648e-06	0.833386	1.08896e-32	0.221393	0.0142584	0.150837	0.0972362	0.092338	0.311743	-0.00355782	0.968976	-0.615774	4.40967e-14	-0.273102	0.00233814
DOK5	turquoise	-0.13553	0.136635	-0.507085	2.51877e-09	-0.425708	1.01693e-06	-0.477135	2.75458e-08	-0.432413	6.56576e-07	-0.336505	0.000150837	0.583167	1.81272e-12	-0.0286834	0.753809
DOK7	blue	0.427455	9.08205e-07	0.694676	7.02699e-19	0.126602	0.164659	0.0924152	0.311338	0.0683631	0.454341	-0.0672081	0.462018	-0.520967	7.66728e-10	-0.276197	0.00207404
DOLPP1	turquoise	-0.211869	0.0191429	-0.413498	2.20304e-06	-0.381563	1.44873e-05	-0.335825	0.000155856	-0.271197	0.00251555	-0.199144	0.0278742	0.581792	2.10122e-12	0.118448	0.193802
DONSON	turquoise	-0.0424279	0.642636	-0.566869	9.99716e-12	-0.569316	7.78216e-12	-0.484911	1.51302e-08	-0.47885	2.4167e-08	-0.221384	0.0142627	0.766079	8.69901e-25	0.148292	0.103081
DPCD	black	0.804362	6.61688e-29	0.428662	8.39649e-07	-0.147005	0.106138	-0.292592	0.001074	-0.321098	0.000310819	-0.337252	0.000145496	-0.116341	0.201906	-0.375306	2.04897e-05
DPEP2	blue	0.0386762	0.67233	0.771784	2.38197e-25	0.745689	6.69903e-23	0.727625	2.25658e-21	0.700636	2.63643e-19	0.412049	2.40984e-06	-0.890369	7.94032e-43	-0.127144	0.162845
DPH3	turquoise	-0.15806	0.0820694	-0.568914	8.10994e-12	-0.628604	9.05567e-15	-0.610588	8.19497e-14	-0.61359	5.73268e-14	-0.300706	0.000764152	0.726525	2.77007e-21	0.162929	0.0729589
DPH5	turquoise	-0.209018	0.020861	-0.342325	0.000113637	-0.0907101	0.320388	0.0553188	0.545053	0.0849941	0.351951	0.228008	0.0115411	0.324766	0.000262568	0.331479	0.000191763
DPM1	turquoise	-0.202025	0.025646	-0.457322	1.1872e-07	-0.467534	5.6561e-08	-0.131501	0.148796	-0.1339	0.141458	0.148987	0.101457	0.579344	2.72867e-12	0.47482	3.28289e-08
DPM2	grey	-0.093168	0.307396	0.282601	0.00161139	0.443099	3.20516e-07	0.469473	4.8998e-08	0.5503	5.16784e-11	0.0935703	0.305302	-0.472999	3.76566e-08	-0.222043	0.0139688
DPP3	turquoise	-0.0136763	0.88115	-0.408162	3.05953e-06	-0.570805	6.67557e-12	-0.451725	1.76439e-07	-0.415717	1.91856e-06	-0.22219	0.013904	0.640132	2.04873e-15	0.11734	0.198034
DPP4	turquoise	-0.0641034	0.483005	-0.733242	7.79473e-22	-0.5431	1.02645e-10	-0.297156	0.000887959	-0.410117	2.71447e-06	0.129309	0.155745	0.713623	2.85653e-20	0.568332	8.6088e-12
DPP7	grey	0.102414	0.261646	0.215152	0.0173169	0.0196149	0.830201	-0.0361455	0.692652	-0.00434712	0.962098	-0.147934	0.103924	-0.169693	0.0616779	-0.245569	0.00640385
DPYD	blue	0.194595	0.0317282	0.713394	2.97376e-20	0.327673	0.000229368	0.456006	1.30392e-07	0.336639	0.000149867	0.382642	1.36369e-05	-0.688676	1.84116e-18	0.0650646	0.476453
DPYSL2	blue	0.368657	2.93859e-05	0.807801	2.54906e-29	0.228124	0.011498	0.0276689	0.762252	0.0813362	0.373135	-0.234727	0.00925682	-0.559021	2.20146e-11	-0.494078	7.32245e-09
DPYSL3	blue	0.683417	4.20259e-18	0.6179	3.40936e-14	0.24369	0.00683369	0.153764	0.0908424	0.140055	0.123897	-0.0389014	0.670532	-0.4695	4.88988e-08	-0.313745	0.00043312
DPYSL4	grey	0.267967	0.00284419	0.063015	0.490481	0.0709315	0.437527	-0.0769514	0.399533	-0.0880981	0.334577	-0.101833	0.264375	-0.0687375	0.451868	-0.159756	0.0787986
DR1	turquoise	-0.38366	1.28776e-05	-0.601859	2.26749e-13	-0.278484	0.00189656	0.101944	0.263853	-0.0304121	0.739488	0.45601	1.30354e-07	0.442269	3.39186e-07	0.72969	1.53126e-21
DRAM1	blue	0.439209	4.173e-07	0.790898	2.32772e-27	0.125987	0.166737	-0.0279804	0.759656	-0.0549457	0.547772	-0.18379	0.0427215	-0.595389	4.72762e-13	-0.396875	6.01676e-06
DRAM2	blue	0.236642	0.00868344	0.79251	1.54113e-27	0.405649	3.56432e-06	0.341061	0.000120905	0.377138	1.85254e-05	0.0747629	0.413113	-0.680121	6.98894e-18	-0.284788	0.00147628
DRAP1	turquoise	-0.0124988	0.891317	-0.363625	3.84073e-05	-0.290493	0.00117095	-0.413393	2.21742e-06	-0.427275	9.18883e-07	-0.140985	0.121396	0.443667	3.08322e-07	0.0922407	0.312256
DRD4	blue	0.272456	0.00239704	0.514164	1.38264e-09	0.595702	4.56438e-13	0.339935	0.000127742	0.344502	0.000102071	0.05509	0.54672	-0.605571	1.47642e-13	-0.337588	0.000143157
DRG1	turquoise	-0.101483	0.266031	-0.705539	1.15551e-19	-0.696242	5.44405e-19	-0.673447	1.91804e-17	-0.636803	3.16708e-15	-0.354841	6.06422e-05	0.891674	4.02875e-43	0.156804	0.0845602
DSC1	grey	-0.0438897	0.631214	0.315543	0.000399669	0.61552	4.54679e-14	0.451478	1.79528e-07	0.537505	1.73032e-10	0.1296	0.154808	-0.499636	4.66658e-09	-0.174943	0.0539417
DSCC1	turquoise	-0.184118	0.0423464	-0.623479	1.71936e-14	-0.557094	2.66377e-11	-0.407651	3.1563e-06	-0.404544	3.81024e-06	-0.123914	0.173884	0.743176	1.11198e-22	0.307875	0.00056106
DSN1	turquoise	-0.110084	0.227405	-0.630808	6.84873e-15	-0.607801	1.13795e-13	-0.390892	8.526e-06	-0.39376	7.21991e-06	-0.109601	0.229464	0.765515	9.86686e-25	0.306497	0.00059574
DTD1	turquoise	-0.0416985	0.648367	-0.636671	3.22194e-15	-0.753441	1.35034e-23	-0.748395	3.85583e-23	-0.702719	1.86081e-19	-0.483022	1.75244e-08	0.860536	5.9079e-37	0.0126569	0.889951
DTHD1	turquoise	-0.163592	0.0717852	-0.666343	5.4608e-17	-0.484008	1.62329e-08	-0.465594	6.52394e-08	-0.419914	1.4732e-06	-0.268618	0.00277496	0.737042	3.73972e-22	0.0740516	0.417584
DTL	turquoise	-0.1612	0.0760952	-0.772104	2.21287e-25	-0.723639	4.7217e-21	-0.642591	1.48011e-15	-0.65637	2.26256e-16	-0.306934	0.000584531	0.915753	2.3585e-49	0.213141	0.0184165
DTNA	blue	0.179328	0.0481096	0.602232	2.17239e-13	0.31519	0.000406041	0.356574	5.54741e-05	0.331748	0.000189332	0.219947	0.0149219	-0.564336	1.29267e-11	-0.0743399	0.415768
DTNBP1	grey	-0.165156	0.0690737	-0.109515	0.229829	0.252001	0.00510821	0.0761831	0.404269	0.171785	0.0584931	-0.063899	0.484404	-0.0626568	0.492955	-0.14333	0.115263
DTX3	grey	-0.345197	9.86161e-05	-0.292367	0.00108403	0.379105	1.6615e-05	0.262801	0.00345084	0.362125	4.15618e-05	0.202628	0.0251993	0.0314529	0.730909	0.0562354	0.538401
DTX3L	turquoise	-0.262868	0.00344231	-0.377615	1.80442e-05	-0.322564	0.000290628	-0.194011	0.0322543	-0.2848	0.00147553	0.0753027	0.409738	0.344881	0.000100176	0.321366	0.000307041
DUS1L	turquoise	-0.237551	0.00842249	-0.108888	0.232523	0.154547	0.0891912	0.161312	0.0758889	0.313175	0.000444241	0.0801846	0.379963	0.0907696	0.320069	0.0328614	0.719351
DUS2	blue	0.247299	0.00602946	0.409408	2.83507e-06	-0.10928	0.230837	-0.0196272	0.830096	-0.0620589	0.497099	-0.0465876	0.610363	-0.15486	0.0885373	-0.0973726	0.28598
DUS3L	turquoise	-0.226362	0.0121713	-0.428434	8.52197e-07	-0.284503	0.00149324	-0.292989	0.00105648	-0.155302	0.0876196	-0.20204	0.0256352	0.500261	4.43365e-09	0.0576151	0.528464
DUSP1	blue	0.105025	0.249613	0.527121	4.44779e-10	0.148813	0.101862	0.195958	0.0305289	0.166291	0.0671602	0.160696	0.0770308	-0.464817	6.90605e-08	-0.0322024	0.724751
DUSP11	yellow	-0.266802	0.00297185	-0.304108	0.000660601	-0.0700499	0.443258	0.314658	0.000415829	0.097755	0.284083	0.698609	3.68942e-19	0.139646	0.125007	0.782887	1.71422e-26
DUSP14	turquoise	0.511202	1.77995e-09	0.044142	0.629252	-0.467362	5.72842e-08	-0.327037	0.000236285	-0.360342	4.56267e-05	-0.233875	0.00952247	0.222256	0.0138749	-0.0259262	0.776821
DUSP16	turquoise	-0.204374	0.0239433	-0.723462	4.87757e-21	-0.604281	1.71508e-13	-0.460888	9.18905e-08	-0.463943	7.36133e-08	-0.142403	0.117656	0.768198	5.39972e-25	0.259079	0.00395748
DUSP18	blue	0.113296	0.214044	0.614418	5.19108e-14	0.583743	1.70364e-12	0.348421	8.3965e-05	0.437882	4.56277e-07	0.0330805	0.717558	-0.580428	2.43117e-12	-0.378648	1.70416e-05
DUSP2	turquoise	-0.124104	0.173219	-0.501949	3.85957e-09	-0.383276	1.31596e-05	-0.375884	1.98492e-05	-0.319165	0.00033942	-0.18216	0.0446281	0.537512	1.7292e-10	0.130547	0.151792
DUSP23	blue	0.292314	0.00108641	0.883654	2.28769e-41	0.396215	6.25466e-06	0.27935	0.00183301	0.228653	0.0113025	0.0510429	0.576607	-0.811688	8.46983e-30	-0.313173	0.000444273
DUSP28	brown	-0.0433849	0.635149	0.367429	3.13825e-05	0.719807	9.48896e-21	0.3661	3.36872e-05	0.485	1.50249e-08	-0.0769726	0.399403	-0.580838	2.32695e-12	-0.514593	1.33264e-09
DUSP3	blue	0.281226	0.00170193	0.843622	3.34737e-34	0.286627	0.00137072	0.2429	0.00702201	0.260929	0.00369785	-0.0361953	0.69225	-0.733612	7.26019e-22	-0.342698	0.000111574
DUSP5	turquoise	-0.132436	0.145903	-0.744622	8.31264e-23	-0.662149	9.99416e-17	-0.586087	1.3216e-12	-0.544057	9.37865e-11	-0.291534	0.00112191	0.838339	2.08128e-33	0.165362	0.0687237
DUSP8	grey	-0.068247	0.45511	0.296613	0.000908429	0.546581	7.38113e-11	0.593407	5.90176e-13	0.592158	6.7818e-13	0.412186	2.38948e-06	-0.520702	7.84764e-10	0.0967987	0.288843
DUT	turquoise	-0.2346	0.00929612	-0.79616	5.97765e-28	-0.693231	8.88157e-19	-0.516095	1.17111e-09	-0.502899	3.56842e-09	-0.175968	0.0525287	0.926319	1.04538e-52	0.358501	5.02142e-05
DXO	brown	0.0140363	0.878045	0.261273	0.00365126	0.659018	1.55937e-16	0.253243	0.00488692	0.336951	0.000147627	0.0264061	0.772801	-0.390201	8.8722e-06	-0.313467	0.000438503
DYM	black	0.752781	1.55105e-23	0.183377	0.0431978	-0.307762	0.000563836	-0.535262	2.12736e-10	-0.549262	5.71106e-11	-0.476322	2.93014e-08	0.0943136	0.301459	-0.381542	1.45043e-05
DYNC1I2	black	0.712912	3.23632e-20	0.482766	1.78762e-08	-0.159853	0.0786143	-0.305289	0.000627767	-0.292095	0.00109625	-0.411895	2.43293e-06	-0.139873	0.12439	-0.435969	5.18589e-07
DYNC1LI2	blue	0.17623	0.0521719	0.680976	6.1288e-18	0.58046	2.42279e-12	0.159666	0.0789686	0.298563	0.00083685	-0.271108	0.00252412	-0.66802	4.2771e-17	-0.647614	7.54727e-16
DYNLL1	turquoise	0.182371	0.0443775	-0.0739682	0.41811	-0.626324	1.20622e-14	-0.682696	4.7001e-18	-0.687271	2.29948e-18	-0.469366	4.93873e-08	0.466173	6.25236e-08	-0.116595	0.200915
DYNLL2	turquoise	-0.229959	0.0108319	-0.66059	1.24813e-16	-0.536978	1.8166e-10	-0.396944	5.99213e-06	-0.284725	0.00147999	-0.233823	0.009539	0.70407	1.48195e-19	0.144274	0.112862
DYNLRB2	turquoise	-0.146309	0.107821	-0.637905	2.74354e-15	-0.468515	5.26058e-08	-0.419739	1.48962e-06	-0.410573	2.6394e-06	-0.195791	0.0306736	0.673137	2.00909e-17	0.106656	0.242298
DYNLT1	blue	0.263955	0.00330608	0.68883	1.7967e-18	0.277337	0.00198376	0.103058	0.258643	0.184836	0.0415338	-0.141172	0.120896	-0.561779	1.67195e-11	-0.431521	6.96293e-07
DYSF	blue	0.215842	0.016953	0.602624	2.07674e-13	0.242307	0.00716645	0.0413546	0.651076	0.0817823	0.370511	-0.16272	0.0733327	-0.458038	1.12791e-07	-0.404648	3.78647e-06
E2F2	turquoise	-0.16881	0.0630643	-0.775542	9.9409e-26	-0.71647	1.7261e-20	-0.686181	2.72969e-18	-0.659288	1.50112e-16	-0.408664	2.96717e-06	0.927127	5.52383e-53	0.0878601	0.33589
E2F4	turquoise	-0.376325	1.93741e-05	-0.739979	2.10121e-22	-0.424171	1.12279e-06	-0.379021	1.66922e-05	-0.398907	5.33672e-06	-0.0750447	0.411349	0.713084	3.1398e-20	0.338772	0.000135173
E2F5	turquoise	-0.136415	0.134068	-0.425135	1.05523e-06	0.00714331	0.937757	-0.221043	0.0144169	-0.140312	0.123199	-0.218737	0.0154971	0.329451	0.000211025	-0.0851449	0.351094
E2F7	turquoise	-0.170216	0.0608684	-0.724399	4.10589e-21	-0.661724	1.062e-16	-0.542316	1.10504e-10	-0.517084	1.07521e-09	-0.25328	0.00488039	0.845308	1.84189e-34	0.226085	0.01228
E2F8	turquoise	-0.134856	0.138612	-0.620692	2.42451e-14	-0.576716	3.60334e-12	-0.514126	1.38715e-09	-0.475266	3.17415e-08	-0.265744	0.0030923	0.775359	1.03782e-25	0.112373	0.217827
EAF1	grey	-0.075762	0.40688	-0.089755	0.32553	-0.367938	3.05406e-05	0.0990241	0.277848	-0.0679208	0.457272	0.430131	7.62781e-07	0.122538	0.178749	0.613434	5.84081e-14
EAF2	turquoise	-0.0947061	0.299443	-0.510811	1.84e-09	-0.775525	9.98217e-26	-0.620398	2.51332e-14	-0.679034	8.25274e-18	-0.248433	0.00579459	0.739229	2.43614e-22	0.245407	0.00643987
EBI3	turquoise	-0.208345	0.0212852	-0.80936	1.64347e-29	-0.649071	6.19288e-16	-0.572062	5.86122e-12	-0.529827	3.48835e-10	-0.25678	0.00430281	0.905436	1.76584e-46	0.232713	0.00989574
EBLN2	green	-0.325156	0.000257874	-0.0537654	0.556418	0.543754	9.6508e-11	0.664515	7.11547e-17	0.630403	7.2112e-15	0.529748	3.51342e-10	-0.263123	0.0034099	0.276962	0.00201307
EBNA1BP2	turquoise	-0.0668681	0.464292	-0.674377	1.66902e-17	-0.711292	4.2952e-20	-0.653981	3.15527e-16	-0.649325	5.98252e-16	-0.352531	6.82298e-05	0.842726	4.58614e-34	0.171951	0.0582464
EBPL	turquoise	-0.0876521	0.337039	-0.777056	6.95746e-26	-0.561157	1.77948e-11	-0.601157	2.45764e-13	-0.588998	9.61357e-13	-0.321023	0.000311894	0.805104	5.39473e-29	0.1164	0.201675
ECH1	turquoise	-0.0777428	0.394688	-0.602539	2.09716e-13	-0.312869	0.000450316	-0.471207	4.30637e-08	-0.438663	4.32946e-07	-0.354065	6.30966e-05	0.567696	9.18793e-12	-0.114723	0.208293
ECHDC2	grey	-0.291128	0.00114082	-0.160625	0.077163	0.572717	5.476e-12	0.460432	9.49644e-08	0.604119	1.74752e-13	0.176931	0.0512294	-0.171863	0.0583771	-0.0771323	0.398422
ECHDC3	blue	0.402634	4.27394e-06	0.824684	1.75407e-31	0.316456	0.000383625	0.146184	0.108125	0.114435	0.209444	-0.0816975	0.371009	-0.711972	3.81466e-20	-0.390694	8.62372e-06
ECHS1	blue	0.461424	8.83975e-08	0.643279	1.35056e-15	-0.127978	0.160082	-0.0209022	0.819242	-0.0631398	0.489621	-0.116606	0.200873	-0.359516	4.76334e-05	-0.210208	0.0201283
ECI1	turquoise	0.0752071	0.410335	-0.463873	7.39907e-08	-0.557369	2.59269e-11	-0.604479	1.67612e-13	-0.561865	1.65769e-11	-0.427689	8.94495e-07	0.658154	1.76152e-16	-0.0890573	0.329321
ECM1	blue	0.456446	1.26378e-07	0.59583	4.49904e-13	0.124087	0.17328	0.243872	0.00679115	0.139554	0.12526	0.17251	0.0574211	-0.503513	3.39174e-09	-0.0519376	0.569935
ECT2	turquoise	-0.172249	0.0578059	-0.796614	5.30519e-28	-0.763341	1.59882e-24	-0.638629	2.49582e-15	-0.657656	1.88927e-16	-0.258412	0.00405501	0.946465	9.08143e-61	0.300425	0.000773348
EDAR	brown	-0.106054	0.24498	0.299982	0.000788058	0.78113	2.62681e-26	0.667045	4.931e-17	0.749507	3.06647e-23	0.367742	3.08619e-05	-0.618864	3.03198e-14	-0.0462301	0.613108
EDEM1	turquoise	-0.235831	0.00892229	-0.471886	4.09329e-08	-0.320377	0.000321222	-0.114117	0.210722	-0.0731183	0.423493	0.10776	0.237426	0.53909	1.49375e-10	0.339434	0.000130896
EDEM2	blue	0.370427	2.67173e-05	0.721985	6.39054e-21	0.233778	0.00955327	0.317412	0.000367449	0.236693	0.00866863	0.232222	0.0100571	-0.609685	9.11728e-14	-0.0429895	0.638238
EDF1	turquoise	-0.173388	0.0561453	-0.350217	7.6713e-05	-0.387631	1.02807e-05	-0.137467	0.131064	-0.106081	0.244861	0.0726306	0.4266	0.495368	6.59996e-09	0.326169	0.000246027
EDN1	turquoise	0.539901	1.38517e-10	-0.0773618	0.397016	-0.330243	0.0002033	-0.396152	6.27763e-06	-0.376474	1.92154e-05	-0.37285	2.34298e-05	0.225613	0.0124677	-0.269682	0.00266518
EDRF1	green	-0.320786	0.000315287	-0.00206301	0.982008	0.456825	1.2301e-07	0.728208	2.02333e-21	0.686164	2.73696e-18	0.661864	1.04096e-16	-0.22663	0.0120667	0.434504	5.71714e-07
EEF1A1	turquoise	-0.143637	0.114477	-0.342578	0.000112233	-0.386538	1.09415e-05	-0.341418	0.000118813	-0.210184	0.0201425	-0.238666	0.00811174	0.524919	5.41147e-10	0.0260763	0.775563
EEF1A2	turquoise	-0.0157241	0.863515	-0.307581	0.000568294	-0.337839	0.000141429	-0.345984	9.48363e-05	-0.326885	0.000237965	-0.262887	0.00343983	0.373637	2.24468e-05	-0.0426892	0.640588
EEF1B2	yellow	-0.24599	0.00631091	-0.182849	0.0438135	0.0763649	0.403145	0.443104	3.20419e-07	0.249401	0.0056007	0.711358	4.24567e-20	-0.0478959	0.60036	0.785808	8.35985e-27
EEF2	turquoise	-0.131007	0.15034	-0.667261	4.77828e-17	-0.244799	0.00657695	-0.288458	0.00127253	-0.262492	0.00349056	-0.0862557	0.344822	0.599726	2.89444e-13	0.173111	0.0565456
EEF2K	turquoise	0.468029	5.45312e-08	0.153939	0.0904716	-0.431433	7.00312e-07	-0.483721	1.65996e-08	-0.530586	3.25727e-10	-0.391569	8.19914e-06	0.168347	0.063801	-0.206382	0.0225655
EEPD1	blue	0.182198	0.0445824	0.592003	6.89911e-13	0.220566	0.0146346	0.0743108	0.415951	0.0468638	0.608245	-0.0266793	0.770516	-0.415747	1.91496e-06	-0.252359	0.00504355
EFCAB11	turquoise	0.152479	0.0936084	-0.309352	0.000525951	-0.663921	7.75095e-17	-0.521919	7.05315e-10	-0.526679	4.62689e-10	-0.301407	0.000741694	0.573983	4.79946e-12	0.0417682	0.647819
EFCAB14	brown	-0.102279	0.262281	0.557864	2.46886e-11	0.819645	8.18362e-31	0.720771	7.96903e-21	0.759729	3.52425e-24	0.368302	2.9951e-05	-0.777506	6.25493e-26	-0.140071	0.123851
EFEMP2	grey	0.517714	1.01812e-09	0.210368	0.0200315	0.17339	0.0561418	-0.0481177	0.598672	-0.0576414	0.528276	-0.146636	0.107028	-0.201131	0.0263206	-0.301254	0.000746534
EFHD1	grey	-0.0636337	0.486223	0.0262394	0.774197	0.351634	7.14083e-05	0.354717	6.10273e-05	0.319386	0.000336043	0.287481	0.00132411	-0.24602	0.0063043	0.104304	0.252897
EFNB1	blue	0.404144	3.90331e-06	0.728226	2.01655e-21	0.386916	1.07088e-05	0.221582	0.0141737	0.18911	0.0369657	0.0327437	0.720314	-0.593117	6.09556e-13	-0.300182	0.000781383
EFR3A	blue	0.297418	0.000878197	0.78371	1.40182e-26	0.463453	7.62888e-08	0.149987	0.0991594	0.256171	0.00439863	-0.259134	0.00394947	-0.688144	2.00327e-18	-0.616847	3.87374e-14
EGLN1	turquoise	0.194386	0.0319154	-0.00960511	0.916374	-0.375003	2.08326e-05	-0.225032	0.012702	-0.219578	0.0150954	-0.115237	0.206249	0.186664	0.0395253	0.0151045	0.868844
EGR1	turquoise	0.14457	0.112118	-0.241685	0.00732067	-0.551152	4.75958e-11	-0.589437	9.16077e-13	-0.628382	9.31298e-15	-0.345529	9.70025e-05	0.408162	3.05955e-06	-0.0605925	0.50734
EGR3	turquoise	-0.134385	0.14001	-0.6236	1.69368e-14	-0.617558	3.55391e-14	-0.513652	1.44458e-09	-0.536359	1.92336e-10	-0.202876	0.0250174	0.704497	1.3788e-19	0.231008	0.0104666
EHD1	turquoise	-0.420711	1.40052e-06	-0.763035	1.71054e-24	-0.037249	0.683762	-0.0984434	0.280689	-0.00349996	0.96948	-0.0237124	0.79544	0.543356	1.00205e-10	0.151174	0.0964819
EHD4	blue	0.403188	4.13423e-06	0.820066	7.20874e-31	0.0634001	0.487828	-0.00603729	0.947379	0.011217	0.902405	-0.173684	0.0557198	-0.513589	1.45237e-09	-0.353518	6.4884e-05
EID1	turquoise	-0.129003	0.156736	-0.526489	4.70577e-10	-0.339712	0.000129136	-0.442288	3.38748e-07	-0.381768	1.43221e-05	-0.284058	0.00152019	0.542744	1.06144e-10	-0.0203334	0.82408
EID2	grey	-0.225317	0.0125864	-0.140106	0.123757	0.207584	0.021774	0.330955	0.000196578	0.351065	7.34962e-05	0.337607	0.000143022	0.0536156	0.55752	0.251917	0.0051235
EID3	turquoise	-0.331326	0.000193153	-0.387148	1.0568e-05	-0.22159	0.0141701	0.0481244	0.598621	0.121787	0.181447	0.171034	0.0596204	0.371294	2.54941e-05	0.348267	8.46163e-05
EIF1	grey	-0.193124	0.0330668	-0.131358	0.14924	0.027107	0.766941	0.0481019	0.598792	0.218696	0.0155169	-0.0521987	0.567994	0.0883381	0.333257	-0.052043	0.569151
EIF1AY	grey	0.0502588	0.582484	-0.122355	0.179403	-0.166279	0.0671803	-0.22657	0.0120898	-0.246922	0.00610939	-0.126626	0.164581	0.197335	0.0293564	-0.0568328	0.534087
EIF1B	grey	-0.180714	0.046378	-0.000311607	0.997282	-0.0394677	0.666021	0.313	0.000447711	0.324834	0.000261751	0.34632	9.32611e-05	0.011206	0.9025	0.311265	0.000483474
EIF2AK1	turquoise	-0.172987	0.0567243	-0.682989	4.49147e-18	-0.624751	1.46794e-14	-0.464931	6.84858e-08	-0.407273	3.22968e-06	-0.245554	0.00640724	0.798766	3.00364e-28	0.178117	0.0496652
EIF2AK2	turquoise	-0.319526	0.000333901	-0.402635	4.27367e-06	-0.186748	0.0394347	0.0518907	0.570283	0.0657296	0.471949	0.10781	0.237211	0.265889	0.00307553	0.277037	0.00200715
EIF2AK4	green	-0.164947	0.0694308	0.276162	0.00207685	0.568273	8.66095e-12	0.856276	3.14613e-36	0.704468	1.38554e-19	0.715972	1.88582e-20	-0.604671	1.63929e-13	0.353006	6.66001e-05
EIF2B2	turquoise	0.147747	0.104367	-0.40584	3.52334e-06	-0.73398	6.76503e-22	-0.711129	4.41836e-20	-0.679471	7.72022e-18	-0.50246	3.7003e-09	0.719139	1.07036e-20	-0.0571699	0.531661
EIF2D	turquoise	-0.202158	0.0255468	-0.562096	1.61963e-11	-0.183943	0.0425457	-0.299388	0.00080814	-0.206292	0.0226262	-0.239719	0.00782756	0.514014	1.4005e-09	-0.024099	0.79218
EIF2S3	brown	-0.0757829	0.40675	0.140489	0.122724	0.707207	8.69369e-20	0.515621	1.21989e-09	0.581557	2.1548e-12	0.227742	0.0116411	-0.420905	1.38334e-06	-0.11407	0.21091
EIF3A	yellow	-0.306887	0.000585745	-0.437455	4.69529e-07	-0.303416	0.000680549	0.204283	0.0240076	0.0244874	0.788909	0.605746	1.44674e-13	0.349263	8.04895e-05	0.867355	3.60764e-38
EIF3B	turquoise	-0.0239325	0.793584	-0.278014	0.00193185	-0.418247	1.63688e-06	-0.408826	2.93784e-06	-0.329646	0.000209097	-0.303319	0.000683399	0.483691	1.66384e-08	0.0169283	0.853176
EIF3F	red	-0.343129	0.000109232	0.00573798	0.949985	0.395984	6.33986e-06	0.617226	3.69973e-14	0.539148	1.48583e-10	0.673524	1.89613e-17	-0.261339	0.00364242	0.446323	2.56917e-07
EIF3I	turquoise	0.0391894	0.668237	-0.613388	5.87243e-14	-0.760393	3.0505e-24	-0.669783	3.30232e-17	-0.602567	2.09021e-13	-0.459554	1.0117e-07	0.863368	1.88443e-37	0.0317578	0.728401
EIF3L	grey	-0.0152865	0.867279	0.11905	0.191531	0.114468	0.209314	0.2259	0.0123534	0.343075	0.000109525	0.0907265	0.3203	-0.038207	0.67608	0.00211743	0.981533
EIF3M	yellow	-0.307222	0.000577253	-0.513746	1.43295e-09	-0.231523	0.0102911	0.208371	0.0212684	-0.0106741	0.907107	0.677146	1.09972e-17	0.343581	0.000106824	0.873991	2.03665e-39
EIF4A1	turquoise	0.140186	0.12354	-0.218861	0.0154375	-0.69867	3.6526e-19	-0.678651	8.74975e-18	-0.60588	1.42435e-13	-0.476659	2.85609e-08	0.602736	2.05003e-13	-0.0515362	0.572923
EIF4A2	brown	-0.216369	0.0166797	0.276198	0.00207398	0.814844	3.39784e-30	0.711374	4.23379e-20	0.806669	3.49663e-29	0.379574	1.61871e-05	-0.598909	3.17649e-13	-0.0617957	0.498929
EIF4A3	turquoise	-0.0838895	0.358268	-0.652423	3.91335e-16	-0.763278	1.62102e-24	-0.641894	1.62354e-15	-0.644253	1.18602e-15	-0.277177	0.00199623	0.872901	3.30222e-39	0.257928	0.00412706
EIF4B	brown	-0.0112959	0.901722	0.466241	6.22125e-08	0.681468	5.68177e-18	0.544484	9.00778e-11	0.662748	9.17277e-17	0.19922	0.0278132	-0.589852	8.75143e-13	-0.231766	0.0102094
EIF4E2	turquoise	0.0655336	0.473274	-0.388655	9.69593e-06	-0.732235	9.44919e-22	-0.634173	4.4515e-15	-0.578104	3.11226e-12	-0.416279	1.85231e-06	0.722541	5.77367e-21	0.0371132	0.684854
EIF4E3	turquoise	-0.269268	0.00270741	-0.736812	3.91099e-22	-0.534112	2.36382e-10	-0.491035	9.33887e-09	-0.430192	7.59761e-07	-0.233156	0.0097519	0.768708	4.81173e-25	0.173908	0.0553999
EIF4EBP1	turquoise	0.20006	0.0271487	0.0672924	0.461455	-0.408631	2.97317e-06	-0.377787	1.78736e-05	-0.399845	5.04784e-06	-0.23334	0.00969286	0.157954	0.0822765	-0.0752801	0.409879
EIF4ENIF1	turquoise	-0.250883	0.00531501	-0.573124	5.24908e-12	-0.478955	2.39724e-08	-0.473974	3.49921e-08	-0.39605	6.31558e-06	-0.220947	0.0144601	0.706993	9.01768e-20	0.173219	0.0563884
EIF4G2	turquoise	0.17324	0.0563583	-0.036252	0.691792	-0.361683	4.25371e-05	-0.27757	0.00196576	-0.244062	0.00674678	-0.145072	0.110864	0.317326	0.000368875	0.0136202	0.881634
EIF4G3	grey	0.239575	0.00786599	0.25303	0.00492429	-0.248983	0.00568383	-0.3597	4.71802e-05	-0.210768	0.0197909	-0.580198	2.49169e-12	0.0297163	0.745241	-0.492323	8.42804e-09
EIF5	grey	-0.143806	0.114046	0.0882186	0.333914	0.0923266	0.311804	0.350978	7.3819e-05	0.392421	7.80432e-06	0.274431	0.00222126	-0.175275	0.0534807	0.17674	0.0514847
EIF5A	turquoise	0.0635174	0.487022	-0.35573	5.79368e-05	-0.333747	0.000172158	-0.175802	0.052755	-0.226706	0.0120371	0.0532702	0.560065	0.366414	3.31288e-05	0.306977	0.000583452
EIF5B	turquoise	-0.15406	0.0902166	-0.604253	1.72063e-13	-0.436554	4.98708e-07	-0.483239	1.72315e-08	-0.505157	2.95883e-09	-0.269032	0.00273174	0.623043	1.81463e-14	0.137903	0.129835
ELAC2	turquoise	-0.183798	0.0427122	-0.662623	9.33869e-17	-0.411467	2.498e-06	-0.489835	1.02728e-08	-0.460201	9.6559e-08	-0.228091	0.0115102	0.718679	1.16273e-20	0.155637	0.0869303
ELANE	turquoise	-0.0764727	0.40248	-0.143168	0.115678	-0.244886	0.00655714	-0.194596	0.0317272	-0.280986	0.00171824	-0.0112111	0.902456	0.188975	0.0371023	0.131779	0.147931
ELF4	turquoise	0.212985	0.018504	-0.334548	0.000165698	-0.349353	8.01252e-05	-0.567517	9.35702e-12	-0.524583	5.57527e-10	-0.570945	6.57965e-12	0.429421	7.99032e-07	-0.374724	2.11527e-05
ELL2	turquoise	0.278535	0.00189274	-0.47811	2.55733e-08	-0.778957	4.42783e-26	-0.749459	3.09661e-23	-0.771555	2.51116e-25	-0.421207	1.35703e-06	0.762451	1.94515e-24	0.0718685	0.431481
ELMOD2	blue	0.416578	1.81789e-06	0.592232	6.72613e-13	0.00523908	0.954328	-0.0758015	0.406635	-0.159415	0.0794469	-0.122809	0.177783	-0.394005	7.11781e-06	-0.269402	0.00269364
ELMOD3	grey	-0.0366398	0.688664	0.0809847	0.375211	0.39023	8.85734e-06	0.143154	0.115714	0.249629	0.00555592	-0.0973149	0.286267	-0.180629	0.0464824	-0.298889	0.000825382
ELOF1	turquoise	-0.0905912	0.321025	-0.253474	0.00484663	-0.398399	5.49962e-06	-0.192137	0.0339912	-0.161481	0.0755788	-0.025401	0.781228	0.40975	2.77629e-06	0.236628	0.00868741
ELOVL4	turquoise	-0.210958	0.0196778	-0.555575	3.09343e-11	-0.270557	0.00257781	-0.337952	0.000140653	-0.272616	0.00238235	-0.213301	0.0183266	0.588593	1.00505e-12	-0.0203318	0.824094
ELOVL5	turquoise	-0.141137	0.12099	-0.547785	6.58003e-11	-0.499933	4.5545e-09	-0.270823	0.00255176	-0.351353	7.24341e-05	0.0837587	0.35902	0.574149	4.71723e-12	0.449945	1.99845e-07
ELOVL6	turquoise	-0.0504591	0.58098	-0.515747	1.2068e-09	-0.585846	1.35665e-12	-0.469726	4.80859e-08	-0.500344	4.40357e-09	-0.183576	0.0429671	0.670837	2.82678e-17	0.19135	0.0347442
ELP6	turquoise	-0.134733	0.138978	-0.584136	1.63276e-12	-0.552054	4.36137e-11	-0.538018	1.65e-10	-0.497713	5.45871e-09	-0.303619	0.000674658	0.737457	3.44856e-22	0.112742	0.21631
EMB	yellow	-0.388741	9.64838e-06	-0.470295	4.60949e-08	-0.182142	0.0446498	0.149704	0.0998051	-0.021372	0.815251	0.453217	1.58867e-07	0.23677	0.00864636	0.695662	5.98484e-19
EMC1	blue	0.364408	3.68512e-05	0.739521	2.30008e-22	0.480127	2.19121e-08	0.203007	0.0249224	0.182149	0.0446407	-0.0255946	0.779602	-0.677856	9.87443e-18	-0.358769	4.952e-05
EMC9	turquoise	-0.0558719	0.541034	-0.70606	1.05751e-19	-0.625786	1.29022e-14	-0.553655	3.73239e-11	-0.565607	1.1366e-11	-0.241639	0.00733202	0.84647	1.21481e-34	0.198714	0.0282211
EME1	turquoise	-0.0697238	0.445388	-0.551627	4.54563e-11	-0.572597	5.54463e-12	-0.445339	2.74925e-07	-0.416171	1.86482e-06	-0.20959	0.0205061	0.722729	5.57898e-21	0.183611	0.0429271
EMG1	turquoise	-0.0278409	0.760818	-0.269032	0.00273175	-0.332576	0.000182038	-0.395865	6.3843e-06	-0.415364	1.96144e-06	-0.196382	0.0301638	0.39415	7.0579e-06	0.101508	0.265912
EMILIN1	blue	0.733613	7.2588e-22	0.525577	5.10397e-10	0.0865442	0.343205	-0.0345893	0.705259	-0.111576	0.221128	-0.141147	0.120963	-0.385769	1.143e-05	-0.303402	0.000680978
EMILIN2	blue	0.181178	0.0458107	0.90952	1.41426e-47	0.389527	9.22278e-06	0.358729	4.9623e-05	0.347009	9.01137e-05	0.0963569	0.29106	-0.796704	5.18089e-28	-0.269101	0.00272466
EML3	grey	-0.258402	0.00405649	-0.220109	0.0148461	0.477548	2.6692e-08	0.338522	0.00013682	0.431619	6.91814e-07	0.184403	0.0420215	-0.138409	0.128419	0.0283114	0.756901
EMP1	blue	0.354446	6.188e-05	0.900186	3.85069e-45	0.435066	5.50758e-07	0.388983	9.5154e-06	0.379304	1.64323e-05	0.0991296	0.277334	-0.797848	3.83203e-28	-0.307808	0.000562711
ENDOG	turquoise	0.0414172	0.650583	-0.382873	1.34613e-05	-0.467339	5.73808e-08	-0.420604	1.4101e-06	-0.43316	6.24972e-07	-0.182949	0.0436966	0.569815	7.39289e-12	0.11966	0.189248
ENG	blue	0.435796	5.24621e-07	0.9047	2.74944e-46	0.32751	0.000231115	0.283594	0.00154867	0.238354	0.00819755	0.0999814	0.273205	-0.746388	5.81215e-23	-0.245313	0.00646089
ENGASE	brown	-0.104235	0.253215	0.355703	5.80163e-05	0.745276	7.2836e-23	0.604328	1.70565e-13	0.617607	3.5327e-14	0.344968	9.97432e-05	-0.572783	5.43869e-12	-0.105786	0.246182
ENO1	turquoise	0.214664	0.0175785	-0.495501	6.52943e-09	-0.789384	3.41731e-27	-0.852847	1.16351e-35	-0.835228	5.92252e-33	-0.600152	2.75711e-13	0.772588	1.97897e-25	-0.114778	0.208074
ENO2	grey	0.359656	4.72881e-05	0.168263	0.0639361	0.233312	0.00970177	-0.0695268	0.446679	-0.023806	0.794651	-0.21262	0.0187111	-0.16918	0.0624804	-0.392874	7.60177e-06
ENOSF1	grey	-0.00798666	0.930426	0.408809	2.94092e-06	0.47724	2.73264e-08	0.677298	1.07468e-17	0.580409	2.43603e-12	0.639999	2.08491e-15	-0.53079	3.19767e-10	0.299096	0.000818196
ENPP2	turquoise	-0.107107	0.240302	-0.403049	4.16884e-06	-0.431554	6.94762e-07	-0.340605	0.000123632	-0.353426	6.5191e-05	-0.0863647	0.344211	0.494357	7.15991e-09	0.204757	0.0236755
ENPP3	turquoise	-0.0883124	0.333398	-0.48808	1.18012e-08	-0.331069	0.000195515	-0.298062	0.000854716	-0.243575	0.0068609	-0.145168	0.110625	0.549909	5.36639e-11	0.086281	0.34468
ENPP4	turquoise	0.024121	0.791995	-0.28433	0.00150369	-0.327641	0.000229705	-0.297539	0.000873755	-0.342818	0.00011092	-0.0913192	0.317135	0.339437	0.000130874	0.0955046	0.295368
ENTPD1	turquoise	-0.103999	0.254295	-0.4729	3.79356e-08	-0.450573	1.91266e-07	-0.407997	3.09043e-06	-0.371509	2.51985e-05	-0.208243	0.0213504	0.564674	1.24929e-11	0.0933523	0.306435
ENTPD4	grey	-0.0939952	0.303101	0.229081	0.0111461	0.407812	3.1255e-06	0.378888	1.68165e-05	0.517271	1.05793e-09	0.00699492	0.939048	-0.352746	6.74861e-05	-0.296015	0.000931453
ENY2	turquoise	0.113107	0.214816	-0.413977	2.1384e-06	-0.77627	8.37774e-26	-0.615812	4.38941e-14	-0.631747	6.07599e-15	-0.30901	0.000533899	0.75368	1.28415e-23	0.153	0.0924787
EOMES	turquoise	-0.18033	0.0468526	-0.55994	2.00924e-11	-0.407698	3.14718e-06	-0.387388	1.04241e-05	-0.320094	0.000325395	-0.241412	0.00738932	0.633878	4.62389e-15	0.045445	0.619157
EP400	brown	-0.0671092	0.462679	0.486447	1.3417e-08	0.893154	1.84663e-43	0.687507	2.21529e-18	0.738745	2.67964e-22	0.367154	3.18472e-05	-0.730767	1.2491e-21	-0.146651	0.106991
EPAS1	turquoise	0.0264966	0.772044	-0.163924	0.0712024	-0.272487	0.00239413	-0.373501	2.26141e-05	-0.346618	9.18903e-05	-0.34656	9.21529e-05	0.244684	0.00660319	-0.249082	0.00566398
EPB41L3	blue	0.520278	8.1444e-10	0.800175	2.06151e-28	0.230726	0.0105635	0.0302774	0.740601	-0.0195411	0.83083	-0.112258	0.2183	-0.614371	5.22041e-14	-0.367002	3.21071e-05
EPC1	green	-0.294819	0.000979173	0.11869	0.192888	0.579155	2.78388e-12	0.667416	4.67129e-17	0.736839	3.89027e-22	0.435992	5.1781e-07	-0.398256	5.54605e-06	0.109506	0.229869
EPDR1	blue	0.22878	0.0112559	0.438449	4.39233e-07	0.0999297	0.273455	0.0926496	0.310106	-0.00606791	0.947113	0.0990841	0.277555	-0.342416	0.000113132	-0.04963	0.587217
EPGN	turquoise	-0.215017	0.0173889	-0.540501	1.30982e-10	-0.359025	4.88656e-05	-0.208955	0.0209001	-0.23746	0.00844823	0.0411833	0.652427	0.521686	7.1991e-10	0.365215	3.53089e-05
EPHA1	brown	-0.0707856	0.438472	0.478639	2.45604e-08	0.851811	1.71578e-35	0.700365	2.75781e-19	0.724432	4.08132e-21	0.389896	9.02949e-06	-0.712192	3.67118e-20	-0.113571	0.212928
EPHA4	grey	-0.107816	0.237183	0.341761	0.000116828	0.638814	2.43592e-15	0.541437	1.19996e-10	0.608751	1.01783e-13	0.278405	0.00190243	-0.53126	3.0644e-10	-0.139778	0.124647
EPHB6	brown	-0.0168995	0.853423	0.636607	3.24884e-15	0.828365	5.51737e-32	0.584345	1.5963e-12	0.657542	1.91985e-16	0.227841	0.0116038	-0.771504	2.54063e-25	-0.289415	0.00122381
EPHX1	blue	0.191868	0.0342478	0.743224	1.10133e-22	0.278484	0.00189651	0.227252	0.0118268	0.252939	0.0049403	0.0363335	0.691134	-0.560348	1.92919e-11	-0.252995	0.0049304
EPHX2	green	-0.171044	0.059605	0.139708	0.124839	0.63061	7.02347e-15	0.684704	3.43964e-18	0.728464	1.92832e-21	0.479461	2.30614e-08	-0.411893	2.43315e-06	0.154927	0.088397
EPM2AIP1	brown	-0.141382	0.12034	0.229228	0.0110931	0.758703	4.39987e-24	0.422774	1.22797e-06	0.46827	5.35656e-08	0.166551	0.0667267	-0.473281	3.68674e-08	-0.239487	0.00788928
EPN1	blue	0.42692	9.4027e-07	0.797256	4.48054e-28	0.24846	0.00578914	0.045879	0.61581	0.0289406	0.751672	-0.136445	0.133982	-0.632097	5.81027e-15	-0.401662	4.5299e-06
EPS8	blue	0.312227	0.000463328	0.547576	6.7131e-11	0.283285	0.00156797	0.216243	0.0167447	0.199849	0.0273144	0.00846827	0.926242	-0.515612	1.22089e-09	-0.263065	0.00341722
EPSTI1	turquoise	-0.233602	0.00960912	-0.693943	7.91501e-19	-0.547778	6.58453e-11	-0.491997	8.64998e-09	-0.519635	8.61434e-10	-0.150138	0.0988149	0.687433	2.24131e-18	0.271164	0.00251873
ERAL1	turquoise	-0.0420735	0.645418	-0.559922	2.01282e-11	-0.701382	2.32805e-19	-0.663433	8.31428e-17	-0.569341	7.76189e-12	-0.441346	3.61147e-07	0.840675	9.35356e-34	0.0481758	0.59823
ERAP2	turquoise	-0.0839176	0.358106	-0.19617	0.0303458	-0.0227313	0.80373	-0.0989016	0.278446	0.0124973	0.89133	-0.175307	0.0534359	0.136618	0.133484	-0.131519	0.14874
ERCC5	brown	-0.133649	0.142214	0.33587	0.000155518	0.854984	5.16997e-36	0.810012	1.3664e-29	0.857554	1.91641e-36	0.458032	1.1284e-07	-0.656209	2.31401e-16	-0.0369899	0.685845
ERCC6L	turquoise	-0.165627	0.0682752	-0.589691	8.90807e-13	-0.578416	3.01118e-12	-0.420385	1.42985e-06	-0.446095	2.60986e-07	-0.0920416	0.313306	0.720734	8.02349e-21	0.327788	0.00022814
ERGIC2	yellow	-0.298458	0.00084056	-0.131295	0.149439	0.134711	0.139044	0.623394	1.73752e-14	0.426997	9.3562e-07	0.791331	2.08447e-27	-0.163809	0.0714031	0.75522	9.27248e-24
ERH	turquoise	-0.25016	0.00545279	-0.727861	2.15906e-21	-0.704886	1.29099e-19	-0.529463	3.60478e-10	-0.493874	7.44332e-09	-0.214839	0.0174842	0.89656	2.93338e-44	0.284236	0.00150933
ERI1	turquoise	-0.223083	0.0135159	-0.539634	1.42006e-10	-0.453678	1.53781e-07	-0.212264	0.0189144	-0.33614	0.000153513	0.195622	0.0308206	0.522782	6.53698e-10	0.623628	1.6879e-14
ERICH1	grey	-0.156747	0.0846762	0.34508	9.91916e-05	0.521261	7.47257e-10	0.407466	3.19209e-06	0.456528	1.25638e-07	0.194463	0.0318457	-0.488421	1.14885e-08	-0.129034	0.156632
ERMP1	grey	0.0254543	0.78078	0.151737	0.0952332	0.0472146	0.60556	-0.0824182	0.366789	-0.00407218	0.964493	-0.187296	0.0388502	-0.012206	0.893848	-0.270709	0.00256284
ERP27	brown	-0.139137	0.126403	0.307425	0.000572176	0.73929	2.40736e-22	0.622442	1.95455e-14	0.664283	7.35694e-17	0.312797	0.000451756	-0.563635	1.38751e-11	-0.125248	0.169261
ERP29	grey	-0.0105741	0.907973	0.0259358	0.776741	0.0947201	0.299371	-0.0605795	0.507431	-0.0486093	0.594938	-0.130565	0.151734	-0.0545565	0.550616	-0.220509	0.0146608
ERP44	grey	-0.114421	0.209503	0.0825806	0.365842	0.308248	0.000551991	0.606619	1.30681e-13	0.533508	2.49799e-10	0.610343	8.4357e-14	-0.257556	0.00418327	0.408179	3.05634e-06
ESCO1	red	-0.174825	0.0541064	-0.0398346	0.663104	0.0647238	0.47877	0.479358	2.32444e-08	0.362929	3.98404e-05	0.644779	1.10541e-15	-0.0852235	0.350648	0.613251	5.96957e-14
ESCO2	turquoise	-0.0902494	0.322861	-0.506778	2.58435e-09	-0.547996	6.44836e-11	-0.406269	3.43292e-06	-0.397667	5.74232e-06	-0.132366	0.146119	0.63777	2.79225e-15	0.275317	0.00214625
ESD	turquoise	0.0675042	0.460043	0.144234	0.112962	-0.251269	0.00524277	-0.0725179	0.42732	-0.099335	0.276335	0.0330047	0.718178	0.095293	0.296444	0.0851635	0.350988
ESPL1	turquoise	-0.121096	0.183953	-0.720264	8.73647e-21	-0.7329	8.32124e-22	-0.645463	1.00863e-15	-0.609887	8.90249e-14	-0.374126	2.18556e-05	0.926342	1.02612e-52	0.106427	0.243315
ESYT1	turquoise	-0.291312	0.00113223	-0.380752	1.51594e-05	-0.206925	0.022205	-0.105153	0.249036	0.0141261	0.877271	-0.0951082	0.297386	0.453194	1.5912e-07	0.0788339	0.388066
ESYT2	brown	-0.00932377	0.918815	0.277044	0.00200658	0.81591	2.48618e-30	0.418081	1.65405e-06	0.524281	5.72647e-10	0.0396536	0.664543	-0.565483	1.15094e-11	-0.40257	4.29033e-06
ETF1	turquoise	-0.0279566	0.759855	-0.388524	9.76906e-06	-0.728501	1.91515e-21	-0.437107	4.80607e-07	-0.455117	1.38898e-07	-0.0972761	0.28646	0.684253	3.6901e-18	0.352912	6.69207e-05
ETFA	turquoise	0.0831409	0.362588	-0.561655	1.69282e-11	-0.827047	8.37522e-32	-0.842271	5.37574e-34	-0.807552	2.73316e-29	-0.557168	2.6445e-11	0.853926	7.73892e-36	-0.0209101	0.819174
ETFDH	turquoise	0.224071	0.0130977	-0.431504	6.97067e-07	-0.582265	1.99738e-12	-0.612103	6.84558e-14	-0.592246	6.71541e-13	-0.435107	5.49251e-07	0.65808	1.78011e-16	-0.0687087	0.452058
ETNK1	turquoise	-0.261838	0.00357595	-0.411308	2.5226e-06	-0.357636	5.25144e-05	-0.156584	0.0850033	-0.132874	0.144563	0.0596682	0.51385	0.458638	1.08047e-07	0.355627	5.82428e-05
ETS1	grey	-0.181056	0.0459596	0.0778104	0.394276	0.605209	1.53995e-13	0.478452	2.49136e-08	0.544608	8.90254e-11	0.109529	0.229769	-0.396666	6.0912e-06	-0.207121	0.0220762
ETS2	turquoise	-0.0802596	0.379516	-0.0296761	0.745574	-0.10271	0.260265	-0.281236	0.00170126	-0.264337	0.00325931	-0.216684	0.0165177	0.0639663	0.483943	-0.147389	0.105218
ETV7	turquoise	-0.217225	0.0162432	-0.688895	1.77821e-18	-0.539236	1.4736e-10	-0.468307	5.34215e-08	-0.477727	2.63303e-08	-0.162153	0.0743544	0.696625	5.113e-19	0.263125	0.00340966
EVA1B	turquoise	-0.00054691	0.99523	-0.274383	0.00222532	-0.524713	5.51123e-10	-0.489549	1.05078e-08	-0.506625	2.61783e-09	-0.249237	0.00563324	0.461166	9.00633e-08	0.0403283	0.659188
EVI5	green	-0.214503	0.0176654	0.231425	0.0103244	0.561742	1.67828e-11	0.825512	1.35539e-31	0.678824	8.5214e-18	0.684354	3.6329e-18	-0.538806	1.5338e-10	0.331589	0.000190763
EVL	grey	-0.0393393	0.667043	0.438685	4.32311e-07	0.650772	4.91007e-16	0.479431	2.31147e-08	0.644509	1.14616e-15	0.0339571	0.710404	-0.595161	4.84991e-13	-0.383288	1.31505e-05
EWSR1	turquoise	-0.238196	0.00824133	-0.477576	2.66359e-08	-0.435212	5.45438e-07	-0.149711	0.0997897	-0.171801	0.0584686	0.125065	0.169888	0.5845	1.56975e-12	0.402624	4.27665e-06
EXD2	blue	0.362675	4.03768e-05	0.610719	8.0682e-14	0.500533	4.33585e-09	0.247097	0.00607216	0.213895	0.0179974	0.0284473	0.755771	-0.572917	5.36309e-12	-0.329919	0.000206424
EXO5	turquoise	-0.243486	0.006882	-0.282692	0.00160554	-0.165933	0.0677582	-0.220174	0.0148157	-0.126406	0.16532	-0.188798	0.0372839	0.395032	6.70347e-06	-0.046456	0.611373
EXOC2	turquoise	-0.148535	0.102511	-0.497104	5.73546e-09	-0.161445	0.0756441	-0.236373	0.00876189	-0.221512	0.0142052	-0.125756	0.167524	0.426883	9.42544e-07	0.061973	0.497696
EXOC4	grey	0.0561679	0.538889	0.368986	2.88723e-05	0.0785952	0.38951	0.357713	5.23061e-05	0.315382	0.000402571	0.356986	5.43084e-05	-0.297509	0.000874842	0.213008	0.0184913
EXOG	turquoise	0.679993	7.12723e-18	0.0112927	0.90175	-0.364676	3.63309e-05	-0.429243	8.08408e-07	-0.410585	2.63751e-06	-0.442413	3.35872e-07	0.212984	0.0185045	-0.289561	0.00121652
EXOSC1	grey	-0.113976	0.211289	0.0946584	0.299688	0.243465	0.00688703	0.455464	1.35515e-07	0.416261	1.85441e-06	0.341416	0.000118821	-0.222153	0.0139204	0.138492	0.128188
EXOSC2	turquoise	-0.420908	1.38313e-06	-0.606157	1.37908e-13	-0.205997	0.0228245	-0.120507	0.186113	-0.0549204	0.547957	-0.0552249	0.545737	0.472046	4.04451e-08	0.21826	0.0157293
EXOSC3	turquoise	-0.137322	0.131476	-0.67625	1.25927e-17	-0.737126	3.67845e-22	-0.645128	1.05488e-15	-0.645884	9.53103e-16	-0.308011	0.000557742	0.891135	5.33493e-43	0.215194	0.0172943
EXOSC5	turquoise	0.243578	0.00686011	-0.430001	7.69329e-07	-0.598223	3.43359e-13	-0.548355	6.23049e-11	-0.561651	1.6936e-11	-0.264581	0.00322977	0.613985	5.468e-14	0.167837	0.0646222
EXOSC6	turquoise	-0.135159	0.13772	-0.584108	1.63774e-12	-0.3967	6.07891e-06	-0.486758	1.30946e-08	-0.362364	4.10438e-05	-0.290815	0.00115559	0.656081	2.356e-16	0.0379317	0.678284
EXOSC8	turquoise	-0.360397	4.54969e-05	-0.703226	1.70881e-19	-0.439009	4.22969e-07	-0.140881	0.121673	-0.162384	0.0739367	0.170687	0.0601482	0.719685	9.70006e-21	0.53691	1.82806e-10
EXOSC9	turquoise	-0.270504	0.00258298	-0.625532	1.33185e-14	-0.536732	1.85837e-10	-0.209744	0.0204112	-0.204966	0.0235299	0.101727	0.264874	0.70764	8.07265e-20	0.50196	3.85589e-09
EXT2	blue	0.0514718	0.573404	0.560164	1.96481e-11	0.426596	9.60226e-07	0.485034	1.49854e-08	0.425179	1.05227e-06	0.349093	8.11813e-05	-0.608766	1.01607e-13	0.0559632	0.540372
EXTL2	grey	-0.129732	0.154387	0.0574461	0.529676	-0.00501509	0.956279	0.169777	0.061548	0.199592	0.0275172	0.110118	0.227262	-0.0118687	0.896765	0.0976891	0.284409
EZH2	turquoise	-0.189264	0.0368086	-0.757351	5.88484e-24	-0.679315	7.90595e-18	-0.578399	3.01656e-12	-0.530844	3.18216e-10	-0.307759	0.000563897	0.878966	2.11874e-40	0.168764	0.063137
EZR	turquoise	-0.204374	0.0239434	-0.759633	3.59859e-24	-0.662391	9.65452e-17	-0.610106	8.67555e-14	-0.499926	4.55698e-09	-0.390632	8.65486e-06	0.912816	1.6869e-48	0.0827976	0.36458
F12	turquoise	0.161686	0.0752042	-0.277151	0.00199819	-0.457957	1.13447e-07	-0.539423	1.44826e-10	-0.494218	7.2407e-09	-0.425108	1.05711e-06	0.49541	6.57764e-09	-0.186458	0.0397471
F13A1	turquoise	-0.0422062	0.644376	0.0468172	0.608602	-0.109301	0.230747	-0.0445199	0.626317	-0.127243	0.162515	0.0698943	0.444274	-0.024644	0.787591	0.129053	0.156574
F2R	turquoise	-0.182469	0.0442608	-0.687105	2.36034e-18	-0.605165	1.54778e-13	-0.544029	9.40304e-11	-0.516854	1.09679e-09	-0.282189	0.00163805	0.80709	3.10939e-29	0.123266	0.176161
F3	black	0.688359	1.93612e-18	0.241978	0.00724761	-0.120639	0.185628	-0.248822	0.00571613	-0.261711	0.00359283	-0.278562	0.00189075	-0.0660915	0.469507	-0.287969	0.00129814
F5	turquoise	0.0430377	0.637861	-0.624917	1.43796e-14	-0.633498	4.85544e-15	-0.617534	3.56436e-14	-0.59789	3.56582e-13	-0.388777	9.62872e-06	0.77621	8.49696e-26	0.0135449	0.882284
FAAH2	turquoise	-0.26532	0.00314186	-0.6558	2.45014e-16	-0.348846	8.21945e-05	-0.277395	0.00197929	-0.234234	0.00940969	-0.00294366	0.974329	0.573058	5.28527e-12	0.307682	0.000565803
FABP3	blue	0.0675771	0.459557	0.615106	4.77948e-14	0.244725	0.00659387	0.403629	4.02613e-06	0.350789	7.45299e-05	0.293005	0.00105579	-0.557337	2.60068e-11	0.0525652	0.565276
FABP4	blue	-0.0163958	0.857745	0.378717	1.69761e-05	0.343907	0.000105119	0.473651	3.58534e-08	0.414287	2.09765e-06	0.413556	2.19515e-06	-0.425612	1.0233e-06	0.123672	0.174731
FABP5	grey	-0.0648372	0.477999	0.131512	0.148762	-0.0233533	0.798472	0.258073	0.00410535	0.162952	0.0729188	0.32996	0.000206025	-0.0993756	0.276137	0.346523	9.23265e-05
FADD	turquoise	-0.0598045	0.512888	-0.596713	4.07306e-13	-0.450944	1.86371e-07	-0.493908	7.42284e-09	-0.574334	4.62691e-12	-0.193727	0.0325125	0.633713	4.72296e-15	0.154029	0.0902821
FADS1	grey	0.479601	2.28144e-08	0.2225	0.0137684	-0.408395	3.01628e-06	-0.342757	0.000111254	-0.38947	9.25328e-06	-0.276225	0.00207175	0.0542534	0.552835	-0.134017	0.141109
FAF1	turquoise	-0.127471	0.161758	-0.465985	6.33925e-08	-0.424406	1.10595e-06	-0.294437	0.000994859	-0.245284	0.00646743	-0.13577	0.135934	0.521716	7.17972e-10	0.13546	0.136838
FAH	turquoise	0.502404	3.71737e-09	-0.015855	0.862391	-0.484249	1.59312e-08	-0.402136	4.4034e-06	-0.471721	4.14399e-08	-0.152123	0.0943841	0.334329	0.000167438	0.0437357	0.632413
FAHD2A	yellow	0.0322744	0.72416	-0.129852	0.154002	-0.109845	0.22842	0.229973	0.0108269	-0.00163525	0.985738	0.556107	2.93577e-11	0.0540342	0.554443	0.673778	1.82574e-17
FAHD2B	turquoise	-0.0871466	0.339844	-0.686282	2.68683e-18	-0.575357	4.15673e-12	-0.525572	5.10631e-10	-0.466411	6.14405e-08	-0.269574	0.00267609	0.814548	3.70451e-30	0.132692	0.145117
FAIM2	blue	0.386899	1.07192e-05	0.582865	1.87257e-12	0.198409	0.028469	0.113811	0.211956	0.133349	0.14312	-0.0922055	0.312441	-0.447238	2.41186e-07	-0.322281	0.000294432
FAM102A	grey	-0.189395	0.0366763	0.127267	0.162435	0.559239	2.15417e-11	0.496221	6.16064e-09	0.591809	7.04905e-13	0.225873	0.0123639	-0.390608	8.66676e-06	-0.0804034	0.378659
FAM102B	grey	0.0287455	0.753292	0.277934	0.00193794	0.0671701	0.462272	0.376434	1.92586e-05	0.232014	0.0101263	0.509543	2.04839e-09	-0.289384	0.00122534	0.389199	9.39804e-06
FAM104B	blue	0.179616	0.0477453	0.705151	1.23426e-19	0.590226	8.39863e-13	0.519776	8.50947e-10	0.457478	1.17405e-07	0.283612	0.00154756	-0.772206	2.16121e-25	-0.139826	0.124516
FAM107B	turquoise	-0.202046	0.0256303	-0.762678	1.85028e-24	-0.618232	3.27429e-14	-0.492391	8.38218e-09	-0.402219	4.38145e-06	-0.308149	0.000554389	0.853816	8.0687e-36	0.134105	0.140846
FAM111A	turquoise	-0.146879	0.106441	-0.660241	1.31154e-16	-0.136589	0.133568	-0.307678	0.000565913	-0.234643	0.00928272	-0.233729	0.00956861	0.604818	1.6115e-13	-0.0334042	0.714914
FAM117A	grey	-0.391889	8.04861e-06	-0.326944	0.000237304	0.28202	0.00164909	0.471517	4.20778e-08	0.409925	2.74656e-06	0.605349	1.51504e-13	0.0621411	0.496528	0.553901	3.6441e-11
FAM117B	brown	-0.120034	0.18786	0.332226	0.000185088	0.890988	5.75929e-43	0.818316	1.21869e-30	0.804585	6.22365e-29	0.539527	1.43429e-10	-0.700337	2.77097e-19	0.0379541	0.678104
FAM118A	turquoise	-0.0831195	0.362712	-0.118808	0.192442	-0.0491131	0.591121	-0.130694	0.151327	-0.0216076	0.81325	-0.234514	0.00932257	0.17439	0.0547171	-0.164764	0.0697457
FAM120A	turquoise	-0.141083	0.121133	-0.26919	0.00271547	-0.497392	5.60262e-09	-0.102758	0.260039	-0.102193	0.262683	0.0784759	0.390232	0.382785	1.35281e-05	0.352105	6.9723e-05
FAM120B	grey	0.225642	0.0124558	0.38649	1.09712e-05	0.466804	5.9688e-08	0.00770142	0.932905	0.154481	0.0893292	-0.422065	1.28486e-06	-0.412152	2.39456e-06	-0.714985	2.24632e-20
FAM122A	red	-0.241613	0.0073387	-0.067969	0.456953	0.2955	0.00095173	0.564154	1.31674e-11	0.400754	4.78218e-06	0.701106	2.43774e-19	-0.150976	0.0969244	0.563231	1.44506e-11
FAM122B	turquoise	-0.277903	0.00194024	-0.581764	2.10745e-12	0.162505	0.0737192	-0.0110771	0.903616	0.0142352	0.876331	0.0165072	0.856789	0.344566	0.00010175	0.0628148	0.491863
FAM126B	grey	-0.0189512	0.835865	0.180422	0.0467389	0.402921	4.2011e-06	0.255581	0.00449343	0.324647	0.000264021	-0.0928511	0.309051	-0.339569	0.000130036	-0.361589	4.27455e-05
FAM129A	turquoise	-0.185112	0.0412249	-0.670854	2.81968e-17	-0.63866	2.48582e-15	-0.599713	2.89859e-13	-0.530611	3.24981e-10	-0.426621	9.58669e-07	0.787007	6.20659e-27	-0.021884	0.810906
FAM129B	blue	0.748797	3.54983e-23	0.781771	2.24915e-26	0.123232	0.176283	0.0237175	0.795397	-0.0490637	0.591495	-0.114976	0.207284	-0.555997	2.96767e-11	-0.347569	8.76272e-05
FAM131A	blue	0.583076	1.83055e-12	0.688338	1.94239e-18	0.228995	0.0111776	0.185532	0.0407587	0.155804	0.0865885	0.0151213	0.8687	-0.549415	5.62785e-11	-0.235244	0.00909885
FAM131B	blue	0.237884	0.00832858	0.548442	6.1787e-11	0.21776	0.015976	0.148466	0.102672	0.16379	0.0714374	0.0327223	0.72049	-0.440838	3.73809e-07	-0.187163	0.0389914
FAM136A	turquoise	-0.239652	0.00784528	-0.701274	2.3701e-19	-0.592371	6.62319e-13	-0.462762	8.02205e-08	-0.434504	5.71714e-07	-0.177877	0.0499781	0.812815	6.12426e-30	0.283628	0.0015466
FAM13A	blue	0.209667	0.0204581	0.517593	1.02882e-09	0.258011	0.00411465	0.267872	0.00285435	0.183416	0.0431527	0.157984	0.0822172	-0.490846	9.48078e-09	-0.087224	0.339414
FAM13B	green	-0.147072	0.105977	0.429728	7.83163e-07	0.672698	2.14485e-17	0.801089	1.61242e-28	0.760498	2.98202e-24	0.559467	2.10593e-11	-0.711482	4.15501e-20	0.12105	0.184123
FAM153B	blue	-0.0382723	0.675558	0.454011	1.50213e-07	0.437665	4.62955e-07	0.465342	6.6453e-08	0.479908	2.22834e-08	0.212969	0.0185133	-0.54232	1.10462e-10	-0.102377	0.261822
FAM160A2	blue	0.281034	0.00171495	0.679711	7.44169e-18	0.55064	5.00123e-11	0.259128	0.00395042	0.346123	9.41798e-05	-0.0490021	0.591961	-0.615105	4.77955e-14	-0.42807	8.726e-07
FAM160B1	turquoise	-0.186738	0.0394454	-0.691689	1.13847e-18	-0.531998	2.86609e-10	-0.520622	7.90295e-10	-0.448024	2.28404e-07	-0.296065	0.000929507	0.763495	1.5454e-24	0.0747885	0.412952
FAM160B2	grey	-0.178815	0.0487637	-0.0517068	0.571653	0.0227371	0.803681	0.292378	0.00108352	0.266029	0.00305948	0.391357	8.3002e-06	-0.0155839	0.864721	0.338669	0.00013585
FAM161A	turquoise	-0.131577	0.148557	-0.444719	2.86884e-07	-0.269163	0.00271818	-0.246565	0.00618574	-0.183517	0.043036	-0.223174	0.0134771	0.454055	1.49743e-07	-0.024219	0.791169
FAM162A	yellow	0.136376	0.134179	-0.0396534	0.664544	-0.105907	0.245639	0.161498	0.0755485	-0.119377	0.190305	0.491979	8.66278e-09	-0.0856558	0.348201	0.527341	4.36119e-10
FAM167A	turquoise	-0.112048	0.219169	-0.549039	5.83458e-11	-0.472836	3.81192e-08	-0.355207	5.9514e-05	-0.330396	0.000201832	-0.0947811	0.299059	0.674362	1.67269e-17	0.217154	0.0162794
FAM168B	grey	-0.107788	0.237307	0.0991141	0.277409	0.170464	0.060489	0.140153	0.12363	0.271588	0.00247819	0.0511332	0.575932	-0.0367821	0.687518	-0.0478773	0.600502
FAM170B	blue	0.14257	0.117223	0.49468	6.9764e-09	0.543425	9.95488e-11	0.414315	2.09389e-06	0.393906	7.15872e-06	0.15222	0.0941725	-0.6535	3.37281e-16	-0.2294	0.0110312
FAM171A1	brown	-0.163856	0.0713214	0.250036	0.00547665	0.819053	9.77733e-31	0.617502	3.57817e-14	0.686323	2.66929e-18	0.300689	0.000764731	-0.569128	7.93384e-12	-0.117719	0.19658
FAM173A	blue	0.0297056	0.74533	0.371703	2.49349e-05	-0.0294873	0.747138	-0.0712902	0.435206	-0.0200963	0.826098	-0.170112	0.0610289	-0.19725	0.0294274	-0.210513	0.0199443
FAM174B	turquoise	-0.135047	0.138049	-0.52504	5.35373e-10	-0.380756	1.51562e-05	-0.293219	0.00104649	-0.2594	0.00391133	-0.0962185	0.291757	0.583779	1.69692e-12	0.205036	0.0234812
FAM180B	blue	0.216135	0.0168004	0.476871	2.81043e-08	0.326116	0.000246633	0.127208	0.162633	0.151476	0.0958104	-0.126849	0.16383	-0.37833	1.73439e-05	-0.346958	9.0343e-05
FAM183A	grey	-0.0799413	0.381415	0.0274036	0.764465	0.210779	0.0197844	0.105366	0.248074	0.16917	0.0624958	-0.0328915	0.719105	-0.10532	0.248281	-0.101747	0.264781
FAM184A	turquoise	-0.230579	0.0106146	-0.406988	3.28622e-06	0.0537758	0.556341	-0.0338671	0.711137	0.055516	0.543618	-0.0945418	0.300286	0.207768	0.0216546	-0.0523992	0.566506
FAM19A1	grey	-0.10675	0.241878	0.185745	0.0405247	0.367842	3.06978e-05	0.330881	0.000197264	0.357082	5.40397e-05	0.231784	0.0102033	-0.28117	0.00170575	-0.000603712	0.994734
FAM200B	blue	0.00307124	0.973217	0.456932	1.2207e-07	0.475522	3.11321e-08	0.443492	3.12046e-07	0.374557	2.13474e-05	0.309573	0.00052086	-0.580798	2.337e-12	-0.007978	0.930501
FAM20A	grey	0.0215534	0.81371	0.199644	0.0274763	-0.0926616	0.310044	-0.0744468	0.415096	-0.145308	0.110278	0.00679317	0.940802	-0.20953	0.0205427	0.0217613	0.811947
FAM20C	blue	0.459792	9.94478e-08	0.850324	2.98241e-35	0.31762	0.000364026	0.207259	0.0219857	0.218749	0.0154917	-0.0312079	0.732925	-0.681291	5.83882e-18	-0.367606	3.10881e-05
FAM210A	turquoise	0.261717	0.003592	-0.0514525	0.573548	-0.412034	2.41209e-06	-0.422735	1.23098e-06	-0.367506	3.12536e-05	-0.401319	4.6236e-06	0.267045	0.00294481	-0.194698	0.031636
FAM210B	blue	-0.0310937	0.733865	0.553736	3.70305e-11	0.621498	2.19571e-14	0.714566	2.41897e-20	0.601367	2.39925e-13	0.648042	7.12173e-16	-0.729618	1.55209e-21	0.205363	0.0232564
FAM214A	red	-0.284812	0.00147484	-0.122437	0.179111	0.405592	3.5765e-06	0.682224	5.05646e-18	0.519893	8.42302e-10	0.795083	7.91981e-28	-0.264658	0.00322055	0.572255	5.74503e-12
FAM214B	blue	0.647645	7.51499e-16	0.893438	1.58707e-43	0.241108	0.00746627	0.158234	0.0817295	0.0831425	0.362579	-0.00947354	0.917516	-0.684539	3.52958e-18	-0.316794	0.000377825
FAM216A	turquoise	0.066682	0.465538	-0.59104	7.67597e-13	-0.55203	4.37173e-11	-0.548615	6.07728e-11	-0.469928	4.7368e-08	-0.41377	2.16613e-06	0.717151	1.52857e-20	-0.039902	0.662569
FAM217B	grey	-0.0888853	0.330259	0.199803	0.0273509	0.606019	1.40155e-13	0.32107	0.000311219	0.440804	3.74665e-07	-0.123842	0.174134	-0.41412	2.11946e-06	-0.457816	1.146e-07
FAM3A	blue	0.0304102	0.739503	0.522298	6.82185e-10	0.597316	3.80495e-13	0.405658	3.56224e-06	0.550493	5.0726e-11	0.0153871	0.866413	-0.573896	4.84301e-12	-0.355159	5.96613e-05
FAM3C	turquoise	-0.104805	0.250615	-0.49938	4.76504e-09	-0.519596	8.64369e-10	-0.5058	2.80446e-09	-0.480166	2.18473e-08	-0.249078	0.00566485	0.681501	5.65283e-18	0.0935497	0.305409
FAM43A	turquoise	-0.21962	0.0150755	-0.80676	3.40953e-29	-0.657345	1.97384e-16	-0.624531	1.5087e-14	-0.595261	4.79621e-13	-0.351604	7.15181e-05	0.926634	8.16032e-53	0.136874	0.13275
FAM45A	turquoise	-0.265813	0.00308438	-0.547406	6.82263e-11	-0.561894	1.65284e-11	-0.253685	0.0048102	-0.347854	8.63878e-05	0.139382	0.12573	0.622768	1.8775e-14	0.475274	3.17233e-08
FAM49A	grey	0.388175	9.96612e-06	0.201182	0.0262814	-0.339416	0.000131005	-0.143861	0.113907	-0.292654	0.00107124	0.0523184	0.567106	-0.0132972	0.884421	0.171708	0.0586079
FAM49B	yellow	-0.25479	0.00462327	-0.148645	0.102253	-0.300184	0.000781312	0.106241	0.244146	-0.126677	0.16441	0.570458	6.91908e-12	0.131782	0.147922	0.784066	1.28456e-26
FAM50B	turquoise	-0.0187426	0.837645	-0.437391	4.71544e-07	-0.214997	0.0173995	-0.43118	7.12091e-07	-0.414302	2.09562e-06	-0.304291	0.000655412	0.489285	1.07299e-08	-0.140218	0.123455
FAM53C	turquoise	0.443049	3.21614e-07	0.0278473	0.760765	-0.18224	0.0445329	-0.392075	7.96235e-06	-0.298028	0.000855932	-0.526378	4.75269e-10	0.12181	0.181363	-0.449661	2.03837e-07
FAM57A	turquoise	0.0876038	0.337306	-0.572384	5.66901e-12	-0.602444	2.12016e-13	-0.699756	3.05144e-19	-0.695228	6.42338e-19	-0.502152	3.79553e-09	0.696468	5.24644e-19	-0.131985	0.147292
FAM57B	turquoise	-0.0727674	0.425727	-0.601261	2.42862e-13	-0.445334	2.75033e-07	-0.544731	8.7996e-11	-0.470923	4.39859e-08	-0.417736	1.69036e-06	0.688626	1.8559e-18	-0.143447	0.114961
FAM72B	grey	-0.027521	0.763485	0.288255	0.00128312	0.322527	0.000291122	0.307436	0.000571917	0.284995	0.00146402	0.275222	0.00215419	-0.343924	0.00010503	0.0445736	0.6259
FAM76A	red	-0.22693	0.0119505	0.0452295	0.620822	0.213901	0.0179939	0.43648	5.01199e-07	0.246616	0.00617491	0.67147	2.57384e-17	-0.253296	0.00487771	0.610555	8.22695e-14
FAM76B	grey	-0.355862	5.75458e-05	-0.10617	0.244461	0.479322	2.33078e-08	0.503587	3.37102e-09	0.548531	6.1261e-11	0.40381	3.98266e-06	-0.164624	0.0699868	0.203004	0.024924
FAM83D	turquoise	-0.138732	0.127522	-0.746383	5.8175e-23	-0.655047	2.72127e-16	-0.615024	4.82678e-14	-0.578993	2.83246e-12	-0.340577	0.000123802	0.894366	9.66172e-44	0.11877	0.192587
FAM83H	grey	0.424273	1.11546e-06	0.175244	0.0535238	-0.0656039	0.472798	-0.237026	0.00857242	-0.223783	0.0132187	-0.275799	0.0021064	-0.0148516	0.871021	-0.310709	0.000495475
FAM84B	brown	-0.193525	0.0326975	0.195762	0.0306985	0.786086	7.80369e-27	0.634668	4.17667e-15	0.641235	1.77131e-15	0.415729	1.91719e-06	-0.587251	1.16414e-12	-0.0209006	0.819255
FAM89B	turquoise	-0.0658033	0.471451	-0.428107	8.70512e-07	-0.3482	8.49036e-05	-0.463055	7.85299e-08	-0.405179	3.66695e-06	-0.414981	2.00888e-06	0.47296	3.7767e-08	-0.20306	0.0248834
FAM8A1	green	-0.189338	0.036734	0.292052	0.00109821	0.512547	1.58756e-09	0.67935	7.86425e-18	0.61534	4.64664e-14	0.579665	2.63708e-12	-0.533947	2.39971e-10	0.259224	0.00393649
FAM98A	turquoise	-0.212482	0.0187896	-0.454606	1.44019e-07	-0.492968	8.00408e-09	-0.0883867	0.33299	-0.205059	0.0234655	0.332281	0.000184602	0.539921	1.38268e-10	0.722951	5.35695e-21
FAN1	grey	-0.121429	0.182742	0.137271	0.13162	0.519502	8.71498e-10	0.547172	6.97703e-11	0.604763	1.62176e-13	0.309973	0.000511792	-0.346087	9.43527e-05	0.030757	0.736641
FANCD2	turquoise	-0.229177	0.0111115	-0.599125	3.09925e-13	-0.520988	7.65326e-10	-0.307748	0.000564169	-0.312412	0.000459551	-0.0181032	0.843113	0.716555	1.70008e-20	0.348474	8.37445e-05
FANCE	turquoise	0.195998	0.0304944	0.00131253	0.988552	-0.0725731	0.426967	-0.349183	8.08141e-05	-0.225506	0.0125105	-0.471387	4.24892e-08	0.178241	0.0495032	-0.39712	5.93059e-06
FANCG	turquoise	-0.18496	0.0413947	-0.807916	2.46782e-29	-0.712263	3.62582e-20	-0.66575	5.95131e-17	-0.606534	1.31982e-13	-0.393533	7.31609e-06	0.957119	2.05725e-66	0.11538	0.205682
FANCI	turquoise	-0.212259	0.0189175	-0.793872	1.08464e-27	-0.712726	3.34314e-20	-0.525692	5.05219e-10	-0.541627	1.1788e-10	-0.133064	0.143985	0.9226	1.79341e-51	0.408421	3.01147e-06
FAR1	blue	0.012452	0.891722	0.614163	5.35203e-14	0.576528	3.6757e-12	0.393808	7.19995e-06	0.416127	1.86999e-06	0.0265329	0.77174	-0.689897	1.51638e-18	-0.366406	3.31432e-05
FAR2	black	0.753766	1.2609e-23	0.280801	0.00173089	-0.241806	0.0072903	-0.400568	4.83555e-06	-0.456123	1.29316e-07	-0.357016	5.42233e-05	0.0347794	0.703714	-0.324859	0.000261442
FARS2	turquoise	-0.26339	0.00337619	-0.856614	2.76115e-36	-0.572511	5.59449e-12	-0.510568	1.87838e-09	-0.445181	2.77936e-07	-0.23926	0.0079503	0.916519	1.39557e-49	0.227933	0.0115695
FARSA	turquoise	0.205266	0.0233231	-0.146769	0.106705	-0.520772	7.80001e-10	-0.469544	4.87416e-08	-0.476894	2.80538e-08	-0.289495	0.0012198	0.489781	1.03168e-08	0.0307912	0.736359
FAS	turquoise	-0.239662	0.00784258	-0.700503	2.69531e-19	-0.551343	4.67253e-11	-0.44062	3.79354e-07	-0.413183	2.24658e-06	-0.132447	0.145867	0.755935	7.96477e-24	0.267674	0.00287585
FASLG	turquoise	-0.163532	0.0718898	-0.629584	8.00059e-15	-0.531169	3.08991e-10	-0.443732	3.06958e-07	-0.447196	2.41888e-07	-0.155358	0.0875045	0.733186	7.87911e-22	0.229968	0.0108286
FASN	turquoise	-0.0246252	0.787749	-0.694287	7.48541e-19	-0.758796	4.31227e-24	-0.713147	3.10525e-20	-0.697087	4.74007e-19	-0.40353	4.05013e-06	0.903344	6.1591e-46	0.126019	0.16663
FASTKD1	turquoise	0.150378	0.0982704	-0.0569184	0.53347	-0.386564	1.09252e-05	-0.256312	0.00437636	-0.298241	0.000848302	-0.036721	0.68801	0.312939	0.000448923	0.154185	0.0899518
FASTKD3	turquoise	-0.163927	0.0711974	-0.643915	1.2408e-15	-0.499121	4.86697e-09	-0.457305	1.18861e-07	-0.421456	1.33568e-06	-0.238091	0.00827053	0.751476	2.03782e-23	0.145011	0.111015
FBL	turquoise	-0.345747	9.59576e-05	-0.8082	2.27893e-29	-0.324181	0.00026977	-0.128996	0.156758	-0.154423	0.0894505	0.129276	0.155852	0.674171	1.72138e-17	0.470508	4.53682e-08
FBLN5	grey	-0.0841822	0.356587	0.173963	0.0553218	0.425423	1.03584e-06	0.30841	0.000548098	0.32886	0.000216964	0.157086	0.0839963	-0.347134	8.95512e-05	-0.113397	0.213635
FBLN7	turquoise	-0.203325	0.0246918	-0.677238	1.08441e-17	-0.46385	7.41141e-08	-0.432066	6.71743e-07	-0.374113	2.18721e-05	-0.256609	0.00432952	0.685212	3.17737e-18	0.0508426	0.578106
FBN2	blue	0.0123058	0.892985	0.431254	7.08638e-07	0.216316	0.0167066	0.163391	0.0721391	0.132408	0.145987	0.0768831	0.399953	-0.38395	1.26692e-05	-0.100791	0.269323
FBP1	blue	0.586448	1.2706e-12	0.817613	1.50287e-30	0.248841	0.00571223	0.0604678	0.508215	0.0272857	0.765449	-0.141955	0.118828	-0.661216	1.14175e-16	-0.437024	4.83301e-07
FBRS	turquoise	-0.166012	0.0676267	-0.409149	2.88037e-06	-0.176146	0.0522866	-0.1585	0.0812105	-0.129399	0.155454	0.0176444	0.847039	0.36327	3.91328e-05	0.221345	0.0142801
FBRSL1	grey	-0.288757	0.00125714	-0.116896	0.199747	0.32511	0.000258423	0.195082	0.0312949	0.349359	8.01042e-05	0.00544456	0.952539	0.0237438	0.795175	-0.0571299	0.531948
FBXL12	grey	-0.01888	0.836472	0.0310262	0.734422	0.185901	0.0403535	0.23904	0.00800984	0.357378	5.32183e-05	0.0776432	0.395296	-0.056177	0.538824	-0.00257911	0.977507
FBXL16	brown	-0.071187	0.435873	0.367666	3.09883e-05	0.763445	1.56239e-24	0.658429	1.69466e-16	0.66165	1.07328e-16	0.400897	4.74151e-06	-0.642547	1.48872e-15	-0.0621597	0.496399
FBXL20	turquoise	0.498569	5.09113e-09	-0.0800388	0.380832	-0.439447	4.10658e-07	-0.608578	1.0387e-13	-0.619535	2.79342e-14	-0.549233	5.72722e-11	0.359977	4.65045e-05	-0.32844	0.000221273
FBXO15	grey	0.105078	0.249373	0.380878	1.50528e-05	0.63502	3.99076e-15	0.330154	0.000204155	0.390158	8.89421e-06	0.00493571	0.95697	-0.550304	5.16582e-11	-0.373308	2.28538e-05
FBXO2	grey	-0.192844	0.0333266	0.0620916	0.496872	0.475819	3.04406e-08	0.422354	1.26136e-06	0.429321	8.04299e-07	0.33994	0.000127709	-0.305324	0.000626832	0.107182	0.23997
FBXO43	turquoise	-0.194425	0.0318804	-0.677559	1.03301e-17	-0.573958	4.812e-12	-0.508102	2.31283e-09	-0.478463	2.48926e-08	-0.25238	0.0050398	0.775019	1.12381e-25	0.160449	0.0774918
FBXO5	turquoise	-0.250818	0.00532732	-0.631554	6.22758e-15	-0.432941	6.34074e-07	-0.231178	0.0104084	-0.35478	6.08295e-05	0.18209	0.0447112	0.617101	3.75636e-14	0.562688	1.52629e-11
FBXO6	turquoise	-0.119933	0.188235	-0.495792	6.37798e-09	-0.605147	1.55105e-13	-0.499974	4.53901e-09	-0.54058	1.3001e-10	-0.189143	0.0369313	0.579003	2.82934e-12	0.206326	0.0226029
FBXO9	grey	-0.0794903	0.384116	0.259801	0.00385429	0.410615	2.63259e-06	0.64504	1.06746e-15	0.580864	2.32052e-12	0.50836	2.26313e-09	-0.411573	2.4817e-06	0.193258	0.0329429
FBXW2	turquoise	-0.100693	0.26979	-0.492475	8.32575e-09	-0.400051	4.9865e-06	-0.56583	1.11115e-11	-0.48249	1.82616e-08	-0.395188	6.64282e-06	0.627692	1.01597e-14	-0.10361	0.256088
FBXW9	turquoise	0.0733373	0.422102	-0.333092	0.000177617	-0.504455	3.13691e-09	-0.347881	8.62691e-05	-0.339029	0.000133499	-0.16331	0.0722821	0.552563	4.15112e-11	0.123992	0.17361
FCAR	blue	0.629288	8.30585e-15	0.543723	9.67953e-11	0.0472007	0.605666	-0.0377828	0.679478	-0.0781394	0.392274	-0.157434	0.0833043	-0.381167	1.48121e-05	-0.237939	0.00831308
FCER1A	blue	0.170209	0.0608797	0.332157	0.000185694	0.351022	7.36577e-05	0.193148	0.033045	0.225091	0.0126777	-0.042507	0.642016	-0.360042	4.63471e-05	-0.245595	0.00639811
FCER1G	blue	0.3745	2.14136e-05	0.889807	1.06058e-42	0.312841	0.000450875	0.162037	0.074565	0.127546	0.16151	-0.0456727	0.617399	-0.75838	4.71771e-24	-0.350381	7.60804e-05
FCER2	turquoise	-0.184704	0.0416825	-0.233353	0.00968864	-0.180423	0.0467368	-0.112198	0.218546	-0.171727	0.05858	0.0805223	0.377953	0.177355	0.0506651	0.225559	0.0124891
FCGR2A	blue	0.400605	4.82488e-06	0.662757	9.16098e-17	0.0061368	0.946513	-0.0319562	0.726772	-0.145226	0.110482	-0.0471563	0.606006	-0.473789	3.54827e-08	-0.184111	0.0423543
FCGR2B	blue	0.0872847	0.339076	0.347883	8.62623e-05	-0.0189075	0.836238	0.00125039	0.989094	-0.0691548	0.44912	0.0668429	0.46446	-0.229123	0.0111311	-0.0229786	0.801638
FCGRT	blue	0.244551	0.00663363	0.925348	2.22641e-52	0.464734	6.94767e-08	0.361452	4.30543e-05	0.320654	0.000317191	0.128238	0.159228	-0.843904	3.03049e-34	-0.276764	0.0020287
FCHO2	blue	0.131838	0.147747	0.796457	5.52952e-28	0.327036	0.000236287	0.388559	9.74963e-06	0.307978	0.000558542	0.249377	0.0056055	-0.701732	2.19557e-19	-0.102319	0.262093
FCHSD2	blue	0.18139	0.0455532	0.383801	1.27759e-05	0.21389	0.0179998	0.208119	0.0214295	0.329816	0.00020743	-0.0390307	0.669501	-0.333496	0.000174234	-0.195317	0.0310881
FCN1	blue	0.258471	0.00404625	0.752927	1.5045e-23	0.184716	0.0416687	0.103696	0.255692	0.0537181	0.556765	-0.00975522	0.915072	-0.611732	7.15493e-14	-0.227848	0.0116014
FCRL3	turquoise	-0.109348	0.230547	-0.510908	1.82494e-09	-0.369968	2.73858e-05	-0.322503	0.000291442	-0.289043	0.00124255	-0.180671	0.0464316	0.51675	1.10675e-09	0.103599	0.25614
FCRLA	blue	0.435916	5.20414e-07	0.388409	9.83367e-06	0.0408903	0.654741	-0.10958	0.229552	-0.134153	0.1407	-0.19955	0.0275504	-0.236018	0.00886662	-0.303501	0.000678087
FCRLB	blue	0.485477	1.44759e-08	0.704544	1.36784e-19	0.236171	0.00882156	0.064901	0.477565	0.00505491	0.955932	-0.0462287	0.613119	-0.548051	6.41487e-11	-0.332839	0.000179769
FDFT1	turquoise	-0.204526	0.0238365	-0.644356	1.16988e-15	-0.570248	7.07018e-12	-0.298934	0.000823818	-0.325845	0.000249761	0.00226902	0.980211	0.707311	8.54004e-20	0.390122	8.91302e-06
FDPS	turquoise	-0.103101	0.258445	-0.695484	6.16135e-19	-0.627665	1.01936e-14	-0.557025	2.68201e-11	-0.546402	7.50818e-11	-0.315204	0.000405787	0.811502	8.93532e-30	0.143113	0.115818
FDX1	blue	0.0774379	0.39655	0.586973	1.19994e-12	0.437757	4.60121e-07	0.447835	2.31424e-07	0.469425	4.91745e-08	0.262291	0.00351663	-0.560163	1.96496e-11	-0.0859315	0.346646
FEM1A	grey	0.00557431	0.951409	0.0918311	0.314419	0.250591	0.00537041	-0.214628	0.0175979	-0.079089	0.386528	-0.481064	2.03883e-08	-0.106389	0.243483	-0.557606	2.53265e-11
FEM1C	blue	0.0379705	0.677973	0.445179	2.77973e-07	0.258718	0.00401006	0.283112	0.00157881	0.320706	0.000316439	0.173698	0.0557002	-0.369089	2.87121e-05	-0.0744874	0.414841
FEN1	turquoise	-0.159453	0.0793739	-0.756252	7.44394e-24	-0.7244	4.1049e-21	-0.662276	9.81394e-17	-0.632923	5.22732e-15	-0.358407	5.04574e-05	0.923477	9.29074e-52	0.15441	0.0894776
FERMT3	blue	0.392873	7.60234e-06	0.834084	8.65277e-33	0.222506	0.0137654	0.168546	0.0634844	0.17089	0.0598385	-0.0439321	0.630884	-0.584116	1.63634e-12	-0.30811	0.000555341
FES	blue	0.123603	0.174975	0.558535	2.31014e-11	-0.0437778	0.632085	-0.0850341	0.351723	-0.128488	0.158409	-0.120003	0.187975	-0.358706	4.96817e-05	-0.201657	0.0259219
FEZ2	blue	0.340462	0.000124495	0.903835	4.60553e-46	0.310903	0.000491268	0.210901	0.019712	0.173775	0.0555899	0.0287097	0.75359	-0.70028	2.79735e-19	-0.296501	0.00091269
FGD3	brown	-0.298481	0.000839729	0.214853	0.0174769	0.852148	1.51289e-35	0.835491	5.4266e-33	0.910623	7.00305e-48	0.503676	3.3463e-09	-0.595708	4.56092e-13	0.0478063	0.601043
FGD5	black	0.792403	1.58438e-27	0.663321	8.44902e-17	0.200597	0.0267306	0.0590105	0.518509	0.059068	0.518101	-0.139852	0.124447	-0.48449	1.56351e-08	-0.38741	1.04114e-05
FGF11	turquoise	0.358844	4.93285e-05	-0.137832	0.130034	-0.159021	0.0802025	-0.300778	0.000761818	-0.269703	0.00266305	-0.291655	0.00111634	0.196742	0.0298563	-0.249309	0.00561897
FGFBP2	turquoise	-0.109338	0.230591	-0.330217	0.000203547	-0.253081	0.00491537	-0.222516	0.0137611	-0.220034	0.0148809	-0.0861727	0.345289	0.345952	9.49866e-05	0.0715325	0.433643
FGFBP3	turquoise	0.106115	0.244709	-0.0182469	0.841883	-0.05139	0.574014	-0.25234	0.00504698	-0.109557	0.229651	-0.384949	1.19739e-05	0.186204	0.0400225	-0.329658	0.000208977
FGFR1OP	turquoise	-0.0526868	0.564376	-0.575797	3.9691e-12	-0.568081	8.8331e-12	-0.639939	2.10155e-15	-0.574226	4.67922e-12	-0.437243	4.76261e-07	0.771095	2.79101e-25	-0.0659638	0.470368
FGFR1OP2	turquoise	-0.273233	0.00232643	-0.266073	0.00305436	-0.0847499	0.353341	0.227234	0.0118338	0.178579	0.0490661	0.396878	6.01572e-06	0.187653	0.0384727	0.522845	6.50107e-10
FGGY	grey	0.498614	5.07274e-09	0.262944	0.0034326	-0.200465	0.0268327	-0.476249	2.94625e-08	-0.405687	3.55617e-06	-0.60076	2.5719e-13	0.0441768	0.628981	-0.579855	2.5843e-12
FGL2	blue	0.162549	0.0736389	0.585744	1.37183e-12	0.0830765	0.362961	-0.0372734	0.683566	-0.0694159	0.447405	-0.126417	0.165284	-0.483073	1.74549e-08	-0.276962	0.00201307
FH	turquoise	0.0591744	0.517346	-0.253557	0.00483239	-0.461274	8.93617e-08	-0.0794432	0.384398	-0.27525	0.00215181	0.334577	0.000165462	0.366048	3.37804e-05	0.624378	1.53779e-14
FHIT	green	-0.13644	0.133994	0.247216	0.00604691	0.587311	1.15654e-12	0.66488	6.74975e-17	0.607015	1.24766e-13	0.557397	2.58537e-11	-0.537317	1.76063e-10	0.246117	0.00628304
FHL1	grey	-0.0883943	0.332948	0.324845	0.000261616	0.309727	0.00051735	0.427114	9.28522e-07	0.446114	2.60646e-07	0.316481	0.000383186	-0.355155	5.96719e-05	0.0316504	0.729284
FHL3	blue	0.497452	5.57564e-09	0.593483	5.85194e-13	-0.0859854	0.346342	-0.190686	0.0353912	-0.232932	0.00982454	-0.214895	0.017454	-0.283372	0.0015625	-0.303762	0.000670524
FHOD1	turquoise	0.217487	0.016112	-0.00610431	0.946796	-0.203093	0.0248596	-0.383528	1.29742e-05	-0.415411	1.95567e-06	-0.275919	0.00209662	0.215131	0.0173279	-0.155124	0.0879893
FIBP	turquoise	-0.152412	0.0937533	-0.663378	8.38048e-17	-0.703748	1.56473e-19	-0.577808	3.21125e-12	-0.555132	3.23084e-11	-0.243037	0.00698918	0.86576	7.03177e-38	0.244968	0.00653863
FICD	grey	-0.0805447	0.37782	0.266414	0.0030156	0.10632	0.243793	0.0617643	0.499148	0.209615	0.0204901	-0.240435	0.00763946	-0.229306	0.0110649	-0.359572	4.74947e-05
FIG4	blue	0.523832	5.9582e-10	0.808422	2.14129e-29	0.268017	0.00283878	0.0959617	0.293053	0.125966	0.166808	-0.210544	0.0199256	-0.684595	3.49845e-18	-0.51894	9.15263e-10
FIGNL1	turquoise	-0.0915567	0.315873	-0.621932	2.08141e-14	-0.540432	1.31826e-10	-0.529242	3.67711e-10	-0.471685	4.15537e-08	-0.26526	0.00314885	0.764102	1.35092e-24	0.12227	0.179707
FILIP1L	turquoise	0.531431	3.01744e-10	0.0989412	0.278252	-0.363788	3.80779e-05	-0.362724	4.02726e-05	-0.363541	3.85776e-05	-0.280388	0.00175938	0.177573	0.0503779	-0.117283	0.198255
FKBP11	turquoise	-0.380866	1.5063e-05	-0.764208	1.31971e-24	-0.219388	0.0151855	-0.108372	0.234759	-0.127466	0.161773	0.112858	0.215833	0.523066	6.37564e-10	0.37046	2.66686e-05
FKBP15	blue	0.448555	2.20153e-07	0.934225	1.4604e-55	0.276367	0.00206036	0.185633	0.0406483	0.180216	0.0469936	-0.0583576	0.523155	-0.7352	5.34731e-22	-0.382922	1.34243e-05
FKBP1A	turquoise	0.282687	0.00160583	-0.11023	0.226784	-0.60487	1.60183e-13	-0.548095	6.38739e-11	-0.554372	3.48034e-11	-0.374255	2.1703e-05	0.446556	2.52822e-07	-0.0693649	0.44774
FKBP3	turquoise	-0.310281	0.000504915	-0.515756	1.20586e-09	-0.275487	0.00213211	-0.0560574	0.53969	-0.119698	0.189106	0.195743	0.030715	0.44123	3.63989e-07	0.490141	1.00266e-08
FKBP4	turquoise	0.0654236	0.474019	-0.363045	3.95985e-05	-0.525011	5.36755e-10	-0.454131	1.48941e-07	-0.484946	1.50884e-08	-0.205644	0.023064	0.523068	6.37428e-10	0.189373	0.0366984
FKBP5	turquoise	-0.33227	0.0001847	-0.502413	3.71453e-09	-0.182188	0.0445946	-0.0810903	0.374587	0.0146372	0.872867	-0.0599112	0.512134	0.413038	2.2668e-06	0.114415	0.209527
FLI1	yellow	-0.200134	0.0270905	-0.235724	0.00895415	-0.178788	0.0487974	0.236074	0.00885022	0.101784	0.264605	0.485407	1.45556e-08	0.169481	0.0620089	0.666333	5.46872e-17
FLNB	brown	0.178313	0.0494104	0.235964	0.0088829	0.634234	4.41697e-15	0.304219	0.000657448	0.382419	1.3809e-05	0.0326208	0.721321	-0.399776	5.06869e-06	-0.25187	0.00513219
FLOT1	turquoise	0.136861	0.132787	-0.442012	3.45171e-07	-0.661879	1.03868e-16	-0.714639	2.38826e-20	-0.719091	1.07966e-20	-0.404578	3.80243e-06	0.681608	5.56041e-18	0.0164737	0.857077
FLRT2	blue	0.389131	9.43525e-06	0.801942	1.28048e-28	0.368687	2.93384e-05	0.313328	0.00044123	0.277308	0.00198597	0.0991734	0.27712	-0.69319	8.93981e-19	-0.264663	0.00321986
FLT3LG	brown	-0.296715	0.000904548	0.025638	0.779238	0.718922	1.113e-20	0.560088	1.97971e-11	0.635248	3.87483e-15	0.303864	0.000667564	-0.403256	4.11754e-06	-0.00712456	0.93792
FLVCR1	turquoise	-0.110437	0.225907	-0.489775	1.03218e-08	-0.611301	7.53071e-14	-0.438365	4.41719e-07	-0.454374	1.46402e-07	-0.186534	0.0396655	0.682834	4.60055e-18	0.237938	0.00831331
FLVCR2	blue	0.085052	0.351622	0.664914	6.71669e-17	0.160997	0.0764707	0.177985	0.0498368	0.114673	0.208494	0.107915	0.236751	-0.572503	5.59904e-12	-0.108597	0.233785
FMNL2	blue	0.530218	3.36737e-10	0.803817	7.68299e-29	0.225666	0.0124463	0.214466	0.0176855	0.169186	0.0624715	0.0271326	0.766727	-0.630392	7.22072e-15	-0.254271	0.00471018
FMO2	turquoise	0.0284426	0.75581	-0.0499566	0.584757	-0.0391222	0.668772	-0.258942	0.0039774	-0.158847	0.0805384	-0.407345	3.21555e-06	0.135506	0.136704	-0.35698	5.43254e-05
FMO4	blue	0.0852515	0.350489	0.472369	3.94794e-08	0.421868	1.30108e-06	0.109509	0.229858	0.167764	0.0647391	-0.140311	0.123204	-0.471623	4.1745e-08	-0.450089	1.97841e-07
FN1	black	0.774064	1.40488e-25	0.298399	0.000842649	-0.0975693	0.285003	-0.10492	0.25009	-0.161785	0.0750224	-0.0894812	0.327015	-0.103236	0.257818	-0.0968183	0.288745
FN3KRP	turquoise	-0.379654	1.61157e-05	-0.379293	1.64418e-05	-0.0535102	0.558296	0.21299	0.0185012	0.220107	0.0148473	0.267365	0.00290958	0.26143	0.0036302	0.35822	5.0951e-05
FNBP1	turquoise	-0.351344	7.24659e-05	-0.619612	2.76737e-14	-0.0482234	0.597868	-0.166822	0.0662791	-0.0216882	0.812567	-0.173899	0.0554121	0.490009	1.01323e-08	-0.0309837	0.734772
FNBP1L	black	0.672493	2.2112e-17	0.359451	4.77964e-05	-0.101294	0.266926	-0.0706984	0.439037	-0.150205	0.0986625	-0.0570532	0.5325	-0.128801	0.157389	-0.114709	0.20835
FNBP4	brown	-0.0482107	0.597964	0.099953	0.273343	0.748645	3.66218e-23	0.349315	8.02814e-05	0.398093	5.59973e-06	0.0995555	0.275265	-0.407908	3.10725e-06	-0.262099	0.00354165
FNIP2	blue	0.183817	0.0426905	0.763382	1.5842e-24	0.439239	4.16479e-07	0.548583	6.09606e-11	0.426352	9.75494e-07	0.421491	1.33273e-06	-0.790151	2.8144e-27	0.0622912	0.495487
FNTB	blue	0.200183	0.0270522	0.712268	3.62263e-20	0.469575	4.86272e-08	0.230684	0.0105781	0.292234	0.00108997	-0.137862	0.129948	-0.636355	3.35733e-15	-0.498688	5.04209e-09
FOLR2	grey	-0.0377164	0.68001	0.25306	0.00491902	-0.0257686	0.778143	0.0175415	0.84792	-0.0215203	0.813992	0.0644669	0.480521	-0.137079	0.132164	0.0161467	0.859884
FOLR3	blue	0.309108	0.000531602	0.551078	4.79394e-11	0.0665322	0.466544	0.101373	0.266553	0.0544118	0.551675	0.0439051	0.631094	-0.372385	2.40305e-05	-0.124856	0.170607
FOS	blue	0.226379	0.0121644	0.565368	1.16449e-11	0.0244765	0.789001	0.0948432	0.298741	-0.000716768	0.993748	0.168523	0.0635211	-0.439771	4.01784e-07	0.0281581	0.758177
FOSB	turquoise	-0.0628094	0.4919	-0.13246	0.145828	-0.336963	0.000147544	-0.266167	0.00304363	-0.230912	0.0104996	-0.157895	0.0823939	0.209927	0.020299	0.0293711	0.748101
FOXC1	turquoise	-0.134833	0.138682	-0.443502	3.11812e-07	-0.421788	1.30777e-06	-0.431229	7.09779e-07	-0.351422	7.21793e-05	-0.329805	0.000207535	0.535315	2.1172e-10	-0.0288793	0.752182
FOXC2	green	-0.166173	0.0673575	0.253328	0.00487212	0.615207	4.72168e-14	0.698534	3.7356e-19	0.640305	2.00271e-15	0.551911	4.42223e-11	-0.491098	9.29243e-09	0.141279	0.120613
FOXJ2	brown	0.0599366	0.511956	0.30202	0.000722507	0.74219	1.35467e-22	0.418849	1.5758e-06	0.539057	1.49839e-10	-0.0306524	0.737504	-0.55964	2.06999e-11	-0.456532	1.25605e-07
FOXM1	turquoise	-0.162823	0.0731481	-0.773812	1.48969e-25	-0.715344	2.10806e-20	-0.637725	2.80872e-15	-0.607412	1.19097e-13	-0.333079	0.000177727	0.930696	3.02266e-54	0.161995	0.0746409
FOXO1	grey	-0.381165	1.48133e-05	-0.37006	2.72513e-05	0.476092	2.98155e-08	0.293392	0.00103901	0.415416	1.95508e-06	0.106433	0.243287	-0.0242258	0.791112	-0.0342676	0.707875
FOXO4	grey	-0.0205406	0.822317	0.199435	0.0276425	0.134105	0.140846	0.353645	6.44641e-05	0.343348	0.000108058	0.313086	0.000445993	-0.217535	0.0160879	0.163282	0.072332
FOXP1	grey	-0.252536	0.00501189	0.132237	0.146514	0.38608	1.12301e-05	0.560049	1.98738e-11	0.51728	1.05715e-09	0.502682	3.63298e-09	-0.347509	8.78889e-05	0.331282	0.000193561
FOXQ1	black	0.590588	8.0697e-13	0.126651	0.164495	-0.0944323	0.300849	-0.0910038	0.318817	-0.164881	0.0695443	-0.033449	0.714548	-0.0537187	0.556761	0.000713193	0.993779
FOXRED1	turquoise	-0.237965	0.00830594	-0.499317	4.78957e-09	-0.446625	2.51626e-07	-0.153754	0.0908643	-0.168076	0.0642365	0.0651287	0.476018	0.599014	3.13864e-13	0.405532	3.58963e-06
FPR1	blue	0.124156	0.173039	0.649306	5.99799e-16	0.146	0.108576	0.0446184	0.625553	0.0472276	0.605461	-0.127529	0.161566	-0.500902	4.20646e-09	-0.29378	0.00102241
FPR2	blue	0.0898391	0.325075	0.260404	0.00376993	-0.0827268	0.364992	-0.142357	0.117778	-0.19833	0.0285332	-0.0951385	0.297232	-0.158445	0.0813162	-0.109223	0.231083
FPR3	blue	0.280938	0.0017215	0.807538	2.74343e-29	0.241286	0.00742118	0.23528	0.0090879	0.129637	0.154689	0.168224	0.0639989	-0.688113	2.01298e-18	-0.108402	0.23463
FRAT2	blue	0.362606	4.05245e-05	0.79003	2.90244e-27	0.495192	6.69443e-09	0.267141	0.00293416	0.253952	0.00476438	-0.0351907	0.700377	-0.777847	5.76824e-26	-0.44232	3.37999e-07
FRG1	yellow	-0.2599	0.00384031	-0.169636	0.0617678	-0.221283	0.014308	0.289837	0.00120289	0.112815	0.21601	0.658317	1.7216e-16	0.143934	0.113722	0.79234	1.61023e-27
FRMD4A	black	0.785412	9.22232e-27	0.75123	2.14519e-23	0.226894	0.0119642	0.116111	0.202806	0.0869685	0.340835	-0.080856	0.375973	-0.564541	1.26616e-11	-0.360383	4.55282e-05
FRMPD3	turquoise	-0.00523198	0.95439	0.0388848	0.670664	0.0474199	0.603991	-0.207795	0.0216372	-0.117275	0.198284	-0.356214	5.65123e-05	0.0412549	0.651862	-0.396814	6.03815e-06
FSCN1	turquoise	0.278315	0.00190913	-0.131221	0.14967	-0.383064	1.3317e-05	-0.390601	8.67034e-06	-0.37935	1.63904e-05	-0.25317	0.00489963	0.343505	0.000107224	-0.0546627	0.549839
FTCD	grey	-0.0473579	0.604464	0.140888	0.121652	0.251238	0.0052486	0.273397	0.00231177	0.255815	0.00445563	0.19506	0.0313144	-0.205914	0.0228803	0.00641352	0.944105
FTH1	blue	0.379448	1.6301e-05	0.89063	6.93475e-43	0.405736	3.54547e-06	0.406611	3.36226e-06	0.37913	1.65913e-05	0.130622	0.151552	-0.806151	4.03868e-29	-0.270229	0.00261023
FTL	blue	0.335115	0.000161253	0.733463	7.47133e-22	0.327836	0.000227628	0.0891894	0.328601	0.0738901	0.418603	-0.153394	0.0916334	-0.67001	3.19364e-17	-0.458866	1.06295e-07
FUBP3	brown	-0.0892933	0.328035	0.403212	4.12836e-06	0.841195	7.81549e-34	0.618832	3.04357e-14	0.677991	9.67344e-18	0.200855	0.0265321	-0.684319	3.65264e-18	-0.262852	0.00344433
FUCA1	blue	0.0200629	0.826383	0.648846	6.38554e-16	0.267245	0.00292271	0.268003	0.00284032	0.224533	0.012906	0.193404	0.0328085	-0.58236	1.97693e-12	-0.0572182	0.531313
FUNDC1	grey	-0.223148	0.013488	-0.173449	0.0560567	-0.22062	0.01461	0.218878	0.0154293	0.10578	0.24621	0.464684	6.97353e-08	0.17938	0.0480432	0.607004	1.24925e-13
FURIN	turquoise	-0.0965287	0.290197	-0.683756	3.98714e-18	-0.731663	1.05377e-21	-0.64937	5.94587e-16	-0.64544	1.01173e-15	-0.286705	0.0013664	0.862171	3.06308e-37	0.199568	0.0275364
FUS	turquoise	-0.285276	0.00144759	-0.391347	8.30502e-06	-0.229291	0.0110702	-0.155831	0.086532	-0.0916375	0.315444	-0.0248399	0.785943	0.484502	1.56203e-08	0.211106	0.01959
FUT4	blue	0.292881	0.00106122	0.790368	2.66391e-27	0.388609	9.72175e-06	0.128516	0.158319	0.195886	0.0305912	-0.219029	0.0153566	-0.62524	1.38123e-14	-0.564235	1.30598e-11
FXR2	turquoise	0.135999	0.135269	-0.00150995	0.986831	0.104089	0.253883	-0.208181	0.0213899	-0.117523	0.19733	-0.302825	0.000698031	0.0458058	0.616374	-0.338007	0.00014028
FXYD5	turquoise	-0.0979344	0.283196	-0.404363	3.85213e-06	-0.148717	0.102086	-0.177622	0.0503131	-0.178815	0.0487628	-0.0435663	0.633733	0.295253	0.000961614	0.0577916	0.5272
FXYD6	blue	0.369096	2.87019e-05	0.77292	1.83236e-25	0.306083	0.000606544	0.0556826	0.542408	0.0896036	0.326351	-0.210691	0.0198371	-0.616651	3.9665e-14	-0.488317	1.15831e-08
FYCO1	grey	0.0851723	0.350939	0.132389	0.146046	0.254796	0.0046223	0.0420062	0.645947	0.0919686	0.313692	-0.145268	0.110378	-0.208159	0.0214038	-0.340293	0.000125528
FYN	turquoise	-0.314938	0.000410658	-0.731261	1.13736e-21	-0.472216	3.99346e-08	-0.357696	5.23509e-05	-0.267281	0.00291875	-0.163802	0.0714158	0.768473	5.07408e-25	0.194828	0.0315202
FZD2	turquoise	0.438217	4.46129e-07	0.305024	0.000635003	-0.220286	0.0147641	-0.249565	0.00556854	-0.375739	2.00087e-05	-0.106845	0.241459	-0.11737	0.197918	-0.0699873	0.443666
FZD6	turquoise	-0.146928	0.106324	-0.48713	1.27168e-08	-0.35552	5.85638e-05	-0.141851	0.119101	-0.244244	0.00670436	0.190239	0.035831	0.495349	6.61015e-09	0.450536	1.91761e-07
G0S2	blue	0.452576	1.66198e-07	0.332134	0.000185899	-0.0771996	0.39801	-0.281995	0.0016507	-0.262959	0.00343071	-0.348328	8.43577e-05	-0.18309	0.0435311	-0.381752	1.43348e-05
G3BP1	turquoise	-0.0507717	0.578637	-0.40758	3.17005e-06	-0.63384	4.64684e-15	-0.422748	1.23001e-06	-0.502775	3.60532e-09	-0.11437	0.209706	0.56022	1.95387e-11	0.379731	1.60467e-05
G6PC3	blue	0.646102	9.25579e-16	0.770937	2.89397e-25	0.0874985	0.33789	-0.11358	0.212894	-0.131278	0.149491	-0.250938	0.00530471	-0.478006	2.57761e-08	-0.431448	6.99644e-07
GAA	blue	0.270688	0.00256495	0.876301	7.20895e-40	0.350271	7.65042e-05	0.294614	0.000987578	0.281968	0.00165252	0.0752938	0.409794	-0.727386	2.35962e-21	-0.269156	0.00271893
GABARAP	blue	0.2234	0.0133807	0.560182	1.96127e-11	0.273601	0.00229361	0.269002	0.00273489	0.238861	0.0080584	0.126527	0.164914	-0.538878	1.52353e-10	-0.138336	0.128623
GABARAPL1	blue	0.472843	3.80992e-08	0.750207	2.6527e-23	0.271583	0.00247863	0.148994	0.101441	0.17526	0.0535018	-0.0925096	0.310841	-0.620549	2.46726e-14	-0.40348	4.06231e-06
GABARAPL2	red	-0.169789	0.0615285	0.0284434	0.755803	0.146344	0.107735	0.566794	1.00736e-11	0.353041	6.64822e-05	0.835702	5.05756e-33	-0.168324	0.0638377	0.693762	8.1504e-19
GADD45A	turquoise	-0.14438	0.112595	-0.698746	3.6069e-19	-0.547692	6.63894e-11	-0.538434	1.58761e-10	-0.486084	1.38049e-08	-0.322088	0.000297048	0.727147	2.46689e-21	0.0495205	0.588043
GADD45B	turquoise	-0.231031	0.0104585	-0.339016	0.000133584	-0.263729	0.00333399	-0.171066	0.0595721	-0.0698861	0.444327	-0.111046	0.223342	0.332409	0.000183485	0.0773173	0.397288
GAL	blue	0.299756	0.000795627	0.387023	1.06435e-05	0.157884	0.0824155	0.213676	0.0181182	0.0892898	0.328054	0.207393	0.0218984	-0.362197	4.14036e-05	-0.000745954	0.993494
GALC	grey	0.0399566	0.662136	0.086488	0.34352	0.0491437	0.59089	-0.188757	0.0373256	-0.10973	0.228911	-0.300472	0.000771821	-0.0365968	0.689011	-0.316375	0.000385029
GALK1	turquoise	0.134608	0.139348	-0.40847	3.00255e-06	-0.717883	1.34123e-20	-0.7668	7.40052e-25	-0.766578	7.77855e-25	-0.541802	1.15966e-10	0.671408	2.59787e-17	-0.138639	0.127779
GALM	turquoise	0.238447	0.00817184	-0.276221	0.0020721	-0.58534	1.43331e-12	-0.680955	6.14912e-18	-0.663017	8.8263e-17	-0.544543	8.95765e-11	0.559686	2.06056e-11	-0.228586	0.0113269
GALNS	blue	0.0714887	0.433926	0.387253	1.05052e-05	0.201185	0.0262798	0.393544	7.31134e-06	0.296018	0.000931357	0.391246	8.35356e-06	-0.373962	2.20523e-05	0.210155	0.0201604
GALNT11	blue	0.0652185	0.475409	0.612917	6.21238e-14	0.339373	0.000131283	0.37688	1.8791e-05	0.501803	3.90628e-09	0.050913	0.577579	-0.524131	5.8029e-10	-0.264109	0.00328714
GALNT12	blue	0.127963	0.160132	0.682741	4.66731e-18	0.666451	5.37625e-17	0.560887	1.82815e-11	0.578871	2.86926e-12	0.263375	0.00337813	-0.772499	2.02003e-25	-0.220212	0.0147983
GALNT4	turquoise	0.074918	0.412141	-0.0027576	0.975951	-0.146559	0.107213	-0.172325	0.0576925	-0.0850488	0.35164	-0.200326	0.0269408	0.143673	0.114384	-0.126784	0.16405
GALNT6	blue	0.292452	0.00108024	0.670928	2.78903e-17	0.329156	0.000213966	0.319813	0.000329571	0.305286	0.000627863	0.0512398	0.575136	-0.584732	1.53083e-12	-0.233387	0.00967779
GALR2	turquoise	-0.20375	0.024386	-0.700081	2.89118e-19	-0.593591	5.78165e-13	-0.56047	1.90587e-11	-0.496779	5.88848e-09	-0.326233	0.0002453	0.802169	1.20406e-28	0.115583	0.204882
GANAB	turquoise	-0.0790669	0.386661	-0.0960099	0.292809	-0.0414335	0.650454	-0.117522	0.197337	-0.0656623	0.472404	-0.125833	0.167261	0.114123	0.210699	-0.0963932	0.290877
GAPDH	turquoise	0.328459	0.000221079	-0.506173	2.71855e-09	-0.743843	9.72718e-23	-0.67755	1.03435e-17	-0.772687	1.93395e-25	-0.307365	0.000573686	0.717037	1.5602e-20	0.138351	0.128581
GAPT	blue	0.0891876	0.32861	0.656032	2.37217e-16	0.287551	0.00132037	0.163312	0.0722796	0.146918	0.106347	-0.0224205	0.80636	-0.539131	1.48819e-10	-0.26738	0.00290786
GAR1	turquoise	-0.157792	0.0825958	-0.541825	1.15713e-10	-0.610179	8.60131e-14	-0.407114	3.26107e-06	-0.418053	1.65697e-06	-0.12125	0.183393	0.66198	1.02385e-16	0.290778	0.00115736
GARS	turquoise	-0.138397	0.128452	-0.56772	9.16503e-12	-0.648362	6.81963e-16	-0.529853	3.48009e-10	-0.498679	5.04576e-09	-0.273586	0.00229499	0.720252	8.75538e-21	0.155886	0.0864206
GAS2L3	blue	0.152799	0.0929127	0.71181	3.92436e-20	0.310565	0.000498639	0.199559	0.0275439	0.262034	0.00355022	-0.138874	0.127129	-0.616692	3.94683e-14	-0.395753	6.42655e-06
GAS8	grey	0.259345	0.00391923	0.055274	0.545379	0.137119	0.132052	-0.0322483	0.724374	-0.0395835	0.6651	0.0219421	0.810414	-0.0712107	0.43572	-0.0763155	0.403451
GATA3	turquoise	-0.284662	0.00148379	-0.622096	2.03985e-14	-0.234059	0.0094646	-0.210345	0.0200454	-0.152249	0.0941103	-0.0638042	0.485054	0.542639	1.07201e-10	0.158199	0.0817966
GATAD1	blue	0.335197	0.000160624	0.516687	1.11277e-09	0.273308	0.00231973	0.204052	0.0241707	0.203371	0.0246581	0.0772382	0.397773	-0.412644	2.32278e-06	-0.188788	0.0372941
GATC	turquoise	-0.123361	0.175827	-0.442499	3.33915e-07	-0.574526	4.53484e-12	-0.352623	6.79099e-05	-0.382807	1.35109e-05	-0.0512405	0.57513	0.601237	2.43529e-13	0.34092	0.000121743
GATM	blue	0.295845	0.000938127	0.678612	8.80061e-18	0.225664	0.0124471	0.147691	0.1045	0.116908	0.199701	-0.0144656	0.874345	-0.535855	2.01463e-10	-0.252737	0.00497609
GBA	blue	0.389515	9.22956e-06	0.858253	1.45767e-36	0.281309	0.00169636	0.0624485	0.494396	0.0371766	0.684344	-0.16348	0.0719824	-0.716934	1.58912e-20	-0.461518	8.77997e-08
GBE1	black	0.708424	7.05592e-20	0.48014	2.1891e-08	-0.0541806	0.553369	-0.193922	0.0323344	-0.279397	0.00182957	-0.237762	0.00836287	-0.26677	0.0029755	-0.359661	4.72767e-05
GBGT1	blue	0.39367	7.25813e-06	0.730115	1.41317e-21	0.0849326	0.352301	0.0134538	0.883069	-0.0372212	0.683986	-0.115327	0.205894	-0.536452	1.90683e-10	-0.278993	0.00185894
GBP1	turquoise	-0.218998	0.0153713	-0.679808	7.33158e-18	-0.526226	4.81734e-10	-0.442314	3.38149e-07	-0.462872	7.95845e-08	-0.11957	0.189583	0.657275	1.99314e-16	0.287491	0.00132358
GBP2	turquoise	-0.187912	0.0382006	-0.828378	5.49539e-32	-0.625531	1.33194e-14	-0.616079	4.25052e-14	-0.588392	1.02745e-12	-0.350848	7.43078e-05	0.834355	7.9112e-33	0.0908753	0.319503
GBP3	yellow	-0.182051	0.0447576	-0.166545	0.0667366	-0.0435491	0.633868	0.335726	0.000156593	0.147155	0.105778	0.588966	9.64782e-13	0.0175654	0.847716	0.702881	1.8107e-19
GBP4	turquoise	-0.258896	0.00398403	-0.817989	1.34345e-30	-0.603444	1.88937e-13	-0.512752	1.56006e-09	-0.495544	6.50716e-09	-0.18936	0.0367114	0.82522	1.48488e-31	0.286367	0.00138526
GBP5	turquoise	-0.225584	0.0124793	-0.790516	2.5654e-27	-0.589995	8.615e-13	-0.516272	1.15338e-09	-0.506048	2.74718e-09	-0.198837	0.0281217	0.782511	1.87883e-26	0.258734	0.00400765
GBP6	turquoise	-0.224751	0.0128163	-0.540293	1.33548e-10	-0.373566	2.25338e-05	-0.264157	0.0032813	-0.254552	0.00466302	-0.00619922	0.94597	0.532084	2.84379e-10	0.347908	8.61536e-05
GCA	blue	0.213978	0.0179515	0.815399	2.88822e-30	0.226809	0.0119972	0.27671	0.00203294	0.245892	0.00633247	0.0910241	0.318708	-0.67375	1.8334e-17	-0.19856	0.0283459
GCAT	turquoise	-0.159687	0.0789295	-0.683953	3.86708e-18	-0.621287	2.25368e-14	-0.516881	1.09422e-09	-0.467254	5.77412e-08	-0.241199	0.00744315	0.839098	1.60742e-33	0.212037	0.0190456
GCC2	grey	-0.209429	0.0206049	0.0369214	0.686396	0.169372	0.0621796	0.495658	6.44716e-09	0.357108	5.39677e-05	0.522731	6.56653e-10	-0.286072	0.00140186	0.439169	4.18446e-07
GCGR	turquoise	-0.113667	0.212538	-0.414883	2.02117e-06	-0.280898	0.0017242	-0.286174	0.00139611	-0.235391	0.00905431	-0.155451	0.0873128	0.418116	1.65047e-06	0.0632965	0.488541
GCHFR	blue	0.082282	0.367584	0.461026	9.09768e-08	0.28842	0.00127451	0.138315	0.128681	0.165073	0.0692166	-0.114491	0.209221	-0.449789	2.02036e-07	-0.405011	3.7045e-06
GCLC	grey	-0.00640707	0.944161	0.307575	0.000568447	0.30341	0.000680728	0.544545	8.9559e-11	0.373246	2.29305e-05	0.632052	5.84382e-15	-0.459962	9.82392e-08	0.385027	1.19213e-05
GCLM	grey	-0.304562	0.0006478	-0.0479833	0.599695	0.222403	0.0138108	0.498705	5.03514e-09	0.450054	1.98327e-07	0.388164	9.97257e-06	-0.0957819	0.293962	0.217136	0.0162884
GDE1	grey	0.290468	0.00117217	0.175319	0.0534193	-0.266989	0.002951	-0.457731	1.15299e-07	-0.502153	3.79514e-09	-0.401755	4.50499e-06	0.057126	0.531976	-0.331758	0.000189239
GDF10	turquoise	-0.0793868	0.384737	-0.242853	0.00703332	-0.131727	0.148092	-0.163103	0.0726493	-0.167474	0.0652098	-0.0828061	0.36453	0.18553	0.0407618	-0.0229804	0.801623
GDF15	blue	0.0752628	0.409987	0.613116	6.06673e-14	0.540047	1.36651e-10	0.455967	1.3076e-07	0.493255	7.82233e-09	0.180418	0.0467441	-0.664477	7.15445e-17	-0.2203	0.0147574
GDI2	yellow	-0.125254	0.169239	-0.44841	2.22374e-07	-0.526296	4.7876e-10	-0.0795428	0.383801	-0.245654	0.00638504	0.40883	2.93714e-06	0.528437	3.95323e-10	0.761503	2.39443e-24
GEMIN2	turquoise	-0.0580026	0.52569	-0.68734	2.27442e-18	-0.578288	3.05221e-12	-0.570958	6.57101e-12	-0.570946	6.57933e-12	-0.302226	0.00071617	0.813329	5.27936e-30	0.133592	0.142384
GEMIN6	turquoise	-0.100828	0.269145	-0.553463	3.80292e-11	-0.699601	3.13101e-19	-0.690964	1.27869e-18	-0.668485	3.99568e-17	-0.439989	3.95907e-07	0.805446	4.90889e-29	0.0273196	0.765166
GFI1	turquoise	-0.248253	0.00583143	-0.835571	5.28417e-33	-0.636334	3.36652e-15	-0.539954	1.37842e-10	-0.510665	1.86291e-09	-0.226184	0.0122409	0.908198	3.24279e-47	0.246919	0.00610988
GFPT1	turquoise	0.195304	0.0310996	-0.30135	0.000743489	-0.557661	2.51874e-11	-0.536595	1.88195e-10	-0.510254	1.92887e-09	-0.335085	0.000161487	0.519344	8.83607e-10	0.00704243	0.938634
GGA2	blue	0.0915448	0.315936	0.561709	1.68377e-11	0.601227	2.43821e-13	0.294853	0.000977772	0.386914	1.07098e-05	-0.0306494	0.737529	-0.612178	6.78446e-14	-0.440632	3.79049e-07
GGCT	turquoise	-0.253853	0.00478133	-0.383981	1.26466e-05	-0.492209	8.50506e-09	-0.176213	0.0521946	-0.266	0.00306282	0.211678	0.0192541	0.478095	2.56026e-08	0.575785	3.97405e-12
GGCX	blue	0.285127	0.00145627	0.781176	2.59738e-26	0.490549	9.70725e-09	0.268528	0.00278448	0.280347	0.00176227	0.0280124	0.75939	-0.697265	4.60324e-19	-0.361015	4.40511e-05
GGH	turquoise	-0.109873	0.228304	-0.564323	1.29436e-11	-0.621686	2.14556e-14	-0.381098	1.48691e-05	-0.543105	1.02597e-10	0.096781	0.288932	0.668838	3.7941e-17	0.527823	4.17679e-10
GGPS1	brown	-0.0806169	0.377391	0.150528	0.0979308	0.593196	6.04201e-13	0.349324	8.02454e-05	0.341906	0.000116002	0.19147	0.0346293	-0.359908	4.66722e-05	-0.084816	0.352965
GGTLC2	turquoise	-0.0727046	0.426128	-0.509612	2.03662e-09	-0.509278	2.09471e-09	-0.455856	1.31797e-07	-0.483373	1.70532e-08	-0.205584	0.0231048	0.592425	6.58328e-13	0.178424	0.0492671
GGTLC3	turquoise	-0.0313714	0.731579	-0.64582	9.61296e-16	-0.503769	3.32052e-09	-0.620954	2.3477e-14	-0.596154	4.33785e-13	-0.399673	5.09974e-06	0.705716	1.12123e-19	-0.0426251	0.64109
GHDC	blue	0.132502	0.1457	0.721517	6.95975e-21	0.381244	1.47482e-05	0.251767	0.00515094	0.340689	0.000123121	-0.0144217	0.874724	-0.580357	2.4497e-12	-0.348121	8.52406e-05
GHRL	turquoise	-0.0271246	0.766793	0.00394487	0.965603	-0.243108	0.00697199	-0.304018	0.000663169	-0.242949	0.00701034	-0.324265	0.000268732	0.217496	0.0161074	-0.188978	0.0370995
GIMAP1	red	-0.251924	0.00512224	0.0697479	0.445231	0.453095	1.60236e-07	0.796534	5.41856e-28	0.603618	1.85169e-13	0.864669	1.10506e-37	-0.408556	2.98683e-06	0.621624	2.16205e-14
GIMAP2	red	-0.275241	0.00215256	0.0103177	0.910195	0.44816	2.26265e-07	0.692051	1.07411e-18	0.475952	3.01346e-08	0.840461	1.00709e-33	-0.365256	3.52313e-05	0.630198	7.40115e-15
GIMAP4	grey	-0.27669	0.00203452	-0.131906	0.147537	0.318572	0.000348682	0.149897	0.0993626	0.182527	0.0441923	0.0479459	0.59998	-0.152439	0.0936948	-0.0890808	0.329193
GIMAP5	grey	-0.285245	0.00144938	-0.119783	0.188793	0.44522	2.7718e-07	0.217641	0.0160352	0.321421	0.000306267	0.0848258	0.352909	-0.164596	0.0700355	-0.0901077	0.323625
GIMAP7	red	-0.287561	0.00131981	-0.113066	0.214983	0.309919	0.00051301	0.65666	2.17272e-16	0.494392	7.14007e-09	0.769291	4.21423e-25	-0.165835	0.0679238	0.597769	3.61495e-13
GIMAP8	turquoise	-0.249623	0.00555702	-0.0750099	0.411567	0.114988	0.207239	0.189964	0.036105	0.155994	0.0861998	0.270598	0.00257373	-0.100946	0.268581	0.241368	0.00740021
GINS2	turquoise	-0.184613	0.0417845	-0.814659	3.58635e-30	-0.740959	1.73055e-22	-0.65839	1.70405e-16	-0.636081	3.47854e-15	-0.330706	0.000198903	0.972599	6.94044e-78	0.208068	0.0214623
GINS3	turquoise	-0.0331199	0.717236	-0.723166	5.1505e-21	-0.755156	9.39924e-24	-0.676565	1.20074e-17	-0.668713	3.86414e-17	-0.350637	7.51058e-05	0.937987	4.77466e-57	0.168683	0.0632665
GINS4	turquoise	-0.0923657	0.311598	-0.539744	1.40559e-10	-0.577652	3.2647e-12	-0.518469	9.53506e-10	-0.470352	4.58983e-08	-0.305506	0.000621914	0.755078	9.55493e-24	0.0385909	0.673011
GJB2	blue	0.256867	0.00428923	0.748493	3.77849e-23	0.371286	2.5505e-05	0.237645	0.00839579	0.268319	0.00280653	-0.0282716	0.757233	-0.629402	8.18689e-15	-0.348738	8.26417e-05
GJB6	blue	0.163569	0.0718247	0.579436	2.70206e-12	0.211959	0.0190903	0.176344	0.0520176	0.165162	0.0690635	0.0808709	0.375885	-0.454307	1.471e-07	-0.15272	0.0930839
GK	turquoise	0.497096	5.73886e-09	-0.0225657	0.805131	-0.595426	4.70798e-13	-0.640213	2.02716e-15	-0.677429	1.05346e-17	-0.432472	6.54022e-07	0.2963	0.000920417	-0.160069	0.0782057
GK2	turquoise	-0.0952322	0.296754	-0.344928	9.99416e-05	-0.26295	0.00343187	-0.212923	0.0185394	-0.286249	0.00139188	-0.0469699	0.607432	0.321789	0.000301145	0.0871663	0.339734
GK5	turquoise	0.0174101	0.849046	-0.0934501	0.305927	-0.150712	0.097517	-0.074065	0.417499	0.0552136	0.545819	-0.254774	0.00462583	0.111087	0.223169	-0.185552	0.0407369
GKAP1	red	-0.300554	0.000769117	-0.110326	0.226378	0.339048	0.000133371	0.648762	6.45923e-16	0.50164	3.9588e-09	0.772123	2.2029e-25	-0.214715	0.0175508	0.676525	1.20802e-17
GLA	blue	0.375224	2.05811e-05	0.922834	1.50532e-51	0.318362	0.000352011	0.216968	0.0163732	0.219549	0.0151091	-0.0516316	0.572213	-0.743917	9.58352e-23	-0.380659	1.52377e-05
GLB1L	blue	0.504385	3.1552e-09	0.637441	2.91462e-15	0.233778	0.00955329	0.0568771	0.533768	0.116869	0.199853	-0.219638	0.015067	-0.459896	9.87069e-08	-0.428889	8.27271e-07
GLCCI1	turquoise	-0.298401	0.000842583	-0.541182	1.22905e-10	-0.212607	0.0187181	-0.24185	0.00727941	-0.165953	0.0677248	-0.139529	0.125327	0.506808	2.57794e-09	0.0144495	0.874484
GLCE	blue	0.259394	0.00391221	0.643548	1.30306e-15	0.286024	0.00140454	0.32057	0.000318411	0.255662	0.00448023	0.221067	0.0144056	-0.544879	8.67728e-11	-0.0614628	0.501248
GLDC	turquoise	-0.18938	0.0366912	-0.746799	5.34539e-23	-0.664455	7.17714e-17	-0.563484	1.40873e-11	-0.534256	2.33283e-10	-0.235866	0.00891194	0.892553	2.53805e-43	0.244736	0.00659133
GLDN	blue	0.333395	0.000175073	0.486016	1.38782e-08	0.0926323	0.310197	0.0012106	0.989441	-0.00330813	0.971152	-0.123938	0.1738	-0.311054	0.000488005	-0.282218	0.00163612
GLG1	blue	0.101384	0.266501	0.609832	8.96038e-14	0.592272	6.69623e-13	0.541647	1.17667e-10	0.624293	1.55411e-14	0.165575	0.0683626	-0.678041	9.60096e-18	-0.2605	0.0037567
GLIPR1	blue	0.267126	0.00293583	0.789557	3.27152e-27	0.206117	0.0227437	0.230542	0.0106275	0.174657	0.0543419	0.07497	0.411816	-0.646306	9.00419e-16	-0.207158	0.0220515
GLIPR2	blue	0.121762	0.181537	0.86327	1.96055e-37	0.514049	1.39633e-09	0.304057	0.000662055	0.320402	0.000320848	-0.00863395	0.924803	-0.828357	5.531e-32	-0.40999	2.73563e-06
GLIS3	black	0.712597	3.41995e-20	0.279555	0.00181827	-0.0949939	0.29797	-0.155339	0.0875437	-0.169493	0.0619895	-0.139785	0.12463	-0.106802	0.241649	-0.157171	0.0838265
GLO1	turquoise	-0.00738348	0.935669	-0.681583	5.58232e-18	-0.693566	8.41341e-19	-0.786824	6.49488e-27	-0.743974	9.47358e-23	-0.525175	5.28983e-10	0.867454	3.46003e-38	-0.0543099	0.552422
GLOD4	grey	-0.0715147	0.433758	0.390764	8.58893e-06	0.233908	0.00951223	0.537127	1.79178e-10	0.397502	5.79844e-06	0.618883	3.02476e-14	-0.402859	4.21665e-06	0.401197	4.65744e-06
GLRX	blue	0.0486961	0.594279	0.483197	1.72878e-08	0.153179	0.0920945	0.29896	0.000822905	0.295798	0.00093995	0.229637	0.0109462	-0.389426	9.27652e-06	0.0425034	0.642044
GLRX5	turquoise	-0.208666	0.0210819	-0.660332	1.2947e-16	-0.666676	5.20266e-17	-0.551563	4.57412e-11	-0.465773	6.43859e-08	-0.329633	0.00020922	0.845838	1.52386e-34	0.130645	0.15148
GLS	grey	0.0690267	0.449963	0.49528	6.64692e-09	0.638262	2.61863e-15	0.586187	1.30729e-12	0.588135	1.0569e-12	0.299061	0.000819421	-0.621309	2.24741e-14	-0.125349	0.168913
GLS2	grey	-0.147329	0.10536	0.157545	0.0830833	0.407572	3.17159e-06	0.583506	1.74775e-12	0.521326	7.43009e-10	0.489385	1.06455e-08	-0.367717	3.09029e-05	0.244549	0.00663423
GLTP	blue	0.0889116	0.330115	0.71611	1.84022e-20	0.485404	1.45585e-08	0.249141	0.00565227	0.341859	0.000116271	-0.149288	0.100762	-0.684255	3.68928e-18	-0.516695	1.11199e-09
GLYCTK	turquoise	-0.117575	0.197133	-0.00636041	0.944567	0.0765866	0.401777	-0.0756911	0.40732	0.0667807	0.464877	-0.229594	0.0109615	0.0706731	0.439202	-0.254782	0.00462451
GM2A	blue	0.286925	0.00135428	0.81039	1.22728e-29	0.386211	1.11468e-05	0.281858	0.00165975	0.302306	0.000713723	-0.0605338	0.507752	-0.742539	1.26332e-22	-0.417622	1.70255e-06
GMCL1	turquoise	-0.211702	0.0192398	-0.481369	1.99144e-08	-0.317877	0.00035981	-0.179652	0.0476995	-0.105153	0.249035	-0.211151	0.0195634	0.433495	6.1125e-07	0.0251089	0.783681
GMDS	turquoise	-0.222526	0.0137567	-0.807162	3.0479e-29	-0.63077	6.88214e-15	-0.625843	1.28098e-14	-0.612447	6.57054e-14	-0.311811	0.00047194	0.850388	2.91243e-35	0.162744	0.07329
GMNN	turquoise	-0.185856	0.0404031	-0.779057	4.32365e-26	-0.742464	1.28231e-22	-0.566613	1.02611e-11	-0.598977	3.15209e-13	-0.153382	0.091659	0.928105	2.52926e-53	0.401591	4.54926e-06
GMPR	blue	0.254533	0.00466608	0.264469	0.00324328	-0.1524	0.0937795	-0.171771	0.0585142	-0.240615	0.00759291	-0.132805	0.144774	-0.11868	0.192923	-0.150663	0.0976271
GMPS	turquoise	0.0240666	0.792453	-0.676025	1.30277e-17	-0.727839	2.16813e-21	-0.737067	3.72095e-22	-0.662738	9.18616e-17	-0.47998	2.21619e-08	0.889671	1.137e-42	0.0118865	0.896611
GNA13	red	-0.221001	0.0144356	-0.13821	0.128975	0.101246	0.267154	0.542125	1.12503e-10	0.302613	0.000704421	0.872332	4.24214e-39	-0.115421	0.205521	0.810946	1.04728e-29
GNA15	turquoise	0.0775192	0.396053	-0.599207	3.07061e-13	-0.843486	3.51199e-34	-0.816766	1.93125e-30	-0.830642	2.661e-32	-0.479216	2.34989e-08	0.853518	9.03077e-36	0.0447383	0.624623
GNAI3	turquoise	-0.104846	0.250429	-0.115353	0.205791	-0.207497	0.0218308	0.0531445	0.560992	-0.0764098	0.402868	0.333266	0.000176156	0.15857	0.0810732	0.43653	4.99518e-07
GNAQ	blue	0.406288	3.42883e-06	0.727043	2.51532e-21	0.271051	0.0025296	0.107251	0.239665	0.129919	0.153786	-0.103171	0.258117	-0.581884	2.08063e-12	-0.393761	7.21967e-06
GNB1L	turquoise	-0.174436	0.0546515	-0.365267	3.52118e-05	-0.233581	0.00961571	-0.13257	0.145492	-0.0816882	0.371064	-0.00112514	0.990187	0.418686	1.59215e-06	0.18397	0.0425151
GNB4	grey	-0.145519	0.109757	0.192341	0.0337989	0.267901	0.00285124	0.639465	2.2368e-15	0.529765	3.50798e-10	0.571273	6.36063e-12	-0.337218	0.000145738	0.362373	4.10236e-05
GNE	turquoise	-0.271914	0.00244739	-0.592871	6.26452e-13	-0.366237	3.34423e-05	-0.0973848	0.285919	-0.120506	0.186115	0.180547	0.0465835	0.53245	2.75062e-10	0.492034	8.62472e-09
GNG10	grey	0.129951	0.153685	0.2858	0.0014173	-0.34751	8.78871e-05	-0.193256	0.0329449	-0.217816	0.015948	-0.105134	0.249119	-0.0528418	0.563229	0.0375878	0.681042
GNG11	black	0.626487	1.18179e-14	0.0913105	0.317182	-0.250129	0.00545874	-0.223442	0.0133628	-0.281883	0.00165811	-0.157884	0.0824153	0.0529908	0.562127	-0.0493452	0.589367
GNG2	turquoise	-0.393795	7.20535e-06	-0.781939	2.15914e-26	-0.445616	2.69747e-07	-0.289717	0.00120878	-0.273664	0.00228804	-0.0144863	0.874167	0.776896	7.22664e-26	0.350237	7.66356e-05
GNG4	turquoise	-0.189787	0.0362817	-0.706081	1.05374e-19	-0.565681	1.12809e-11	-0.471439	4.23221e-08	-0.430176	7.6054e-07	-0.225006	0.0127125	0.799342	2.57576e-28	0.192119	0.0340091
GNG5	grey	0.25008	0.00546823	0.270405	0.00259277	-0.353978	6.33777e-05	-0.234351	0.00937332	-0.393055	7.52239e-06	0.0123469	0.89263	0.0458877	0.615743	0.12258	0.178601
GNG7	brown	-0.0537837	0.556283	0.476928	2.79828e-08	0.728016	2.09745e-21	0.635479	3.76073e-15	0.727135	2.47264e-21	0.271101	0.00252478	-0.65866	1.64028e-16	-0.183055	0.0435719
GNG8	turquoise	-0.167565	0.0650626	-0.696769	4.99383e-19	-0.409768	2.77317e-06	-0.398884	5.34384e-06	-0.355594	5.83428e-05	-0.204946	0.0235439	0.68792	2.07537e-18	0.158349	0.0815038
GNGT2	turquoise	-0.0578265	0.52695	0.177244	0.0508116	-0.186486	0.0397175	-0.35783	5.19892e-05	-0.318177	0.000354966	-0.390626	8.65795e-06	0.0634876	0.487227	-0.330977	0.000196366
GNL1	turquoise	0.159128	0.0799967	-0.347286	8.88756e-05	-0.0767073	0.401034	-0.380656	1.52406e-05	-0.372229	2.42349e-05	-0.349088	8.12001e-05	0.320579	0.000318271	-0.24157	0.00734934
GNL2	turquoise	-0.159868	0.0785847	-0.673975	1.7727e-17	-0.709829	5.5368e-20	-0.456699	1.24114e-07	-0.483569	1.67964e-08	-0.115224	0.206301	0.815563	2.75308e-30	0.38157	1.44815e-05
GNLY	turquoise	-0.148511	0.102566	-0.651039	4.73354e-16	-0.500239	4.44175e-09	-0.462908	7.93783e-08	-0.437942	4.54433e-07	-0.255284	0.00454176	0.690809	1.31094e-18	0.0693676	0.447722
GNPDA1	blue	0.170988	0.0596906	0.803589	8.17831e-29	0.422074	1.28407e-06	0.250849	0.00532142	0.257726	0.00415752	-0.0383865	0.674644	-0.763212	1.64503e-24	-0.374763	2.11079e-05
GNPTG	blue	0.198457	0.0284296	0.76458	1.215e-24	0.67533	1.44644e-17	0.504984	3.00174e-09	0.514825	1.3064e-09	0.126487	0.165046	-0.883142	2.9308e-41	-0.363436	3.87918e-05
GNRH1	grey	0.0441329	0.629322	0.126964	0.163445	0.486681	1.31731e-08	0.216078	0.0168298	0.3554	5.89257e-05	-0.094321	0.301421	-0.206619	0.0224075	-0.381721	1.43597e-05
GNS	blue	0.377052	1.86135e-05	0.915062	3.77094e-49	0.490643	9.63501e-09	0.24778	0.00592887	0.272334	0.00240831	-0.10797	0.236509	-0.835019	6.34926e-33	-0.517991	9.93903e-10
GOLGA1	brown	0.0496929	0.586743	0.467838	5.53052e-08	0.714173	2.59274e-20	0.473928	3.51143e-08	0.556107	2.9357e-11	0.166194	0.0673218	-0.603628	1.8495e-13	-0.299942	0.000789381
GOLGA3	grey	-0.090358	0.322277	0.53402	2.38386e-10	0.621302	2.2495e-14	0.576021	3.8771e-12	0.649203	6.08291e-16	0.324804	0.000262114	-0.602866	2.01958e-13	-0.0552799	0.545336
GOLGA7B	blue	0.149568	0.100116	0.354303	6.23336e-05	0.426746	9.50943e-07	0.296713	0.00090463	0.330419	0.000201617	0.124021	0.17351	-0.382663	1.36211e-05	-0.16321	0.0724591
GOLGB1	turquoise	0.0181807	0.842449	-0.101509	0.265907	-0.096092	0.292394	0.16577	0.0680334	0.109875	0.228294	0.290618	0.00116496	0.076242	0.403905	0.308501	0.000545916
GOLIM4	grey	0.129574	0.154891	0.239917	0.00777507	-0.333839	0.000171403	-0.287566	0.00131954	-0.253881	0.00477667	-0.324904	0.000260896	-0.00172615	0.984945	-0.224043	0.0131094
GOLPH3	grey	-0.25541	0.00452123	-0.196169	0.0303467	-0.29622	0.000923502	0.0451738	0.621252	-0.0510418	0.576615	0.374991	2.08463e-05	0.286244	0.00139214	0.546212	7.645e-11
GOLPH3L	turquoise	-0.252716	0.00497982	-0.288536	0.0012685	0.179157	0.0483256	0.212653	0.0186921	0.222365	0.0138271	0.254409	0.00468704	0.170253	0.0608121	0.221429	0.0142422
GOLT1B	grey	-0.174303	0.054839	-0.173093	0.0565703	-0.150707	0.0975277	0.238858	0.0080591	0.190429	0.0356432	0.477197	2.74146e-08	0.151144	0.0965508	0.59213	6.80274e-13
GOPC	red	-0.165377	0.0686988	0.0491393	0.590923	0.386597	1.09047e-05	0.638586	2.50999e-15	0.469072	5.04799e-08	0.768551	4.98527e-25	-0.318349	0.000352223	0.597093	3.90221e-13
GORAB	red	-0.147379	0.105243	0.158158	0.0818776	0.326374	0.000243693	0.571407	6.2728e-12	0.384239	1.24638e-05	0.732145	9.6131e-22	-0.373491	2.26266e-05	0.481259	2.00846e-08
GOT1	turquoise	-0.0511058	0.576137	-0.689169	1.70264e-18	-0.694574	7.14489e-19	-0.686704	2.51422e-18	-0.651236	4.60752e-16	-0.408289	3.03592e-06	0.856151	3.30243e-36	0.0707278	0.438847
GOT2	turquoise	-0.0966357	0.28966	-0.705037	1.25825e-19	-0.729787	1.50341e-21	-0.707148	8.78301e-20	-0.648952	6.2941e-16	-0.421251	1.35327e-06	0.917558	6.79384e-50	0.102398	0.261719
GP1BA	turquoise	0.0795604	0.383695	0.0373138	0.683241	-0.108318	0.234994	0.0554711	0.543945	0.0491437	0.59089	0.000656329	0.994275	0.0395167	0.665631	0.0510502	0.576553
GPA33	grey	-0.0690191	0.450012	0.330368	0.0002021	0.628986	8.62945e-15	0.514468	1.34699e-09	0.554345	3.48949e-11	0.305604	0.000619263	-0.549163	5.76564e-11	-0.076201	0.404159
GPAA1	blue	0.389809	9.07457e-06	0.745023	7.66599e-23	0.176733	0.051494	0.0305802	0.7381	0.0545852	0.550406	-0.159833	0.0786518	-0.466345	6.17358e-08	-0.42015	1.45132e-06
GPBP1	yellow	-0.330147	0.000204219	-0.341199	0.000120088	0.0871526	0.33981	0.48994	1.0188e-08	0.346131	9.41467e-05	0.783319	1.54275e-26	0.116204	0.202443	0.776357	8.2064e-26
GPBP1L1	red	-0.169276	0.0623297	0.0527247	0.564095	0.247107	0.00607007	0.533831	2.42544e-10	0.398135	5.58584e-06	0.731979	9.92257e-22	-0.207594	0.0217673	0.564539	1.26644e-11
GPC2	grey	-0.154841	0.0885763	0.102513	0.261181	0.368833	2.91097e-05	0.476206	2.95606e-08	0.507217	2.49116e-09	0.377829	1.78319e-05	-0.289875	0.00120102	0.171283	0.0592441
GPC3	blue	0.24338	0.00690716	0.43134	7.04626e-07	0.236351	0.00876854	0.0037274	0.967498	0.0282216	0.757648	-0.149543	0.100173	-0.352016	7.00392e-05	-0.339256	0.000132029
GPC4	blue	0.576338	3.74974e-12	0.748881	3.48851e-23	0.313869	0.000430727	0.175942	0.0525644	0.170726	0.0600875	-0.0502769	0.582348	-0.620233	2.56477e-14	-0.37759	1.80692e-05
GPCPD1	blue	0.0779269	0.393566	0.505624	2.846e-09	0.240516	0.00761843	0.344754	0.000100804	0.334158	0.000168816	0.182408	0.044333	-0.516104	1.17024e-09	-0.0818917	0.369869
GPD1L	grey	-0.330997	0.000196183	-0.0489645	0.592246	0.391453	8.25433e-06	0.392747	7.65827e-06	0.498566	5.09261e-09	0.129891	0.153877	-0.156713	0.0847446	-0.072624	0.426642
GPER1	blue	0.346538	9.22545e-05	0.58829	1.03904e-12	0.346965	9.03104e-05	0.225952	0.0123326	0.239065	0.00800307	-0.0121375	0.894441	-0.555309	3.17501e-11	-0.291568	0.00112034
GPI	turquoise	0.480972	2.05331e-08	-0.241985	0.0072459	-0.606807	1.27837e-13	-0.761719	2.28399e-24	-0.785538	8.93949e-27	-0.563773	1.36829e-11	0.527465	4.31285e-10	-0.242954	0.00700904
GPKOW	turquoise	-0.220686	0.0145796	-0.48768	1.21793e-08	-0.402862	4.21596e-06	-0.132163	0.146741	-0.179732	0.0475987	0.163628	0.0717216	0.552058	4.3597e-11	0.487705	1.21549e-08
GPN1	turquoise	0.174257	0.0549047	-0.538376	1.59622e-10	-0.466873	5.93833e-08	-0.70947	5.89094e-20	-0.628815	8.81784e-15	-0.621488	2.19857e-14	0.665534	6.14094e-17	-0.264391	0.00325273
GPN2	turquoise	0.00785661	0.931556	-0.631326	6.41133e-15	-0.808591	2.04166e-29	-0.765772	9.31684e-25	-0.724266	4.20765e-21	-0.487056	1.27912e-08	0.867674	3.15328e-38	0.0333642	0.715241
GPNMB	blue	0.197309	0.0293779	0.906693	8.21845e-47	0.533832	2.42521e-10	0.444408	2.93076e-07	0.422249	1.26981e-06	0.176116	0.0523265	-0.839861	1.23803e-33	-0.263521	0.00335984
GPR108	blue	0.329719	0.000208377	0.56521	1.18321e-11	0.0756294	0.407704	0.0458386	0.616121	0.0844338	0.355146	-0.0955319	0.29523	-0.384858	1.20356e-05	-0.269653	0.00266811
GPR132	turquoise	-0.305441	0.000623648	-0.653292	3.47123e-16	-0.230926	0.0104945	-0.329857	0.000207031	-0.265165	0.00316007	-0.204029	0.0241876	0.599342	3.02382e-13	0.0307413	0.736771
GPR137	turquoise	0.0781623	0.392134	-0.315394	0.000402343	-0.350652	7.50464e-05	-0.685931	2.83864e-18	-0.598186	3.44818e-13	-0.618944	3.00241e-14	0.432922	6.34847e-07	-0.332536	0.000182384
GPR137B	blue	0.400091	4.97474e-06	0.819171	9.43671e-31	0.25332	0.00487355	0.0261079	0.775298	0.0195483	0.830769	-0.178638	0.0489901	-0.64306	1.39066e-15	-0.467766	5.56011e-08
GPR141	blue	0.0698909	0.444296	0.552276	4.26864e-11	0.210761	0.0197952	0.255969	0.00443096	0.224336	0.0129876	0.14707	0.105982	-0.494512	7.07115e-09	-0.0589127	0.519204
GPR171	turquoise	-0.266795	0.00297265	-0.512038	1.65786e-09	-0.334423	0.000166686	-0.0412719	0.651728	-0.187607	0.0385207	0.335524	0.000158125	0.450437	1.931e-07	0.663747	7.9479e-17
GPR18	brown	-0.305131	0.00063207	-0.100257	0.271881	0.59978	2.87649e-13	0.332954	0.000178791	0.447926	2.29974e-07	0.0666626	0.465669	-0.1981	0.0287215	-0.161122	0.0762397
GPR183	grey	0.0104591	0.908969	0.443079	3.20965e-07	0.564546	1.26555e-11	0.594519	5.21221e-13	0.593834	5.62681e-13	0.411005	2.57013e-06	-0.600159	2.75479e-13	0.0254456	0.780853
GPR19	turquoise	-0.208009	0.0214999	-0.701454	2.30008e-19	-0.540691	1.28678e-10	-0.369032	2.87998e-05	-0.41484	2.02662e-06	0.0112454	0.902159	0.723645	4.71661e-21	0.425984	9.98981e-07
GPR34	blue	0.0165678	0.856268	0.682028	5.21131e-18	0.351113	7.33165e-05	0.372467	2.39236e-05	0.296306	0.000920163	0.308332	0.000549982	-0.607602	1.16487e-13	-0.0126349	0.890141
GPR55	turquoise	-0.247174	0.00605569	-0.436426	5.03014e-07	-0.0875986	0.337335	0.139952	0.124176	0.104612	0.251492	0.332236	0.000184996	0.306843	0.000586857	0.473364	3.66374e-08
GPR65	grey	-0.10781	0.237211	0.163622	0.0717325	0.124256	0.17269	0.390262	8.84115e-06	0.182379	0.0443681	0.619715	2.73263e-14	-0.265043	0.00317458	0.494793	6.91334e-09
GPR68	turquoise	0.187621	0.0385063	-0.26741	0.0029046	-0.602194	2.182e-13	-0.568234	8.69549e-12	-0.639853	2.12557e-15	-0.26941	0.00269285	0.47873	2.43886e-08	0.0666419	0.465807
GPR84	blue	0.637361	2.9454e-15	0.691946	1.09241e-18	0.0231138	0.800495	-0.0798206	0.382136	-0.0890482	0.32937	-0.214929	0.0174358	-0.459031	1.05039e-07	-0.342473	0.000112815
GPRIN3	turquoise	-0.196315	0.0302213	-0.471039	4.36051e-08	-0.478332	2.51428e-08	-0.450097	1.97736e-07	-0.333887	0.000171015	-0.465034	6.7968e-08	0.536024	1.98351e-10	-0.160524	0.0773513
GPS2	turquoise	-0.377894	1.7768e-05	-0.0954314	0.29574	0.0517871	0.571054	0.129992	0.153554	0.244603	0.00662169	0.115515	0.205151	0.138072	0.129361	0.134269	0.140356
GPSM2	turquoise	0.0186099	0.83878	-0.629351	8.23994e-15	-0.616729	3.92955e-14	-0.651574	4.39816e-16	-0.640054	2.07009e-15	-0.428261	8.61864e-07	0.780302	3.20732e-26	-0.0264607	0.772344
GPSM3	grey	-0.0597582	0.513214	0.27294	0.00235278	0.395735	6.43341e-06	0.44689	2.47067e-07	0.534282	2.3274e-10	0.241248	0.00743069	-0.310605	0.000497754	-0.0258412	0.777534
GPT2	turquoise	-0.04552	0.618578	-0.471468	4.22313e-08	-0.410338	2.67782e-06	-0.528598	3.89638e-10	-0.503577	3.37382e-09	-0.382885	1.3452e-05	0.534683	2.24357e-10	-0.120842	0.184884
GPX3	blue	0.445893	2.64642e-07	0.861814	3.53899e-37	0.393991	7.12361e-06	0.225672	0.0124438	0.222019	0.0139795	-0.0621706	0.496324	-0.743976	9.47022e-23	-0.418383	1.62291e-06
GPX4	blue	0.0787811	0.388385	0.53694	1.82298e-10	0.0623711	0.494933	0.177271	0.0507761	0.203096	0.0248571	0.0285475	0.754938	-0.339696	0.000129237	-0.11239	0.217757
GPX7	turquoise	-0.339391	0.000131167	-0.920837	6.56604e-51	-0.488844	1.11105e-08	-0.427537	9.03385e-07	-0.399983	5.00663e-06	-0.132305	0.146306	0.883528	2.43168e-41	0.285134	0.00145588
GRAMD1A	turquoise	-0.225327	0.0125825	-0.578951	2.84511e-12	-0.282055	0.00164678	-0.196846	0.0297682	-0.112548	0.217104	-0.0789522	0.387353	0.532563	2.72265e-10	0.16938	0.0621674
GRAMD4	blue	-0.0113484	0.901267	0.291328	0.00113147	-0.192736	0.0334276	-0.274715	0.00219693	-0.282456	0.0016207	-0.248945	0.00569133	-0.035421	0.698511	-0.220208	0.0148002
GRAP2	turquoise	-0.378133	1.75346e-05	-0.562151	1.61072e-11	-0.0434812	0.634398	0.160763	0.0769059	0.103814	0.255147	0.380731	1.51773e-05	0.404297	3.86757e-06	0.525288	5.23675e-10
GRB2	blue	0.278528	0.00189322	0.707536	8.21762e-20	0.0853574	0.349889	0.123373	0.175784	0.0916679	0.315283	0.0430729	0.637586	-0.484202	1.599e-08	-0.13423	0.140473
GREM1	black	0.655257	2.64299e-16	0.244673	0.00660571	-0.0144942	0.874099	0.0207228	0.820766	-0.0838693	0.358383	0.0595516	0.514675	-0.198116	0.0287089	-0.0439843	0.630478
GRHPR	turquoise	-0.208013	0.0214974	-0.319023	0.000341615	-0.332387	0.000183682	-0.121642	0.181971	-0.167616	0.0649802	0.149559	0.100137	0.41226	2.37869e-06	0.402085	4.41697e-06
GRINA	blue	0.369169	2.85895e-05	0.842712	4.60719e-34	0.331456	0.000191966	0.125995	0.166711	0.125571	0.168155	-0.062614	0.493251	-0.701178	2.40865e-19	-0.369567	2.79841e-05
GRN	blue	0.255295	0.00453995	0.930379	3.93729e-54	0.405088	3.68734e-06	0.327342	0.000232946	0.300104	0.000783976	0.0880649	0.33476	-0.791173	2.17006e-27	-0.298648	0.000833832
GRPEL1	turquoise	0.0703841	0.44108	-0.284929	0.0014679	-0.359717	4.71391e-05	-0.210853	0.0197404	-0.297809	0.000863874	0.101705	0.264982	0.354598	6.13996e-05	0.360524	4.51951e-05
GRPEL2	grey	-0.303734	0.000671306	-0.253995	0.0047572	0.509203	2.108e-09	0.376196	1.95126e-05	0.35254	6.81999e-05	0.340038	0.000127099	-0.126186	0.166063	0.132553	0.145543
GSDMB	green	-0.196777	0.0298263	0.144142	0.113194	0.352478	6.8413e-05	0.67118	2.68698e-17	0.633718	4.72031e-15	0.5033	3.4519e-09	-0.367217	3.17397e-05	0.244777	0.00658197
GSDMD	turquoise	-0.469774	4.79142e-08	-0.796407	5.60119e-28	-0.239075	0.00800032	-0.215625	0.0170665	-0.163724	0.0715534	-0.0467418	0.60918	0.64666	8.58571e-16	0.255847	0.00445042
GSE1	grey	0.290421	0.00117444	0.268393	0.00279871	0.00200058	0.982552	-0.21693	0.0163925	-0.106685	0.242167	-0.465873	6.39181e-08	-0.0817047	0.370967	-0.565117	1.19443e-11
GSG1L	blue	0.0633132	0.488426	0.326449	0.000242849	0.465972	6.34539e-08	0.28709	0.00134526	0.221469	0.0142245	0.15448	0.0893317	-0.435894	5.21198e-07	-0.151103	0.0966413
GSK3B	turquoise	0.361607	4.27067e-05	0.141208	0.1208	-0.462753	8.0275e-08	-0.589411	9.18684e-13	-0.503868	3.29328e-09	-0.634893	4.05678e-15	0.147689	0.104504	-0.458525	1.08925e-07
GSKIP	yellow	-0.174403	0.0546986	-0.261782	0.00358334	-0.138528	0.128087	0.191095	0.0349914	0.00697014	0.939263	0.562609	1.53843e-11	0.219882	0.0149521	0.678684	8.7057e-18
GSTA4	turquoise	-0.111705	0.220593	-0.559984	2.00034e-11	-0.493932	7.40902e-09	-0.374175	2.17979e-05	-0.375342	2.04487e-05	-0.124908	0.170428	0.621904	2.08872e-14	0.201322	0.0261751
GSTM2	brown	-0.0912203	0.317662	0.275977	0.00209188	0.706774	9.36148e-20	0.456802	1.23207e-07	0.54034	1.32965e-10	0.188719	0.0373643	-0.476389	2.91525e-08	-0.21002	0.0202427
GSTM3	grey	-0.00896404	0.921937	0.290407	0.00117511	0.522946	6.4433e-10	0.521111	7.5714e-10	0.512388	1.60919e-09	0.274654	0.00220214	-0.458857	1.06361e-07	-0.0473309	0.604671
GSTM4	grey	-0.0136368	0.881491	0.130943	0.150542	-0.033304	0.715732	-0.0339987	0.710065	-0.00620262	0.94594	-0.0581297	0.524782	-0.00967558	0.915763	-0.112647	0.216697
GSTO1	blue	0.674131	1.73159e-17	0.834874	6.66119e-33	0.180896	0.0461552	-0.0164466	0.857309	-0.067785	0.458175	-0.194213	0.0320708	-0.606097	1.38886e-13	-0.452202	1.70637e-07
GSTP1	turquoise	0.0995543	0.27527	-0.36654	3.29068e-05	-0.653538	3.3552e-16	-0.670619	2.91923e-17	-0.690199	1.4451e-18	-0.390068	8.94058e-06	0.620421	2.50634e-14	0.0462482	0.612969
GSTT2	grey	0.159863	0.0785958	0.241545	0.00735583	0.0626523	0.492986	0.209855	0.0203431	0.11034	0.226319	0.241192	0.00744501	-0.259443	0.00390513	0.119394	0.190242
GTF2A2	turquoise	-0.230029	0.010807	-0.654989	2.7434e-16	-0.715177	2.17144e-20	-0.538391	1.59394e-10	-0.520456	8.0183e-10	-0.19718	0.0294859	0.858497	1.32461e-36	0.300496	0.00077104
GTF2E2	turquoise	-0.0176305	0.847158	-0.717884	1.34094e-20	-0.743157	1.11623e-22	-0.726506	2.77989e-21	-0.699112	3.39545e-19	-0.461212	8.97663e-08	0.859862	7.72607e-37	0.0269023	0.768651
GTF2F2	turquoise	0.219775	0.0150025	-0.367431	3.13801e-05	-0.722992	5.3167e-21	-0.601923	2.25085e-13	-0.5968	4.03325e-13	-0.324395	0.000267122	0.675948	1.31804e-17	0.128981	0.156804
GTF2H1	yellow	-0.217117	0.0162981	-0.126921	0.163589	0.0854863	0.349159	0.460006	9.79249e-08	0.23116	0.0104146	0.687788	2.11911e-18	-0.07626	0.403794	0.694904	6.77144e-19
GTF3A	turquoise	-0.242094	0.00721893	-0.69036	1.4083e-18	-0.454136	1.48886e-07	-0.488356	1.15473e-08	-0.451539	1.7876e-07	-0.237368	0.00847446	0.748815	3.53641e-23	0.143958	0.113661
GTF3C1	turquoise	0.0448626	0.62366	-0.365848	3.41407e-05	-0.476321	2.93019e-08	-0.542853	1.05064e-10	-0.397501	5.79896e-06	-0.460267	9.61061e-08	0.632538	5.49204e-15	-0.18876	0.0373224
GTF3C6	turquoise	-0.251236	0.0052489	-0.73219	9.53156e-22	-0.717854	1.34802e-20	-0.616245	4.1661e-14	-0.651062	4.71844e-16	-0.248632	0.00575435	0.841267	7.62203e-34	0.288502	0.00127026
GTPBP4	turquoise	-0.058825	0.519827	-0.65312	3.55487e-16	-0.717345	1.47651e-20	-0.539896	1.38583e-10	-0.515407	1.24261e-09	-0.227075	0.0118947	0.821553	4.59389e-31	0.282721	0.00160368
GTPBP8	turquoise	-0.270977	0.00253676	-0.680302	6.79701e-18	-0.532867	2.64824e-10	-0.239682	0.0078375	-0.297057	0.00089163	0.110308	0.226455	0.706352	1.00611e-19	0.551765	4.48538e-11
GTSF1	turquoise	-0.225507	0.0125102	-0.654217	3.05378e-16	-0.550472	5.08293e-11	-0.405243	3.65297e-06	-0.380949	1.49936e-05	-0.146427	0.107534	0.728062	2.0793e-21	0.242124	0.00721149
GTSF1L	turquoise	-0.171621	0.0587374	-0.509595	2.03952e-09	-0.141678	0.119556	-0.10615	0.244549	-0.106105	0.244752	-0.0263789	0.773029	0.393065	7.51801e-06	0.174226	0.0549489
GUF1	turquoise	-0.081828	0.370242	-0.512734	1.56243e-09	-0.677933	9.75932e-18	-0.564139	1.31866e-11	-0.604754	1.62357e-13	-0.255947	0.00443446	0.675697	1.36885e-17	0.199417	0.0276567
GUSB	blue	0.316621	0.000380776	0.858145	1.52092e-36	0.474473	3.37009e-08	0.276492	0.00205028	0.30691	0.000585162	-0.0559548	0.540433	-0.756641	6.85119e-24	-0.463387	7.66538e-08
GYG1	turquoise	0.0968465	0.288604	-0.146875	0.10645	-0.713916	2.713e-20	-0.556798	2.74265e-11	-0.542028	1.13532e-10	-0.313844	0.000431207	0.530506	3.2808e-10	0.034694	0.704408
GYPC	turquoise	-0.329896	0.00020665	-0.729124	1.70371e-21	-0.206479	0.0225009	-0.0607999	0.505885	-0.0711434	0.436155	0.161508	0.0755294	0.538336	1.60207e-10	0.369734	2.77333e-05
GYS1	black	0.607877	1.12791e-13	0.18528	0.0410381	0.0117608	0.897698	-0.285176	0.00145338	-0.287762	0.00130912	-0.347132	8.95614e-05	-0.0469318	0.607724	-0.36082	4.45024e-05
GZMA	turquoise	-0.220141	0.0148311	-0.785463	9.10474e-27	-0.631981	5.89764e-15	-0.556848	2.72925e-11	-0.530368	3.32208e-10	-0.262053	0.00354769	0.858033	1.58878e-36	0.183785	0.0427273
GZMB	turquoise	-0.192164	0.0339658	-0.775202	1.0768e-25	-0.693516	8.48151e-19	-0.570149	7.14306e-12	-0.53608	1.97342e-10	-0.251184	0.00525866	0.921571	3.84031e-51	0.254432	0.00468309
GZMH	turquoise	-0.165725	0.068109	-0.532065	2.8486e-10	-0.433584	6.07672e-07	-0.38182	1.42806e-05	-0.358691	4.97208e-05	-0.189685	0.0363845	0.591652	7.17338e-13	0.0997285	0.274427
GZMK	turquoise	-0.200717	0.0266382	-0.524524	5.60415e-10	-0.188645	0.0374405	-0.399819	5.05552e-06	-0.295268	0.000960995	-0.377165	1.8498e-05	0.47705	2.77242e-08	-0.211463	0.0193797
[truncated: 3,646 more rows]
