# Supplementary material for: Identification of immune-related biomarkers associated with allergic rhinitis and development of a sample diagnostic model
Source: PLoS One. 2025 Sep 3;20(9):e0329549. doi: 10.1371/journal.pone.0329549 (PMC12407488; doi:10.1371/journal.pone.0329549)
Supplement: S6 File — (XLSX) [file pone.0329549.s006.xlsx]

## Sheet: Sheet1
Symbol	PValue	FDR	logFC
RNMT	1.05e-12	8.49e-09	-0.316064
SEPHS2	2.9e-12	2.35e-08	0.326266
RNF103	2.01e-11	1.63e-07	-0.327315
PBDC1	2.32e-11	1.88e-07	0.304495
TMSB4X	1.9e-11	1.54e-07	0.435552
SMIM7	5.32e-11	4.31e-07	0.264339
C1orf52	8.3e-11	6.72e-07	-0.272364
DECR1	1.09e-10	8.86e-07	0.331034
SRRM2	1.6e-10	1.3e-06	-0.315544
UBIAD1	2.48e-10	2.01e-06	0.288948
ALDH3A2	3.19e-10	2.58e-06	0.271865
ZNF564	5.7e-10	4.62e-06	-0.36076
FLNB	5.6e-10	4.54e-06	-0.329808
ZC3H15	5.81e-10	4.71e-06	0.327223
ATXN1	4.96e-10	4.02e-06	0.414188
TRPC4AP	6.7e-10	5.43e-06	0.330865
TOR1A	8.22e-10	6.66e-06	0.284131
S100A6	9.77e-10	7.91e-06	-0.34928
IMMT	9.79e-10	7.93e-06	0.291776
BLVRA	9e-10	7.29e-06	0.308984
TUBD1	8.69e-10	7.04e-06	0.339419
CBL	1.03e-09	8.31e-06	0.321418
RNF114	1.14e-09	9.23e-06	0.271345
FNBP4	1.26e-09	1.02e-05	-0.299759
FDFT1	1.52e-09	1.23e-05	0.389743
EDEM1	1.69e-09	1.37e-05	0.303892
KRT73	2.06e-09	1.67e-05	-0.930698
EWSR1	2.09e-09	1.69e-05	0.284818
SEMA4D	2.28e-09	1.85e-05	-0.354266
IFIH1	2.64e-09	2.14e-05	0.308933
KIF21A	2.88e-09	2.33e-05	0.346337
VMP1	2.93e-09	2.37e-05	-0.351263
KLHL28	3.26e-09	2.64e-05	-0.320535
ABRACL	3.4e-09	2.75e-05	0.408682
UQCRC2	3.44e-09	2.79e-05	0.319268
BTG2	3.6e-09	2.92e-05	-0.334381
ISOC1	3.6e-09	2.92e-05	0.287743
DHRS7	3.86e-09	3.13e-05	0.274848
MRPL38	3.88e-09	3.14e-05	0.32943
KLF6	3.94e-09	3.19e-05	0.344069
FAM170B	4.56e-09	3.69e-05	-0.391051
TRAPPC2L	4.78e-09	3.87e-05	-0.328332
ARHGAP10	4.63e-09	3.75e-05	0.283475
SET	5.83e-09	4.72e-05	0.384093
TRMT112	6.77e-09	5.48e-05	0.267077
RNF167	7.05e-09	5.71e-05	0.286635
MAN2B2	7.33e-09	5.94e-05	0.317939
C2orf68	7.78e-09	6.3e-05	-0.424297
DHCR24	7.81e-09	6.33e-05	0.315439
ESYT2	7.99e-09	6.47e-05	-0.321239
RBBP7	8.33e-09	6.75e-05	0.418684
RHOBTB3	8.75e-09	7.09e-05	-0.378715
NUP210	8.72e-09	7.06e-05	0.318828
NOP58	8.58e-09	6.95e-05	0.474377
PEBP1	9.12e-09	7.39e-05	0.294461
KLHL42	9.25e-09	7.49e-05	0.29493
UBASH3B	1.06e-08	8.6e-05	-0.273119
CCDC174	1.12e-08	9.1e-05	-0.331363
AHNAK	1.14e-08	9.23e-05	0.26548
LTV1	1.18e-08	9.55e-05	0.322883
NREP	1.2e-08	9.7e-05	-0.412705
ETF1	1.23e-08	9.98e-05	0.282309
PFKFB3	1.27e-08	0.000102522	-0.340432
RABEPK	1.29e-08	0.000104313	0.27276
POP4	1.34e-08	0.000108179	0.263826
GSDMB	1.45e-08	0.00011753	0.428396
CADM1	1.43e-08	0.000115815	0.615239
FLI1	1.56e-08	0.000125978	0.266699
PSMC5	1.57e-08	0.000127547	0.312015
OSTC	1.72e-08	0.000138937	0.325017
MRPL19	1.77e-08	0.00014333	0.37607
OXR1	1.81e-08	0.000146759	-0.277362
RBPJ	1.86e-08	0.000150358	0.264032
LY6E	1.86e-08	0.000150705	0.505017
FBXO15	2.16e-08	0.000175198	-0.276242
MRPL16	2.27e-08	0.000184098	0.327834
PIGX	2.51e-08	0.000203229	0.271798
ETS2	2.57e-08	0.000207851	-0.316349
ARPP19	2.61e-08	0.000211155	0.309883
SUMO2	2.59e-08	0.000209897	0.416693
SRRD	2.77e-08	0.000224658	0.265558
CASP6	2.8e-08	0.000226478	0.270194
TMEM70	2.83e-08	0.000229629	0.306551
RPL31	2.89e-08	0.000233751	0.268418
NPHP3	3.11e-08	0.000252099	-0.291178
RNASET2	3.47e-08	0.000281284	-0.471458
PPM1F	3.76e-08	0.000304235	-0.301251
AVEN	3.77e-08	0.000305104	0.284872
CDK2AP2	3.85e-08	0.000311937	0.420919
ZNF594	4.05e-08	0.000328147	-0.270792
FAM167A	4.4e-08	0.000356512	0.283336
PNMA3	4.56e-08	0.000369601	-0.539136
ACOT4	4.64e-08	0.000375442	0.317939
ARRDC4	4.77e-08	0.000386067	-0.322256
STRAP	4.9e-08	0.000396953	0.31738
HNRNPLL	5.17e-08	0.000419128	0.381879
NUCKS1	5.98e-08	0.000484367	0.275385
ACVRL1	6.18e-08	0.00050018	-0.308131
MDC1	6.24e-08	0.000505475	0.315286
DDIT3	6.77e-08	0.000548185	-0.273419
FAM98A	7e-08	0.000567079	0.291701
CIR1	7.19e-08	0.000582064	0.629574
NES	7.71e-08	0.000624535	-0.390484
ID3	7.88e-08	0.000638076	-0.42396
POLR2H	8.93e-08	0.000723411	0.31314
TNFRSF1B	8.93e-08	0.000723397	0.35334
PNCK	9.19e-08	0.000744307	-0.430908
SEC11C	9.21e-08	0.000746085	0.570391
SCRN1	1.01e-07	0.000822003	-0.295387
POLR2J	1.05e-07	0.000846624	0.362041
ADCY1	1.05e-07	0.000851243	0.269531
RFTN1	1.06e-07	0.000859914	0.409164
CCR1	1.14e-07	0.000926789	-0.52572
NMI	1.16e-07	0.000939853	0.288512
C1orf56	1.17e-07	0.000949984	-0.265419
PPP1R14B	1.19e-07	0.000963554	-0.282238
CHAF1A	1.23e-07	0.000993527	0.273205
DLD	1.24e-07	0.00100681	0.277605
CBX1	1.28e-07	0.00103426	0.336558
CDC7	1.28e-07	0.00104061	0.392983
ANKRD37	1.33e-07	0.00107533	-0.540893
ACTG1	1.37e-07	0.00110615	0.352793
BNIP3	1.47e-07	0.00119337	-0.611256
GIMAP5	1.48e-07	0.00120068	-0.30075
ACTL6A	1.53e-07	0.00124274	0.29507
LRRFIP1	1.56e-07	0.00126358	0.275935
SPON1	1.57e-07	0.00126848	-0.31472
FGL2	1.83e-07	0.00148556	-0.55715
ADM	1.85e-07	0.0014983	-0.892822
RGCC	1.93e-07	0.00156313	-0.396834
WSB2	1.94e-07	0.00156902	0.273099
HMGCS1	1.97e-07	0.00159676	0.376011
ZFAND2A	2e-07	0.0016169	0.273449
CD93	2.08e-07	0.00168198	-0.990784
GTSF1	2.11e-07	0.00170932	0.35759
NDUFAF7	2.22e-07	0.00179708	0.282455
FZD2	2.23e-07	0.00180407	-0.427721
PATL2	2.42e-07	0.00195871	-0.271778
EXOSC8	2.5e-07	0.00202242	0.269788
INPP5E	2.5e-07	0.00202478	0.299575
ADAMDEC1	2.54e-07	0.00205528	-0.691934
HNRNPD	2.52e-07	0.00204424	0.358755
SP140	2.55e-07	0.00206519	0.476293
CENPJ	2.95e-07	0.00238673	0.326921
SARS2	2.97e-07	0.00240233	0.280659
EDAR	3.1e-07	0.00250726	-0.295552
VCAN	3.12e-07	0.00252524	-1.35142
BLZF1	3.12e-07	0.00252718	0.302203
HES6	3.11e-07	0.00252059	0.319885
BRSK1	3.14e-07	0.0025469	-0.442439
ALPK2	3.15e-07	0.00255288	0.340971
MYOF	3.27e-07	0.00264507	-0.476817
METTL22	3.24e-07	0.00262167	-0.459827
SH2D1A	3.26e-07	0.00263803	0.47795
RTCA	3.38e-07	0.00273481	0.277169
GSTA4	3.41e-07	0.00276092	0.440899
ASNS	3.49e-07	0.00282292	0.264149
CBR3	3.59e-07	0.00291047	0.373431
CMTM8	3.62e-07	0.00292922	-0.340814
LIMA1	3.6e-07	0.00291673	0.357873
RASGRP1	3.78e-07	0.00306278	0.293457
HPGDS	4.33e-07	0.00350434	0.358328
KIAA1324	4.34e-07	0.00351326	1.022
SOD1	4.54e-07	0.00367591	0.29834
PTGDR2	4.57e-07	0.00370568	0.600684
CSTF3	4.92e-07	0.00398243	-0.303408
CENPU	5.13e-07	0.00415349	0.320487
ZC2HC1A	5.13e-07	0.00415234	0.354459
MYLIP	5.15e-07	0.0041724	0.305856
PTPN13	5.45e-07	0.00441163	0.293432
NPC1	5.49e-07	0.0044456	-0.28378
VMO1	5.65e-07	0.00457612	-0.425529
HEBP2	5.66e-07	0.00458169	0.29516
SEC61B	5.74e-07	0.00464682	0.264961
CHD9	5.75e-07	0.00465768	-0.282063
PHLDB1	5.88e-07	0.00476373	-0.276099
CD300LF	5.94e-07	0.00481056	-0.420566
EPB41L3	5.99e-07	0.00485182	-0.67549
MRPL13	6.25e-07	0.0050602	0.271199
MCOLN2	6.62e-07	0.00536027	0.711804
AFAP1L2	6.89e-07	0.00558115	0.429183
SULF2	6.96e-07	0.00564114	-0.59394
CYTH4	7.13e-07	0.00577782	-0.282183
CLDND1	7.04e-07	0.0057049	0.331405
CBX5	7.13e-07	0.00577682	0.368233
IL16	7.51e-07	0.00608484	-0.329747
RDH10	7.76e-07	0.00628161	1.00888
COLGALT1	8.06e-07	0.00652478	-0.382881
ZNF395	8.03e-07	0.00650541	-0.33002
PADI4	8.37e-07	0.00677964	-0.274804
SCGB3A1	8.54e-07	0.00691716	0.45468
CEBPB	8.64e-07	0.00700069	-0.376655
HPSE	8.94e-07	0.00724072	0.264187
LY96	9.66e-07	0.00782579	-0.318527
IRAK3	1.02e-06	0.00825197	-0.341543
FAM174B	1.02e-06	0.00828094	0.299906
CD163	1.07e-06	0.00866773	-0.814376
ERH	1.14e-06	0.00923235	0.292666
ETS1	1.15e-06	0.00929298	-0.322757
H2AFX	1.15e-06	0.00929992	0.330345
SLC2A1	1.15e-06	0.00935087	-0.304413
CXCL13	1.16e-06	0.00939178	0.631893
ALDOC	1.16e-06	0.00943072	-0.390991
G0S2	1.17e-06	0.00946458	-0.533049
FCRLA	1.18e-06	0.00953951	-0.331441
TSPAN2	1.18e-06	0.00959848	0.307223
SLC5A8	1.2e-06	0.00968894	0.388859
IFITM3	1.21e-06	0.00983309	-0.527169
PAPSS2	1.29e-06	0.0104819	-0.456384
CLDN23	1.31e-06	0.0105804	-0.413802
MYBPH	1.31e-06	0.0106144	-0.391875
VSTM1	1.34e-06	0.0108918	-0.290954
PPP1R3E	1.39e-06	0.0112784	-0.299359
ITGA5	1.44e-06	0.0116994	-0.384009
HBEGF	1.46e-06	0.0118467	-0.512549
CCT3	1.46e-06	0.0118646	0.267649
PSMD14	1.49e-06	0.0120461	0.271938
CCL1	1.49e-06	0.012109	1.28754
HLA-DQA1	1.57e-06	0.0127337	-0.932749
TGFBR3	1.59e-06	0.0128522	0.329083
VPS37C	1.61e-06	0.0130389	-0.372845
ZNF683	1.62e-06	0.0131577	-0.333519
TMEM106C	1.63e-06	0.0132307	0.387766
KRT72	1.7e-06	0.0137908	-0.833486
CLLU1OS	1.74e-06	0.0140884	-1.44829
IL3	1.74e-06	0.0141043	0.307512
KCTD10	1.76e-06	0.0142288	0.312698
MMP12	1.77e-06	0.0143478	-0.409352
PSMA3	1.8e-06	0.0145824	0.324431
ASCL2	1.88e-06	0.0151996	-0.332475
INPP4B	1.87e-06	0.0151658	0.381264
CSF1R	2.03e-06	0.016407	-0.538363
CXCR3	2.05e-06	0.0166213	0.607892
SLC11A2	2.07e-06	0.0168052	-0.30967
TAF1B	2.08e-06	0.016831	0.271212
KLHL3	2.14e-06	0.0173617	-0.271091
PFN1	2.16e-06	0.0175068	0.327229
HBE1	2.18e-06	0.0176184	0.33556
AHI1	2.23e-06	0.0180385	0.426939
TIGIT	2.3e-06	0.0186543	0.369824
SIGLEC16	2.31e-06	0.0186925	-0.343032
IL1RL1	2.31e-06	0.0187404	0.366093
ITGB1BP1	2.35e-06	0.019035	0.359392
FASLG	2.38e-06	0.0192899	0.309222
IL13RA1	2.4e-06	0.0194034	-0.385459
FAM107B	2.41e-06	0.0195597	0.325431
NMB	2.44e-06	0.0197792	0.378766
FANCI	2.47e-06	0.0200335	0.527937
PLA2G16	2.56e-06	0.0207215	0.762873
SH2D2A	2.58e-06	0.0209107	0.437816
RNASEH2B	2.65e-06	0.0214782	0.275325
NELL2	2.71e-06	0.0219525	-0.343005
THBS1	2.73e-06	0.0221513	-0.35352
NFIL3	2.74e-06	0.0221944	0.284932
TMEM51	2.87e-06	0.0232257	-0.496997
SALL4	2.93e-06	0.0237089	0.273324
RRM2	2.92e-06	0.0236491	0.355298
CLEC2D	3e-06	0.0243152	0.289721
LMO4	3.02e-06	0.0244613	0.284097
MYH6	3.05e-06	0.0246957	0.364287
DUSP16	3.09e-06	0.025001	0.324304
PEA15	3.13e-06	0.025359	-0.323047
ACTN1	3.19e-06	0.0258371	-0.315538
HMMR	3.23e-06	0.0261594	0.634204
APOD	3.38e-06	0.027412	0.486094
NUSAP1	3.4e-06	0.0275475	0.528127
CLEC1A	3.4e-06	0.0275754	-0.286188
ATP6V1B2	3.45e-06	0.0279314	-0.294808
FCER1A	3.45e-06	0.0279555	-0.42811
IRF4	3.46e-06	0.0280586	0.435196
SORT1	3.49e-06	0.0282777	-0.351788
TNFRSF4	3.53e-06	0.0286139	0.379229
LYZ	3.68e-06	0.0298168	-0.672838
RAD54L	3.69e-06	0.0298928	0.287511
LAIR2	3.77e-06	0.0304975	0.579349
FAM129A	3.78e-06	0.0306238	0.420992
OLFML2B	3.79e-06	0.0307144	-0.619141
C2	3.88e-06	0.031411	-0.288293
EOMES	3.91e-06	0.0316383	0.557878
CXCL16	3.94e-06	0.0318869	-0.400877
NBL1	3.95e-06	0.0319775	0.39734
GCAT	4.05e-06	0.0327744	0.318678
PRG2	4.05e-06	0.0328059	-0.625294
SYP	4.15e-06	0.0335902	-0.322643
NME4	4.14e-06	0.0335389	-0.267732
DMXL2	4.28e-06	0.034655	-0.323534
PRF1	4.28e-06	0.0346732	0.654605
CTSB	4.33e-06	0.0350572	-0.426604
CD14	4.35e-06	0.0352531	-0.530122
SYK	4.43e-06	0.0358547	-0.408328
CLEC4A	4.44e-06	0.0359988	-0.420225
LMCD1	4.56e-06	0.0369497	0.434615
TYMP	4.57e-06	0.0370067	-0.268295
NFKBIA	4.58e-06	0.0371251	0.282824
PRDM8	4.6e-06	0.0372209	0.453904
HOXB2	4.71e-06	0.038146	-0.264108
CSF2	4.77e-06	0.0386269	0.736655
CCND1	4.84e-06	0.0392143	-0.413951
CPNE6	4.92e-06	0.0398416	-0.390021
IL1B	4.95e-06	0.0400901	-0.883038
NAV2	4.94e-06	0.0400293	-0.287809
USP54	4.94e-06	0.0400343	0.359114
ARAP3	5.03e-06	0.0407491	-0.290612
GNS	5.12e-06	0.0414635	-0.322775
EZH2	5.16e-06	0.0417909	0.34094
RAB31	5.17e-06	0.0418942	-0.389815
LYN	5.2e-06	0.0421118	-0.274498
TMEM97	5.31e-06	0.0430312	0.359714
GAPT	5.34e-06	0.0432324	-0.450056
DUT	5.42e-06	0.0439018	0.350559
CRIP1	5.42e-06	0.043932	0.333437
RFC4	5.52e-06	0.0446939	0.322313
OLR1	5.64e-06	0.0456441	-0.729108
CD209	5.65e-06	0.0457909	-0.528224
HBD	5.72e-06	0.0463147	1.1511
CSF2RA	5.74e-06	0.0464908	-0.35702
TPRG1	5.79e-06	0.0468751	0.286077
VSIG4	5.81e-06	0.0470692	-0.440856
OSCAR	5.81e-06	0.047035	-0.394464
IFNG	5.81e-06	0.0470701	0.867507
SLC2A5	5.93e-06	0.0480725	-0.761878
TNS3	5.94e-06	0.0481399	-0.349447
TREM1	5.98e-06	0.048477	-0.305941
TIPIN	6.04e-06	0.0489601	0.27048
HMSD	6.04e-06	0.0489022	0.486319
TMEM173	6.09e-06	0.0493018	0.34849
