# Supplementary material for: Identification of immune-related biomarkers associated with allergic rhinitis and development of a sample diagnostic model
Source: PLoS One. 2025 Sep 3;20(9):e0329549. doi: 10.1371/journal.pone.0329549 (PMC12407488; doi:10.1371/journal.pone.0329549)
Supplement: S7 File — (XLSX) [file pone.0329549.s007.xlsx]

## Sheet: Sheet1
Symbol	Color	PValue	FDR	logFC
ABRACL	turquoise	3.4e-09	2.75e-05	0.408682
ACOT4	blue	4.64e-08	0.000375442	0.317939
ACTG1	turquoise	1.37e-07	0.00110615	0.352793
ACTL6A	turquoise	1.53e-07	0.00124274	0.29507
ACTN1	blue	3.19e-06	0.0258371	-0.315538
ACVRL1	blue	6.18e-08	0.00050018	-0.308131
ADAMDEC1	blue	2.54e-07	0.00205528	-0.691934
ADCY1	turquoise	1.05e-07	0.000851243	0.269531
ADM	blue	1.85e-07	0.0014983	-0.892822
AFAP1L2	turquoise	6.89e-07	0.00558115	0.429183
AHI1	turquoise	2.23e-06	0.0180385	0.426939
AHNAK	blue	1.14e-08	9.23e-05	0.26548
ALDOC	turquoise	1.16e-06	0.00943072	-0.390991
ALPK2	turquoise	3.15e-07	0.00255288	0.340971
APOD	turquoise	3.38e-06	0.027412	0.486094
ARAP3	blue	5.03e-06	0.0407491	-0.290612
ARRDC4	blue	4.77e-08	0.000386067	-0.322256
ASCL2	blue	1.88e-06	0.0151996	-0.332475
ASNS	turquoise	3.49e-07	0.00282292	0.264149
ATP6V1B2	blue	3.45e-06	0.0279314	-0.294808
ATXN1	turquoise	4.96e-10	4.02e-06	0.414188
AVEN	turquoise	3.77e-08	0.000305104	0.284872
BLVRA	turquoise	9e-10	7.29e-06	0.308984
BNIP3	blue	1.47e-07	0.00119337	-0.611256
BRSK1	blue	3.14e-07	0.0025469	-0.442439
BTG2	blue	3.6e-09	2.92e-05	-0.334381
C1orf52	brown	8.3e-11	6.72e-07	-0.272364
C2	blue	3.88e-06	0.031411	-0.288293
C2orf68	brown	7.78e-09	6.3e-05	-0.424297
CADM1	turquoise	1.43e-08	0.000115815	0.615239
CBR3	turquoise	3.59e-07	0.00291047	0.373431
CBX1	turquoise	1.28e-07	0.00103426	0.336558
CBX5	turquoise	7.13e-07	0.00577682	0.368233
CCDC174	brown	1.12e-08	9.1e-05	-0.331363
CCL1	turquoise	1.49e-06	0.012109	1.28754
CCND1	blue	4.84e-06	0.0392143	-0.413951
CCR1	blue	1.14e-07	0.000926789	-0.52572
CCT3	turquoise	1.46e-06	0.0118646	0.267649
CD14	blue	4.35e-06	0.0352531	-0.530122
CD163	blue	1.07e-06	0.00866773	-0.814376
CD209	turquoise	5.65e-06	0.0457909	-0.528224
CD300LF	blue	5.94e-07	0.00481056	-0.420566
CDC7	turquoise	1.28e-07	0.00104061	0.392983
CDK2AP2	turquoise	3.85e-08	0.000311937	0.420919
CEBPB	blue	8.64e-07	0.00700069	-0.376655
CENPJ	turquoise	2.95e-07	0.00238673	0.326921
CENPU	turquoise	5.13e-07	0.00415349	0.320487
CHAF1A	turquoise	1.23e-07	0.000993527	0.273205
CHD9	blue	5.75e-07	0.00465768	-0.282063
CLDN23	blue	1.31e-06	0.0105804	-0.413802
CLDND1	turquoise	7.04e-07	0.0057049	0.331405
CLEC2D	turquoise	3e-06	0.0243152	0.289721
CLEC4A	blue	4.44e-06	0.0359988	-0.420225
CMTM8	turquoise	3.62e-07	0.00292922	-0.340814
COLGALT1	blue	8.06e-07	0.00652478	-0.382881
CPNE6	blue	4.92e-06	0.0398416	-0.390021
CRIP1	turquoise	5.42e-06	0.043932	0.333437
CSF1R	blue	2.03e-06	0.016407	-0.538363
CSF2	turquoise	4.77e-06	0.0386269	0.736655
CSF2RA	blue	5.74e-06	0.0464908	-0.35702
CTSB	blue	4.33e-06	0.0350572	-0.426604
CXCL13	turquoise	1.16e-06	0.00939178	0.631893
CXCL16	blue	3.94e-06	0.0318869	-0.400877
CXCR3	turquoise	2.05e-06	0.0166213	0.607892
CYTH4	blue	7.13e-07	0.00577782	-0.282183
DDIT3	blue	6.77e-08	0.000548185	-0.273419
DECR1	turquoise	1.09e-10	8.86e-07	0.331034
DHCR24	turquoise	7.81e-09	6.33e-05	0.315439
DHRS7	blue	3.86e-09	3.13e-05	0.274848
DLD	turquoise	1.24e-07	0.00100681	0.277605
DMXL2	blue	4.28e-06	0.034655	-0.323534
DUSP16	turquoise	3.09e-06	0.025001	0.324304
DUT	turquoise	5.42e-06	0.0439018	0.350559
EDAR	brown	3.1e-07	0.00250726	-0.295552
EDEM1	turquoise	1.69e-09	1.37e-05	0.303892
EOMES	turquoise	3.91e-06	0.0316383	0.557878
EPB41L3	blue	5.99e-07	0.00485182	-0.67549
ERH	turquoise	1.14e-06	0.00923235	0.292666
ESYT2	brown	7.99e-09	6.47e-05	-0.321239
ETF1	turquoise	1.23e-08	9.98e-05	0.282309
ETS2	turquoise	2.57e-08	0.000207851	-0.316349
EWSR1	turquoise	2.09e-09	1.69e-05	0.284818
EXOSC8	turquoise	2.5e-07	0.00202242	0.269788
EZH2	turquoise	5.16e-06	0.0417909	0.34094
FAM107B	turquoise	2.41e-06	0.0195597	0.325431
FAM129A	turquoise	3.78e-06	0.0306238	0.420992
FAM167A	turquoise	4.4e-08	0.000356512	0.283336
FAM170B	blue	4.56e-09	3.69e-05	-0.391051
FAM174B	turquoise	1.02e-06	0.00828094	0.299906
FAM98A	turquoise	7e-08	0.000567079	0.291701
FANCI	turquoise	2.47e-06	0.0200335	0.527937
FASLG	turquoise	2.38e-06	0.0192899	0.309222
FCER1A	blue	3.45e-06	0.0279555	-0.42811
FCRLA	blue	1.18e-06	0.00953951	-0.331441
FDFT1	turquoise	1.52e-09	1.23e-05	0.389743
FGL2	blue	1.83e-07	0.00148556	-0.55715
FLNB	brown	5.6e-10	4.54e-06	-0.329808
FNBP4	brown	1.26e-09	1.02e-05	-0.299759
FZD2	turquoise	2.23e-07	0.00180407	-0.427721
G0S2	blue	1.17e-06	0.00946458	-0.533049
GAPT	blue	5.34e-06	0.0432324	-0.450056
GCAT	turquoise	4.05e-06	0.0327744	0.318678
GNS	blue	5.12e-06	0.0414635	-0.322775
GSTA4	turquoise	3.41e-07	0.00276092	0.440899
GTSF1	turquoise	2.11e-07	0.00170932	0.35759
H2AFX	turquoise	1.15e-06	0.00929992	0.330345
HBD	turquoise	5.72e-06	0.0463147	1.1511
HBE1	turquoise	2.18e-06	0.0176184	0.33556
HBEGF	blue	1.46e-06	0.0118467	-0.512549
HEBP2	turquoise	5.66e-07	0.00458169	0.29516
HES6	turquoise	3.11e-07	0.00252059	0.319885
HMGCS1	turquoise	1.97e-07	0.00159676	0.376011
HMMR	turquoise	3.23e-06	0.0261594	0.634204
HMSD	turquoise	6.04e-06	0.0489022	0.486319
HNRNPD	turquoise	2.52e-07	0.00204424	0.358755
HNRNPLL	turquoise	5.17e-08	0.000419128	0.381879
HPGDS	turquoise	4.33e-07	0.00350434	0.358328
HPSE	turquoise	8.94e-07	0.00724072	0.264187
IFIH1	turquoise	2.64e-09	2.14e-05	0.308933
IFITM3	turquoise	1.21e-06	0.00983309	-0.527169
IFNG	turquoise	5.81e-06	0.0470701	0.867507
IL13RA1	blue	2.4e-06	0.0194034	-0.385459
IL16	brown	7.51e-07	0.00608484	-0.329747
IL1RL1	turquoise	2.31e-06	0.0187404	0.366093
IL3	turquoise	1.74e-06	0.0141043	0.307512
INPP4B	turquoise	1.87e-06	0.0151658	0.381264
INPP5E	turquoise	2.5e-07	0.00202478	0.299575
IRAK3	blue	1.02e-06	0.00825197	-0.341543
IRF4	turquoise	3.46e-06	0.0280586	0.435196
ISOC1	turquoise	3.6e-09	2.92e-05	0.287743
ITGB1BP1	turquoise	2.35e-06	0.019035	0.359392
KCTD10	turquoise	1.76e-06	0.0142288	0.312698
KIAA1324	turquoise	4.34e-07	0.00351326	1.022
KIF21A	turquoise	2.88e-09	2.33e-05	0.346337
KLHL28	brown	3.26e-09	2.64e-05	-0.320535
KLHL3	brown	2.14e-06	0.0173617	-0.271091
KLHL42	turquoise	9.25e-09	7.49e-05	0.29493
LAIR2	turquoise	3.77e-06	0.0304975	0.579349
LIMA1	turquoise	3.6e-07	0.00291673	0.357873
LMCD1	turquoise	4.56e-06	0.0369497	0.434615
LMO4	turquoise	3.02e-06	0.0244613	0.284097
LTV1	turquoise	1.18e-08	9.55e-05	0.322883
LY6E	turquoise	1.86e-08	0.000150705	0.505017
LY96	blue	9.66e-07	0.00782579	-0.318527
LYN	blue	5.2e-06	0.0421118	-0.274498
LYZ	blue	3.68e-06	0.0298168	-0.672838
MCOLN2	turquoise	6.62e-07	0.00536027	0.711804
MDC1	turquoise	6.24e-08	0.000505475	0.315286
METTL22	turquoise	3.24e-07	0.00262167	-0.459827
MRPL13	turquoise	6.25e-07	0.0050602	0.271199
MRPL16	turquoise	2.27e-08	0.000184098	0.327834
MRPL19	turquoise	1.77e-08	0.00014333	0.37607
MYBPH	blue	1.31e-06	0.0106144	-0.391875
MYH6	turquoise	3.05e-06	0.0246957	0.364287
MYOF	blue	3.27e-07	0.00264507	-0.476817
NBL1	turquoise	3.95e-06	0.0319775	0.39734
NELL2	brown	2.71e-06	0.0219525	-0.343005
NFIL3	turquoise	2.74e-06	0.0221944	0.284932
NFKBIA	turquoise	4.58e-06	0.0371251	0.282824
NMB	turquoise	2.44e-06	0.0197792	0.378766
NOP58	turquoise	8.58e-09	6.95e-05	0.474377
NPC1	blue	5.49e-07	0.0044456	-0.28378
NPHP3	brown	3.11e-08	0.000252099	-0.291178
NREP	blue	1.2e-08	9.7e-05	-0.412705
NUCKS1	turquoise	5.98e-08	0.000484367	0.275385
NUP210	turquoise	8.72e-09	7.06e-05	0.318828
NUSAP1	turquoise	3.4e-06	0.0275475	0.528127
OLFML2B	turquoise	3.79e-06	0.0307144	-0.619141
OLR1	blue	5.64e-06	0.0456441	-0.729108
OSCAR	blue	5.81e-06	0.047035	-0.394464
PAPSS2	blue	1.29e-06	0.0104819	-0.456384
PEA15	blue	3.13e-06	0.025359	-0.323047
PFKFB3	turquoise	1.27e-08	0.000102522	-0.340432
PFN1	turquoise	2.16e-06	0.0175068	0.327229
PHLDB1	blue	5.88e-07	0.00476373	-0.276099
PLA2G16	turquoise	2.56e-06	0.0207215	0.762873
POLR2H	turquoise	8.93e-08	0.000723411	0.31314
POLR2J	turquoise	1.05e-07	0.000846624	0.362041
POP4	turquoise	1.34e-08	0.000108179	0.263826
PPM1F	blue	3.76e-08	0.000304235	-0.301251
PPP1R14B	turquoise	1.19e-07	0.000963554	-0.282238
PPP1R3E	brown	1.39e-06	0.0112784	-0.299359
PRDM8	turquoise	4.6e-06	0.0372209	0.453904
PRF1	turquoise	4.28e-06	0.0346732	0.654605
PRG2	turquoise	4.05e-06	0.0328059	-0.625294
PSMA3	turquoise	1.8e-06	0.0145824	0.324431
PSMC5	turquoise	1.57e-08	0.000127547	0.312015
PSMD14	turquoise	1.49e-06	0.0120461	0.271938
PTGDR2	turquoise	4.57e-07	0.00370568	0.600684
PTPN13	turquoise	5.45e-07	0.00441163	0.293432
RAB31	blue	5.17e-06	0.0418942	-0.389815
RABEPK	turquoise	1.29e-08	0.000104313	0.27276
RAD54L	turquoise	3.69e-06	0.0298928	0.287511
RBBP7	turquoise	8.33e-09	6.75e-05	0.418684
RBPJ	turquoise	1.86e-08	0.000150358	0.264032
RDH10	turquoise	7.76e-07	0.00628161	1.00888
RFC4	turquoise	5.52e-06	0.0446939	0.322313
RFTN1	turquoise	1.06e-07	0.000859914	0.409164
RGCC	blue	1.93e-07	0.00156313	-0.396834
RHOBTB3	blue	8.75e-09	7.09e-05	-0.378715
RNASET2	blue	3.47e-08	0.000281284	-0.471458
RNF167	turquoise	7.05e-09	5.71e-05	0.286635
RRM2	turquoise	2.92e-06	0.0236491	0.355298
RTCA	turquoise	3.38e-07	0.00273481	0.277169
S100A6	blue	9.77e-10	7.91e-06	-0.34928
SALL4	turquoise	2.93e-06	0.0237089	0.273324
SARS2	turquoise	2.97e-07	0.00240233	0.280659
SCRN1	blue	1.01e-07	0.000822003	-0.295387
SEC11C	turquoise	9.21e-08	0.000746085	0.570391
SEC61B	turquoise	5.74e-07	0.00464682	0.264961
SEMA4D	brown	2.28e-09	1.85e-05	-0.354266
SEPHS2	turquoise	2.9e-12	2.35e-08	0.326266
SET	turquoise	5.83e-09	4.72e-05	0.384093
SH2D1A	turquoise	3.26e-07	0.00263803	0.47795
SH2D2A	turquoise	2.58e-06	0.0209107	0.437816
SIGLEC16	blue	2.31e-06	0.0186925	-0.343032
SLC11A2	blue	2.07e-06	0.0168052	-0.30967
SLC2A1	turquoise	1.15e-06	0.00935087	-0.304413
SLC2A5	blue	5.93e-06	0.0480725	-0.761878
SMIM7	turquoise	5.32e-11	4.31e-07	0.264339
SOD1	turquoise	4.54e-07	0.00367591	0.29834
SORT1	blue	3.49e-06	0.0282777	-0.351788
SP140	turquoise	2.55e-07	0.00206519	0.476293
SRRD	turquoise	2.77e-08	0.000224658	0.265558
STRAP	turquoise	4.9e-08	0.000396953	0.31738
SULF2	blue	6.96e-07	0.00564114	-0.59394
SYK	blue	4.43e-06	0.0358547	-0.408328
SYP	blue	4.15e-06	0.0335902	-0.322643
TAF1B	turquoise	2.08e-06	0.016831	0.271212
TGFBR3	turquoise	1.59e-06	0.0128522	0.329083
TIGIT	turquoise	2.3e-06	0.0186543	0.369824
TIPIN	turquoise	6.04e-06	0.0489601	0.27048
TMEM106C	turquoise	1.63e-06	0.0132307	0.387766
TMEM173	turquoise	6.09e-06	0.0493018	0.34849
TMEM51	blue	2.87e-06	0.0232257	-0.496997
TMEM97	turquoise	5.31e-06	0.0430312	0.359714
TMSB4X	turquoise	1.9e-11	1.54e-07	0.435552
TNFRSF1B	turquoise	8.93e-08	0.000723397	0.35334
TNFRSF4	turquoise	3.53e-06	0.0286139	0.379229
TNS3	blue	5.94e-06	0.0481399	-0.349447
TOR1A	turquoise	8.22e-10	6.66e-06	0.284131
TPRG1	turquoise	5.79e-06	0.0468751	0.286077
TRMT112	turquoise	6.77e-09	5.48e-05	0.267077
TRPC4AP	turquoise	6.7e-10	5.43e-06	0.330865
TSPAN2	turquoise	1.18e-06	0.00959848	0.307223
TYMP	turquoise	4.57e-06	0.0370067	-0.268295
UBASH3B	blue	1.06e-08	8.6e-05	-0.273119
UBIAD1	turquoise	2.48e-10	2.01e-06	0.288948
USP54	turquoise	4.94e-06	0.0400343	0.359114
VPS37C	blue	1.61e-06	0.0130389	-0.372845
VSIG4	blue	5.81e-06	0.0470692	-0.440856
VSTM1	blue	1.34e-06	0.0108918	-0.290954
ZC2HC1A	turquoise	5.13e-07	0.00415234	0.354459
ZC3H15	turquoise	5.81e-10	4.71e-06	0.327223
ZFAND2A	turquoise	2e-07	0.0016169	0.273449
ZNF395	blue	8.03e-07	0.00650541	-0.33002
ZNF564	brown	5.7e-10	4.62e-06	-0.36076
