# Supplementary material for: Identification of immune-related biomarkers associated with allergic rhinitis and development of a sample diagnostic model
Source: PLoS One. 2025 Sep 3;20(9):e0329549. doi: 10.1371/journal.pone.0329549 (PMC12407488; doi:10.1371/journal.pone.0329549)
Supplement: S8 File — (XLSX) [file pone.0329549.s008.xlsx]

## Sheet: commonDEGs-func
Category	Term	Count	PValue	Genes
GOTERM_BP_DIRECT	GO:0006955~immune response	22	1.26e-06	IFITM3, CCR1, ADAMDEC1, CEBPB, CSF2, SEMA4D, PTGDR2, PRG2, FASLG, IL16, CXCL13, TNFRSF1B, CRIP1, CLEC4A, TGFBR3, IL3, IL1RL1, IFNG, NFIL3, CD209, CXCR3, TNFRSF4
GOTERM_BP_DIRECT	GO:0006954~inflammatory response	17	9.47e-05	CCR1, CSF1R, AFAP1L2, CEBPB, LY96, ADM, CXCL13, LYZ, TNFRSF1B, IL1RL1, CXCR3, OLR1, CCL1, TSPAN2, CD14, HPSE, TNFRSF4
GOTERM_BP_DIRECT	GO:0008284~positive regulation of cell proliferation	18	0.000394	LYN, CSF1R, TIPIN, NMB, CSF2, ACTL6A, FASLG, ADM, CDC7, IL3, IFNG, CXCR3, ITGB1BP1, HPSE, FAM98A, EZH2, IL13RA1, HBEGF
GOTERM_BP_DIRECT	GO:0007166~cell surface receptor signaling pathway	13	0.00075	CCR1, LY96, FASLG, CXCL13, CLEC4A, FCRLA, IFNG, CXCR3, FCER1A, CD14, CLEC2D, IL13RA1, LY6E
GOTERM_BP_DIRECT	GO:0006935~chemotaxis	8	0.00086	CCR1, CMTM8, PTGDR2, CXCR3, IL16, CCL1, TYMP, CXCL16
GOTERM_BP_DIRECT	GO:0002376~immune system process	6	0.000946	SYK, CADM1, IRF4, VSTM1, OLR1, CD300LF
GOTERM_BP_DIRECT	GO:0001819~positive regulation of cytokine production	6	0.00163599	RGCC, IFNG, CADM1, IRAK3, CD14, SOD1
GOTERM_BP_DIRECT	GO:0006479~protein methylation	4	0.00377438	METTL22, BTG2, ETF1, FAM98A
GOTERM_BP_DIRECT	GO:0034142~toll-like receptor 4 signaling pathway	4	0.00377438	LYN, NFKBIA, LY96, CD14
GOTERM_BP_DIRECT	GO:0032753~positive regulation of interleukin-4 production	4	0.00420837	CEBPB, SYK, IRF4, PRG2
GOTERM_BP_DIRECT	GO:0030335~positive regulation of cell migration	10	0.00557542	LYN, CCR1, CSF1R, CSF2, SEMA4D, HPSE, PPM1F, ACTG1, HBEGF, CXCL16
GOTERM_BP_DIRECT	GO:0030225~macrophage differentiation	4	0.00682476	IL1RL1, CSF1R, CSF2, IFNG
GOTERM_BP_DIRECT	GO:0097421~liver regeneration	4	0.0094807	CEBPB, CCND1, EZH2, SULF2
GOTERM_BP_DIRECT	GO:0048678~response to axon injury	4	0.0110043	LYN, BNIP3, APOD, SOD1
GOTERM_BP_DIRECT	GO:0050729~positive regulation of inflammatory response	6	0.012919	NFKBIA, IL1RL1, CEBPB, IFNG, IL16, CCL1
GOTERM_BP_DIRECT	GO:0001525~angiogenesis	9	0.013168	NELL2, ACVRL1, SYK, CXCR3, SH2D2A, APOD, RBPJ, TYMP, ACTG1
GOTERM_BP_DIRECT	GO:0019221~cytokine-mediated signaling pathway	7	0.0137744	CCR1, CSF1R, IL16, IRAK3, CSF2RA, ZC3H15, IL13RA1
GOTERM_BP_DIRECT	GO:0045892~negative regulation of transcription, DNA-templated	15	0.0138741	PRDM8, CBX5, SET, CSF2, CBX1, RBPJ, PPM1F, PSMC5, ATXN1, IFNG, NFIL3, DDIT3, RBBP7, TNFRSF4, EZH2
GOTERM_BP_DIRECT	GO:0031663~lipopolysaccharide-mediated signaling pathway	4	0.0144531	LYN, NFKBIA, LY96, CD14
GOTERM_BP_DIRECT	GO:0033209~tumor necrosis factor-mediated signaling pathway	5	0.0158394	NFKBIA, PSMA3, TMSB4X, TNFRSF1B, TNFRSF4
GOTERM_BP_DIRECT	GO:0006260~DNA replication	6	0.0168833	DUT, RFC4, RRM2, SET, CHAF1A, RBBP7
GOTERM_BP_DIRECT	GO:0001889~liver development	5	0.0186621	TGFBR3, DUT, NPC1, CADM1, HNRNPD
GOTERM_BP_DIRECT	GO:0051895~negative regulation of focal adhesion assembly	3	0.0198895	ACVRL1, ITGB1BP1, APOD
GOTERM_BP_DIRECT	GO:0038095~Fc-epsilon receptor signaling pathway	4	0.0206505	LYN, PSMA3, SYK, FCER1A
GOTERM_BP_DIRECT	GO:0001666~response to hypoxia	7	0.0211502	TGFBR3, ACVRL1, BNIP3, SLC11A2, SLC2A1, ADM, ASCL2
GOTERM_BP_DIRECT	GO:1900087~positive regulation of G1/S transition of mitotic cell cycle	4	0.0242151	RRM2, RGCC, CCND1, CENPJ
GOTERM_BP_DIRECT	GO:0097191~extrinsic apoptotic signaling pathway	4	0.0254724	IFNG, G0S2, FASLG, TNFRSF1B
GOTERM_BP_DIRECT	GO:0043011~myeloid dendritic cell differentiation	3	0.0290897	CSF2, IRF4, RBPJ
GOTERM_BP_DIRECT	GO:0007165~signal transduction	25	0.0292818	ACVRL1, CSF1R, OLFML2B, SH2D2A, ADM, FASLG, CXCL16, TYMP, IL1RL1, HPGDS, VSTM1, CCL1, FLNB, LYN, CMTM8, NMB, SEMA4D, ACTL6A, ARAP3, IL16, CDC7, INPP4B, S100A6, NBL1, HBEGF
GOTERM_BP_DIRECT	GO:0019835~cytolysis	3	0.0316087	HMSD, PRF1, LYZ
GOTERM_BP_DIRECT	GO:0071222~cellular response to lipopolysaccharide	7	0.0345765	CEBPB, CSF2, LY96, IRAK3, CD14, CXCL13, TNFRSF1B
GOTERM_BP_DIRECT	GO:0006897~endocytosis	7	0.0353869	CD163, NPC1, SORT1, CD209, OLR1, ESYT2, SYP
GOTERM_BP_DIRECT	GO:0032496~response to lipopolysaccharide	6	0.0359282	CEBPB, LY96, FASLG, ADM, IRAK3, C2
GOTERM_BP_DIRECT	GO:0006213~pyrimidine nucleoside metabolic process	2	0.036108	ERH, TYMP
GOTERM_BP_DIRECT	GO:0032755~positive regulation of interleukin-6 production	5	0.0395799	IFIH1, SIGLEC16, SYK, IFNG, IL16
GOTERM_BP_DIRECT	GO:0055010~ventricular cardiac muscle tissue morphogenesis	3	0.0396519	TGFBR3, MYH6, LY6E
GOTERM_BP_DIRECT	GO:0006915~apoptotic process	14	0.0405809	AVEN, CADM1, BNIP3, PRF1, FASLG, DHCR24, SOD1, EDAR, NFKBIA, IFNG, CXCR3, EPB41L3, PEA15, CD14
GOTERM_BP_DIRECT	GO:0007204~positive regulation of cytosolic calcium ion concentration	6	0.0414663	CCR1, NMB, CXCR3, ADM, CCL1, CXCL13
GOTERM_BP_DIRECT	GO:0032760~positive regulation of tumor necrosis factor production	5	0.0431615	IFIH1, SYK, IFNG, LY96, CD14
GOTERM_BP_DIRECT	GO:0007420~brain development	8	0.0435585	EOMES, ATXN1, PFKFB3, CADM1, TSPAN2, APOD, ADCY1, RBBP7
GOTERM_BP_DIRECT	GO:0032757~positive regulation of interleukin-8 production	4	0.0449252	AFAP1L2, SYK, DDIT3, CD14
GOTERM_BP_DIRECT	GO:0042744~hydrogen peroxide catabolic process	3	0.0453963	HBE1, HBD
GOTERM_BP_DIRECT	GO:0014070~response to organic cyclic compound	4	0.0466558	LYN, BTG2, DUT, HBE1
GOTERM_BP_DIRECT	GO:0042752~regulation of circadian rhythm	4	0.0466558	SRRD, HNRNPD, ADCY1, EZH2
GOTERM_BP_DIRECT	GO:0003150~muscular septum morphogenesis	2	0.0478531	TGFBR3, FZD2
GOTERM_BP_DIRECT	GO:2000255~negative regulation of male germ cell proliferation	2	0.0478531	HPGDS, PTGDR2
GOTERM_BP_DIRECT	GO:0003177~pulmonary valve development	2	0.0478531	RBPJ, TNFRSF1B
KEGG_PATHWAY	hsa04060:Cytokine-cytokine receptor interaction	18	3.39e-06	CCR1, ACVRL1, CSF1R, CSF2, FASLG, IL16, CXCL13, TNFRSF1B, CSF2RA, CXCL16, EDAR, IL3, IL1RL1, IFNG, CXCR3, CCL1, TNFRSF4, IL13RA1
KEGG_PATHWAY	hsa04210:Apoptosis	8	0.00533192	NFKBIA, IL3, DDIT3, PRF1, FASLG, PTPN13, CTSB, ACTG1
KEGG_PATHWAY	hsa04664:Fc epsilon RI signaling pathway	5	0.0214665	LYN, IL3, CSF2, SYK, FCER1A
KEGG_PATHWAY	hsa04064:NF-kappa B signaling pathway	6	0.0231827	EDAR, LYN, NFKBIA, SYK, LY96, CD14
KEGG_PATHWAY	hsa04062:Chemokine signaling pathway	8	0.0306029	LYN, NFKBIA, CCR1, CXCR3, CCL1, ADCY1, CXCL13, CXCL16
KEGG_PATHWAY	hsa03050:Proteasome	4	0.0347228	PSMA3, PSMC5, IFNG, PSMD14
KEGG_PATHWAY	hsa04650:Natural killer cell mediated cytotoxicity	6	0.0484532	CSF2, SYK, IFNG, SH2D1A, PRF1, FASLG
KEGG_PATHWAY	hsa04142:Lysosome	6	0.0455495	NPC1, SORT1, DMXL2, SLC11A2, GNS, CTSB
KEGG_PATHWAY	hsa04145:Phagosome	6	0.0489254	CD209, ATP6V1B2, OLR1, CD14, SEC61B, ACTG1
