# Supplementary material for: Identification of immune-related biomarkers associated with allergic rhinitis and development of a sample diagnostic model
Source: PLoS One. 2025 Sep 3;20(9):e0329549. doi: 10.1371/journal.pone.0329549 (PMC12407488; doi:10.1371/journal.pone.0329549)
Supplement: S9 File — (XLSX) [file pone.0329549.s009.xlsx]

## Sheet: string_interactions_short
node1	node2	combined_score
PFN1	NFKBIA	0.484
ATXN1	PFN1	0.992
CCT3	ATXN1	0.422
TMSB4X	CCT3	0.94
ACTN1	TMSB4X	0.977
ALDOC	ACTN1	0.972
ACTL6A	ALDOC	0.442
CBX5	ACTL6A	0.939
CCND1	CBX5	0.437
CCT3	CCND1	0.622
CHAF1A	CCT3	0.419
EZH2	CHAF1A	0.583
RBBP7	EZH2	0.454
RFC4	RBBP7	0.503
ERH	RFC4	0.514
PFN1	ERH	0.451
TMSB4X	PFN1	0.756
MYH6	TMSB4X	0.492
TGFBR3	MYH6	0.449
CXCL13	TGFBR3	0.466
INPP5E	CXCL13	0.598
CENPJ	INPP5E	0.404
NPHP3	CENPJ	0.47
HNRNPD	NPHP3	0.707
MYOF	HNRNPD	0.412
S100A6	MYOF	0.849
FLNB	S100A6	0.507
BNIP3	FLNB	0.458
PFKFB3	BNIP3	0.45
SLC2A1	PFKFB3	0.493
CSF1R	SLC2A1	0.5
IFIH1	CSF1R	0.452
EOMES	IFIH1	0.653
CEBPB	EOMES	0.452
DDIT3	CEBPB	0.769
SLC2A1	DDIT3	0.497
DLD	SLC2A1	0.528
HMGCS1	DLD	0.583
DMXL2	HMGCS1	0.47
SOD1	DMXL2	0.834
RBPJ	SOD1	0.42
CCND1	RBPJ	0.967
CTSB	CCND1	0.702
SLC2A1	CTSB	0.413
CCND1	SLC2A1	0.598
HES6	CCND1	0.635
IFNG	HES6	0.523
CD209	IFNG	0.485
EPB41L3	CD209	0.429
CBX5	EPB41L3	0.99
CHAF1A	CBX5	0.937
EZH2	CHAF1A	0.874
MDC1	EZH2	0.847
RBBP7	MDC1	0.45
H2AFX	RBBP7	0.718
NUCKS1	H2AFX	0.597
SP140	NUCKS1	0.479
H2AFX	SP140	0.539
EZH2	H2AFX	0.553
RBBP7	EZH2	0.746
CHAF1A	RBBP7	0.768
DLD	CHAF1A	0.971
IL16	DLD	0.678
IL3	IL16	0.506
IFNG	IL3	0.519
CD163	IFNG	0.604
CSF2	CD163	0.607
CXCL16	CSF2	0.683
CXCL13	CXCL16	0.776
CXCR3	CXCL13	0.796
CCR1	CXCR3	0.868
PSMA3	CCR1	0.972
NFKBIA	PSMA3	0.424
SALL4	NFKBIA	0.67
IRF4	SALL4	0.559
PSMC5	IRF4	0.418
PSMD14	PSMC5	0.426
EWSR1	PSMD14	0.46
SLC2A1	EWSR1	0.461
IFNG	SLC2A1	0.464
FZD2	IFNG	0.488
FASLG	FZD2	0.488
CDC7	FASLG	0.506
HNRNPD	CDC7	0.557
LYN	HNRNPD	0.586
CEBPB	LYN	0.597
EZH2	CEBPB	0.621
RBPJ	EZH2	0.623
H2AFX	RBPJ	0.711
IFNG	H2AFX	0.735
FGL2	IFNG	0.646
LYZ	FGL2	0.421
CSF1R	LYZ	0.516
CXCL13	CSF1R	0.711
CXCL16	CXCL13	0.929
PRF1	CXCL16	0.883
CD14	PRF1	0.404
CD163	CD14	0.422
CSF2	CD163	0.579
TNFRSF1B	CSF2	0.668
CXCR3	TNFRSF1B	0.864
PSMA3	CXCR3	0.966
ERH	PSMA3	0.667
ETF1	ERH	0.4
PSMC5	ETF1	0.459
PSMD14	PSMC5	0.594
LY96	PSMD14	0.663
CSF1R	LY96	0.977
IL3	CSF1R	0.803
CSF2	IL3	0.404
CD163	CSF2	0.493
VSIG4	CD163	0.611
TNFRSF1B	VSIG4	0.432
NFKBIA	TNFRSF1B	0.414
IFNG	NFKBIA	0.42
CLEC4A	IFNG	0.751
FGL2	CLEC4A	0.522
CSF1R	FGL2	0.591
CXCL13	CSF1R	0.929
CXCL16	CXCL13	0.499
CSF2	CXCL16	0.408
CD209	CSF2	0.647
IRF4	CD209	0.741
TNFRSF1B	IRF4	0.443
FCER1A	TNFRSF1B	0.447
TIGIT	FCER1A	0.453
CXCR3	TIGIT	0.466
PRF1	CXCR3	0.472
VSIG4	PRF1	0.602
IFNG	VSIG4	0.938
CSF1R	IFNG	0.768
CSF2	CSF1R	0.482
CTSB	CSF2	0.663
IFIH1	CTSB	0.409
SYK	IFIH1	0.637
CSF1R	SYK	0.717
GAPT	CSF1R	0.41
TIPIN	GAPT	0.444
CHAF1A	TIPIN	0.782
FANCI	CHAF1A	0.549
EZH2	FANCI	0.485
RRM2	EZH2	0.433
RAD54L	RRM2	0.494
RFC4	RAD54L	0.49
NFKBIA	RFC4	0.74
IFNG	NFKBIA	0.744
CSF1R	IFNG	0.547
CSF2	CSF1R	0.427
NFIL3	CSF2	0.471
ETS2	NFIL3	0.708
EZH2	ETS2	0.428
IRF4	EZH2	0.565
DDIT3	IRF4	0.747
TIPIN	DDIT3	0.994
MDC1	TIPIN	0.427
RFC4	MDC1	0.44
RAD54L	RFC4	0.448
RBBP7	RAD54L	0.501
FANCI	RBBP7	0.572
HMMR	FANCI	0.604
RRM2	HMMR	0.605
NUSAP1	RRM2	0.688
TIPIN	NUSAP1	0.698
EZH2	TIPIN	0.415
FANCI	EZH2	0.407
H2AFX	FANCI	0.495
NUSAP1	H2AFX	0.509
RFC4	NUSAP1	0.52
RRM2	RFC4	0.522
RBBP7	RRM2	0.548
RAD54L	RBBP7	0.594
HMGCS1	RAD54L	0.6
G0S2	HMGCS1	0.411
FDFT1	G0S2	0.401
IFNG	FDFT1	0.4
CLEC4A	IFNG	0.642
TIGIT	CLEC4A	0.572
CSF1R	TIGIT	0.652
FGL2	CSF1R	0.424
GAPT	FGL2	0.438
SYK	GAPT	0.473
S100A6	SYK	0.502
IFNG	S100A6	0.527
HBEGF	IFNG	0.64
FGL2	HBEGF	0.456
CYTH4	FGL2	0.53
LYZ	CYTH4	0.408
EZH2	LYZ	0.448
TNFRSF1B	EZH2	0.4
TNFRSF4	TNFRSF1B	0.407
FCER1A	TNFRSF4	0.407
CXCR3	FCER1A	0.413
CTSB	CXCR3	0.416
TIGIT	CTSB	0.426
IRF4	TIGIT	0.431
FASLG	IRF4	0.469
OSCAR	FASLG	0.565
LYN	OSCAR	0.64
CSF2RA	LYN	0.719
IL3	CSF2RA	0.765
VSIG4	IL3	0.839
CSF2	VSIG4	0.859
NFKBIA	CSF2	0.974
IFNG	NFKBIA	0.589
HBEGF	IFNG	0.984
LY96	HBEGF	0.495
CXCL13	LY96	0.431
CXCL16	CXCL13	0.572
IL3	CXCL16	0.479
EOMES	IL3	0.998
TIGIT	EOMES	0.416
TNFRSF1B	TIGIT	0.419
IFIH1	TNFRSF1B	0.436
SYK	IFIH1	0.45
IRF4	SYK	0.507
LYN	IRF4	0.553
CXCR3	LYN	0.555
IL16	CXCR3	0.582
TNFRSF4	IL16	0.591
PTGDR2	TNFRSF4	0.623
HNRNPD	PTGDR2	0.638
PRF1	HNRNPD	0.656
FASLG	PRF1	0.665
IL13RA1	FASLG	0.738
CSF2RA	IL13RA1	0.753
IL3	CSF2RA	0.999
LYN	IL3	0.864
IFNG	LYN	0.547
NPC1	IFNG	0.519
FAM167A	NPC1	0.68
IFITM3	FAM167A	0.459
PRF1	IFITM3	0.476
FDFT1	PRF1	0.547
IFNG	FDFT1	0.612
TNFRSF1B	IFNG	0.71
SH2D1A	TNFRSF1B	0.413
PRF1	SH2D1A	0.433
TNFRSF4	PRF1	0.436
IRF4	TNFRSF4	0.454
IL16	IRF4	0.458
TIGIT	IL16	0.517
CXCL16	TIGIT	0.535
CXCR3	CXCL16	0.873
IFNG	CXCR3	0.997
IL16	IFNG	0.584
OLR1	IL16	0.439
LYN	OLR1	0.45
CXCR3	LYN	0.508
IFNG	CXCR3	0.98
FASLG	IFNG	0.914
SH2D1A	FASLG	0.652
IRF4	SH2D1A	0.469
TNFRSF4	IRF4	0.553
EOMES	TNFRSF4	0.577
PRF1	EOMES	0.643
TIGIT	PRF1	0.737
IFNG	TIGIT	0.785
EDEM1	IFNG	0.459
NFIL3	EDEM1	0.601
HNRNPD	NFIL3	0.513
EWSR1	HNRNPD	0.435
PSMA3	EWSR1	0.46
HMGCS1	PSMA3	0.5
FDFT1	HMGCS1	0.877
MRPL13	FDFT1	0.831
PSMD14	MRPL13	0.402
FDFT1	PSMD14	0.426
IRF4	FDFT1	0.795
RRM2	IRF4	0.446
TYMP	RRM2	0.761
RFC4	TYMP	0.517
NFKBIA	RFC4	0.62
SEC61B	NFKBIA	0.435
SALL4	SEC61B	0.771
IFNG	SALL4	0.416
NFIL3	IFNG	0.786
ETS2	NFIL3	0.756
FASLG	ETS2	0.579
SH2D1A	FASLG	0.625
TNFRSF4	SH2D1A	0.464
IRF4	TNFRSF4	0.466
TIGIT	IRF4	0.588
PRF1	TIGIT	0.713
PSMA3	PRF1	0.839
SET	PSMA3	0.473
EWSR1	SET	0.445
PSMA3	EWSR1	0.517
SEC61B	PSMA3	0.644
NOP58	SEC61B	0.842
ZC3H15	NOP58	0.491
PSMD14	ZC3H15	0.671
TRMT112	PSMD14	0.529
SALL4	TRMT112	0.822
FAM98A	SALL4	0.46
SYP	FAM98A	0.566
SOD1	SYP	0.608
HNRNPD	SOD1	0.469
EZH2	HNRNPD	0.677
MDC1	EZH2	0.545
STRAP	MDC1	0.507
RTCA	STRAP	0.566
NOP58	RTCA	0.528
MDC1	NOP58	0.841
RFC4	MDC1	0.477
PSMA3	RFC4	0.452
SALL4	PSMA3	0.439
IFNG	SALL4	0.688
TIPIN	IFNG	0.523
POLR2J	TIPIN	0.425
NFIL3	POLR2J	0.537
FANCI	NFIL3	0.447
RBPJ	FANCI	0.427
RAD54L	RBPJ	0.432
HMMR	RAD54L	0.469
IRF4	HMMR	0.493
RFC4	IRF4	0.503
POLR2H	RFC4	0.507
NUSAP1	POLR2H	0.553
RRM2	NUSAP1	0.585
H2AFX	RRM2	0.65
RBBP7	H2AFX	0.828
TIPIN	RBBP7	0.999
POLR2J	TIPIN	0.459
H2AFX	POLR2J	0.504
POLR2H	H2AFX	0.439
RFC4	POLR2H	0.541
RRM2	RFC4	0.56
HMMR	RRM2	0.633
MDC1	HMMR	0.685
RAD54L	MDC1	0.703
NUSAP1	RAD54L	0.784
NFKBIA	NUSAP1	0.84
IFNG	NFKBIA	0.485
SOD1	IFNG	0.933
IL3	SOD1	0.519
IRF4	IL3	0.452
TNFRSF4	IRF4	0.405
PTPN13	TNFRSF4	0.523
LYN	PTPN13	0.559
TIGIT	LYN	0.559
SH2D1A	TIGIT	0.65
TNFRSF1B	SH2D1A	0.656
PRF1	TNFRSF1B	0.783
NFKBIA	PRF1	0.992
IFNG	NFKBIA	0.432
IL1RL1	IFNG	0.516
LYZ	IL1RL1	0.426
IL3	LYZ	0.481
PTGDR2	IL3	0.501
LYN	PTGDR2	0.493
SYK	LYN	0.86
HMGCS1	SYK	0.969
TIGIT	HMGCS1	0.988
PFN1	TIGIT	0.497
ITGB1BP1	PFN1	0.697
LIMA1	ITGB1BP1	0.61
PFN1	LIMA1	0.651
HPGDS	PFN1	0.527
TIPIN	HPGDS	0.782
TAF1B	TIPIN	0.548
POLR2J	TAF1B	0.41
HNRNPD	POLR2J	0.618
RAD54L	HNRNPD	0.583
SET	RAD54L	0.417
MDC1	SET	0.456
RBBP7	MDC1	0.999
RFC4	RBBP7	0.712
POLR2H	RFC4	0.597
HBE1	POLR2H	0.66
IFNG	HBE1	0.659
SULF2	IFNG	0.483
RBPJ	SULF2	0.596
RRM2	RBPJ	0.449
RAD54L	RRM2	0.807
RFC4	RAD54L	0.532
NUSAP1	RFC4	0.468
PSMA3	NUSAP1	0.896
PSMC5	PSMA3	0.432
RRM2	PSMC5	0.492
PSMD14	RRM2	0.411
SRRD	PSMD14	0.512
RRM2	SRRD	0.415
PTGDR2	RRM2	0.526
SULF2	PTGDR2	0.571
NFKBIA	SULF2	0.418
IFNG	NFKBIA	0.754
LY96	IFNG	0.631
IFITM3	LY96	0.409
LY6E	IFITM3	0.757
LYN	LY6E	0.469
TMEM173	LYN	0.441
IFNG	TMEM173	0.656
LY6E	IFNG	0.635
NFKBIA	LY6E	0.717
SOD1	NFKBIA	0.714
MRPL13	SOD1	0.424
IRAK3	MRPL13	0.439
OLR1	IRAK3	0.448
SLC2A1	OLR1	0.469
NFIL3	SLC2A1	0.473
PTGDR2	NFIL3	0.478
IL1RL1	PTGDR2	0.507
TOR1A	IL1RL1	0.513
LYN	TOR1A	0.52
LY96	LYN	0.547
SYK	LY96	0.555
IL16	SYK	0.594
IRF4	IL16	0.606
TNFRSF4	IRF4	0.7
TIGIT	TNFRSF4	0.733
SH2D1A	TIGIT	0.767
TNFRSF1B	SH2D1A	0.799
IL13RA1	TNFRSF1B	0.801
PRF1	IL13RA1	0.86
IL3	PRF1	0.95
IL1RL1	IL3	0.983
IL3	IL1RL1	0.606
TNFRSF1B	IL3	0.741
IL3	TNFRSF1B	0.506
TNFRSF1B	IL3	0.804
PTGDR2	TNFRSF1B	0.421
LYN	PTGDR2	0.423
SYK	LYN	0.447
NFIL3	SYK	0.447
INPP5E	NFIL3	0.835
NFKBIA	INPP5E	0.937
LY96	NFKBIA	0.515
NFKBIA	LY96	0.534
NFIL3	NFKBIA	0.407
RBPJ	NFIL3	0.413
SYK	RBPJ	0.446
TNFRSF4	SYK	0.515
PRF1	TNFRSF4	0.471
SP140	PRF1	0.438
TIGIT	SP140	0.441
PTPN13	TIGIT	0.496
KLHL3	PTPN13	0.424
KLHL42	KLHL3	0.734
SALL4	KLHL42	0.735
KLHL42	SALL4	0.44
RAB31	KLHL42	0.919
RTCA	RAB31	0.417
NOP58	RTCA	0.719
ZC3H15	NOP58	0.86
TRMT112	ZC3H15	0.578
MCOLN2	TRMT112	0.865
NFKBIA	MCOLN2	0.509
PFN1	NFKBIA	0.579
SYK	PFN1	0.451
NFKBIA	SYK	0.403
SYK	NFKBIA	0.465
TIPIN	SYK	0.999
POLR2J	TIPIN	0.54
RAD54L	POLR2J	0.504
POLR2H	RAD54L	0.532
RFC4	POLR2H	0.538
ZC3H15	RFC4	0.657
SEC61B	ZC3H15	0.48
MRPL16	SEC61B	0.511
ZNF395	MRPL16	0.998
MRPL19	ZNF395	0.485
SEC61B	MRPL19	0.999
MRPL19	SEC61B	0.539
TNFRSF1B	MRPL19	0.998
PRF1	TNFRSF1B	0.548
PSMA3	PRF1	0.422
PSMC5	PSMA3	0.456
TNFRSF1B	PSMC5	0.47
PSMD14	TNFRSF1B	0.473
PTPN13	PSMD14	0.522
SYK	PTPN13	0.712
SARS2	SYK	0.73
RTCA	SARS2	0.488
ZC3H15	RTCA	0.884
POP4	ZC3H15	0.431
TMEM97	POP4	0.606
SP140	TMEM97	0.978
RRM2	SP140	0.454
RAD54L	RRM2	0.951
RFC4	RAD54L	0.63
SYK	RFC4	0.582
SLC2A1	SYK	0.934
SET	SLC2A1	0.767
SOD1	SET	0.527
TMSB4X	SOD1	0.675
TAF1B	TMSB4X	0.959
POLR2J	TAF1B	0.583
RBBP7	POLR2J	0.999
RFC4	RBBP7	0.544
POP4	RFC4	0.579
TRMT112	POP4	0.408
RBBP7	TRMT112	0.57
SH2D1A	RBBP7	0.554
RAD54L	SH2D1A	0.652
SYK	RAD54L	0.446
TNFRSF4	SYK	0.435
SH2D2A	TNFRSF4	0.616
TIGIT	SH2D2A	0.433
TNFRSF1B	TIGIT	0.705
SORT1	TNFRSF1B	0.411
SOD1	SORT1	0.515
PSMC5	SOD1	0.738
PSMD14	PSMC5	0.998
SOD1	PSMD14	0.999
VSIG4	SOD1	0.698
TNFRSF1B	VSIG4	0.402
RBBP7	TNFRSF1B	0.408
PSMD14	RBBP7	0.457
SOD1	PSMD14	0.999
UBASH3B	SOD1	0.768
TNFRSF1B	UBASH3B	0.485
RHOBTB3	TNFRSF1B	0.4
RRM2	RHOBTB3	0.549
RFC4	RRM2	0.602
SALL4	RFC4	0.538
TAF1B	SALL4	0.618
RRM2	TAF1B	0.407
SET	RRM2	0.519
RFC4	SET	0.487
TIPIN	RFC4	0.418
RRM2	TIPIN	0.766
ZNF395	RRM2	0.768
SEPHS2	ZNF395	0.484
SEC61B	SEPHS2	0.674
TMEM173	SEC61B	0.732
TAF1B	TMEM173	0.643
TIGIT	TAF1B	0.405
SYK	TIGIT	0.522
SOD1	SYK	0.496
UBASH3B	SOD1	0.412
SYP	UBASH3B	0.433
TNFRSF4	SYP	0.407
UBASH3B	TNFRSF4	0.447
TNFRSF1B	UBASH3B	0.713
TNFRSF4	TNFRSF1B	0.435
TNFRSF1B	TNFRSF4	0.423
