# Supplementary material for: Identification of immune-related biomarkers associated with allergic rhinitis and development of a sample diagnostic model
Source: PLoS One. 2025 Sep 3;20(9):e0329549. doi: 10.1371/journal.pone.0329549 (PMC12407488; doi:10.1371/journal.pone.0329549)
Supplement: S11 File — (XLSX) [file pone.0329549.s011.xlsx]

## Sheet: lasso参数
Symbol	Coef
RFC4	-0.000226
LYN	-4.6e-06
IL3	0.000612
TNFRSF1B	0.000666
RBBP7	0.00169
