# Supplementary material for: Identification of immune-related biomarkers associated with allergic rhinitis and development of a sample diagnostic model
Source: PLoS One. 2025 Sep 3;20(9):e0329549. doi: 10.1371/journal.pone.0329549 (PMC12407488; doi:10.1371/journal.pone.0329549)
Supplement: S12 File — (XLSX) [file pone.0329549.s012.xlsx]

## Sheet: trainingset
Symbol	RS	IL3	s1	LYN	s2	RBBP7	s3	RFC4	s4	TNFRSF1B	s5
CTRL	0.547358	64.3179	0.0393625	857.571	-0.00394482	232.042	0.392152	290.116	-0.0655663	278.311	0.185355
CTRL	0.574964	57.7616	0.0353501	889.753	-0.00409287	260.499	0.440244	279.723	-0.0632174	250.27	0.16668
CTRL	0.581339	60.1424	0.0368072	867.202	-0.00398913	273.103	0.461545	306.263	-0.0692155	234.522	0.156192
CTRL	0.606549	53.4225	0.0326946	1061.24	-0.00488169	276.676	0.467582	288.623	-0.0652289	264.84	0.176383
CTRL	0.56195	47.6298	0.0291494	1076.79	-0.00495322	217.694	0.367903	311.843	-0.0704765	360.852	0.240327
CTRL	0.566681	52.9082	0.0323798	1126.78	-0.00518317	223.173	0.377163	330.546	-0.0747034	355.894	0.237025
CTRL	0.506139	32.1859	0.0196978	741.614	-0.00341142	234.727	0.396689	334.957	-0.0757002	253.549	0.168864
CTRL	0.463169	45.9313	0.02811	750.886	-0.00345408	215.707	0.364544	305.276	-0.0689924	214.656	0.142961
CTRL	0.577441	44.7851	0.0274085	925.004	-0.00425502	253.032	0.427625	265.174	-0.0599292	280.169	0.186592
CTRL	0.54316	16.9354	0.0103645	939.252	-0.00432056	249.861	0.422266	258.054	-0.0583202	260.016	0.173171
CTRL	0.611626	60.2672	0.0368835	997.851	-0.00459011	276.449	0.467199	303.609	-0.0686156	271.396	0.180749
CTRL	0.564238	39.8773	0.0244049	935	-0.004301	271.602	0.459007	261.247	-0.0590418	216.469	0.144168
CTRL	0.572737	36.133	0.0221134	1004.61	-0.0046212	234.092	0.395616	220.109	-0.0497446	314.375	0.209374
CTRL	0.591603	55.5002	0.0339661	1162.71	-0.00534847	219.278	0.37058	289.785	-0.0654915	387.232	0.257897
CTRL	0.554627	75.9761	0.0464974	900.898	-0.00414413	243.514	0.411538	288.53	-0.0652077	249.165	0.165944
CTRL	0.484889	17.3035	0.0105897	711.82	-0.00327437	228.768	0.386617	300.238	-0.0678537	238.454	0.15881
CTRL	0.525554	31.5242	0.0192928	841.71	-0.00387186	232.361	0.39269	296.168	-0.066934	276.842	0.184377
CTRL	0.45867	49.5613	0.0303315	881.268	-0.00405383	197.113	0.333121	325.322	-0.0735227	259.45	0.172794
CTRL	0.519993	59.9716	0.0367026	803.653	-0.00369681	215.552	0.364284	328.126	-0.0741566	295.586	0.19686
CTRL	0.606287	49.6297	0.0303734	740.742	-0.00340741	263.652	0.445572	315.957	-0.0714063	308.04	0.205155
CTRL	0.371299	43.0425	0.026342	738.688	-0.00339797	150.615	0.25454	127.673	-0.0288541	184.188	0.122669
CTRL	0.864675	73.1802	0.0447863	435.618	-0.00200385	430.345	0.727283	755.497	-0.170742	398.427	0.265353
CTRL	0.563186	43.4035	0.0265629	1169.68	-0.00538051	204.606	0.345785	141.991	-0.0320899	342.806	0.228309
CTRL	0.83172	58.9752	0.0360928	483.564	-0.0022244	286.521	0.484221	288.899	-0.0652911	568.952	0.378922
CTRL	0.453698	48.547	0.0297108	381.564	-0.00175519	227.921	0.385187	211.329	-0.0477603	132.606	0.0883153
CTRL	0.83419	65.6357	0.0401691	384.989	-0.00177095	399.048	0.674392	530.014	-0.119783	362.138	0.241184
CTRL	0.553055	38.2989	0.0234389	849.829	-0.00390921	232.984	0.393742	197.473	-0.0446289	276.894	0.184412
CTRL	0.586257	76.8281	0.0470188	949.929	-0.00436967	281.002	0.474894	348.497	-0.0787602	221.432	0.147474
CTRL	0.532923	48.3078	0.0295644	464.483	-0.00213662	256.712	0.433842	191.055	-0.0431785	172.419	0.114831
CTRL	0.479662	37.9083	0.0231999	1140.44	-0.00524602	220.127	0.372014	261.251	-0.0590427	223.329	0.148737
CTRL	0.465039	38.7464	0.0237128	1589.47	-0.00731158	166.225	0.28092	128.582	-0.0290595	295.462	0.196778
CTRL	0.49399	49.7372	0.0304392	1000.63	-0.0046029	250.917	0.424051	511.65	-0.115633	239.844	0.159736
CTRL	0.429747	37.3505	0.0228585	990.854	-0.00455793	175.642	0.296836	170.577	-0.0385504	229.972	0.153162
CTRL	0.466898	42.5915	0.026066	1252.58	-0.00576185	205.633	0.34752	199.191	-0.0450171	216.354	0.144092
CTRL	0.367161	31.997	0.0195822	1186.78	-0.00545917	170.819	0.288683	160.216	-0.0362089	150.996	0.100563
CTRL	0.335375	37.234	0.0227872	1103.15	-0.00507448	159.9	0.27023	247.814	-0.056006	155.313	0.103438
CTRL	0.482798	32.6308	0.0199701	1135.98	-0.00522552	202.196	0.341711	160.216	-0.0362089	244.072	0.162552
CTRL	0.485546	33.9881	0.0208007	733.64	-0.00337474	202.286	0.341863	336.024	-0.0759414	303.6	0.202198
CTRL	0.558245	34.9283	0.0213761	1102.02	-0.00506931	219.341	0.370686	186.916	-0.0422429	320.563	0.213495
CTRL	0.415692	42.7371	0.0261551	790.568	-0.00363661	198.252	0.335045	411.952	-0.0931011	227.071	0.151229
CTRL	0.464182	39.3405	0.0240764	558.227	-0.00256784	208.208	0.351871	207.199	-0.046827	206.651	0.13763
CTRL	0.496374	50.6199	0.0309794	728.213	-0.00334978	238.979	0.403875	332.675	-0.0751845	210.292	0.140055
CTRL	0.480802	39.8616	0.0243953	1702.7	-0.00783242	150.001	0.253502	146.178	-0.0330362	366.026	0.243774
CTRL	0.471249	68.8987	0.042166	954.923	-0.00439264	193.844	0.327596	213.727	-0.0483023	231.506	0.154183
CTRL	0.426967	39.2439	0.0240172	1197.86	-0.00551017	186.189	0.31466	135.223	-0.0305604	186.727	0.12436
CTRL	0.446504	39.1873	0.0239826	1411.87	-0.00649461	223.672	0.378006	258.845	-0.0584991	164.427	0.109508
CTRL	0.4017	51.9321	0.0317825	798.371	-0.00367251	185.577	0.313625	240.771	-0.0544143	171.741	0.11438
CTRL	0.399259	43.3396	0.0265238	271.496	-0.00124888	199.066	0.336422	431.827	-0.0975929	202.936	0.135156
CTRL	0.38884	42.831	0.0262125	341.337	-0.00157015	168.111	0.284107	159.913	-0.0361403	174.52	0.11623
CTRL	0.541394	43.1519	0.026409	352.718	-0.0016225	244.712	0.413564	433.007	-0.0978595	301.656	0.200903
CTRL	0.311262	39.8646	0.0243972	2328.54	-0.0107113	72.0388	0.121746	56.6394	-0.0128005	283.23	0.188631
CTRL	0.307212	36.4353	0.0222984	1753.66	-0.00806681	129.763	0.2193	139.496	-0.0315261	157.968	0.105206
CTRL	0.183027	38.3737	0.0234847	1094.07	-0.00503274	76.9186	0.129992	109.662	-0.0247836	89.1388	0.0593664
CTRL	0.490152	42.3921	0.025944	730.546	-0.00336051	202.196	0.341711	413.375	-0.0934227	329.25	0.219281
CTRL	0.399346	37.966	0.0232352	1311.18	-0.00603143	137.252	0.231956	147.266	-0.0332821	275.478	0.183469
CTRL	0.372776	42.9833	0.0263058	584.671	-0.00268949	185.076	0.312779	394.484	-0.0891535	188.49	0.125535
CTRL	0.375597	40.0414	0.0245053	1117.49	-0.00514047	121.137	0.204721	146.736	-0.0331624	277.288	0.184674
CTRL	0.382473	48.276	0.0295449	508.47	-0.00233896	170.258	0.287737	480.992	-0.108704	264.617	0.176235
CTRL	0.27784	44.4024	0.0271743	1201.66	-0.00552765	83.3524	0.140865	126.439	-0.0285752	216.07	0.143903
CTRL	0.61711	67.2106	0.0411329	359.11	-0.00165191	182.017	0.30761	345.202	-0.0780156	522.575	0.348035
CTRL	0.347004	35.5287	0.0217436	697.295	-0.00320756	120.218	0.203168	136.414	-0.0308297	234.428	0.156129
CTRL	0.297935	40.6992	0.0249079	1338.07	-0.0061551	96.9421	0.163832	238.586	-0.0539205	254.16	0.169271
AR	0.559661	54.4111	0.0332996	766.573	-0.00352623	232.843	0.393505	284.932	-0.0643947	301.467	0.200777
AR	0.575738	75.5137	0.0462144	993.133	-0.00456841	225.609	0.381279	297.828	-0.067309	330.513	0.220122
AR	0.623529	64.7974	0.039656	941.431	-0.00433058	263.821	0.445857	297.49	-0.0672328	314.682	0.209578
AR	0.605212	86.3855	0.0528679	919.926	-0.00423166	237.021	0.400566	289.49	-0.0654247	332.485	0.221435
AR	0.616373	31.9171	0.0195333	796.633	-0.00366451	280.938	0.474785	289.201	-0.0653594	286.905	0.191079
AR	0.602536	65.4187	0.0400363	703.331	-0.00323532	266.881	0.451028	278.599	-0.0629634	266.771	0.17767
AR	0.586334	51.6692	0.0316215	699.198	-0.00321631	246.603	0.41676	298.571	-0.0674769	313.282	0.208646
AR	0.558979	57.2731	0.0350511	1126.98	-0.00518411	220.533	0.372701	292.616	-0.0661312	334.147	0.222542
AR	0.594674	34.5421	0.0211397	773.485	-0.00355803	284.866	0.481423	316.572	-0.0715453	251.073	0.167215
AR	0.505792	27.4079	0.0167736	611.493	-0.00281287	233.258	0.394206	301.339	-0.0681026	248.84	0.165727
AR	0.570656	67.2765	0.0411732	644.079	-0.00296277	248.728	0.42035	300.129	-0.0678291	270.156	0.179924
AR	0.55517	62.6027	0.0383128	683.337	-0.00314335	250.909	0.424037	317.929	-0.0718521	251.976	0.167816
AR	0.567239	51.4816	0.0315067	1075.18	-0.00494585	210.91	0.356437	312.055	-0.0705243	382.53	0.254765
AR	0.510995	42.6992	0.0261319	786.571	-0.00361823	215.101	0.363521	341.174	-0.0771053	303.402	0.202066
AR	0.557581	38.6575	0.0236584	972.974	-0.00447568	215.982	0.365009	310.871	-0.0702567	365.834	0.243646
AR	0.555026	51.7347	0.0316616	705.351	-0.00324461	221.538	0.374399	305.276	-0.0689924	332.135	0.221202
AR	0.539843	53.3682	0.0326614	847.686	-0.00389936	223.615	0.37791	315.8	-0.0713708	307.121	0.204542
AR	0.495643	49.4711	0.0302763	624.372	-0.00287211	211.886	0.358088	356.742	-0.0806236	286.448	0.190774
AR	0.50818	39.8492	0.0243877	1453.27	-0.00668505	178.449	0.301579	148.345	-0.0335259	333.971	0.222425
AR	0.962955	183.537	0.112324	213.691	-0.00098298	365.185	0.617163	408.231	-0.0922603	490.557	0.326711
AR	0.494384	34.7873	0.0212898	1015.01	-0.00466903	186.449	0.315099	173.899	-0.0393013	303.252	0.201966
AR	0.953726	45.0701	0.0275829	902.398	-0.00415103	454.674	0.7684	602.68	-0.136206	447.597	0.2981
AR	0.787591	37.6208	0.0230239	1186.78	-0.00545917	288.769	0.48802	153.142	-0.0346101	475.4	0.316616
AR	0.891276	40.7336	0.024929	567.145	-0.00260887	329.711	0.557212	409.972	-0.0926537	607.203	0.404397
AR	0.585952	38.8735	0.0237906	1772.66	-0.00815424	215.474	0.364151	138.834	-0.0313765	356.669	0.237541
AR	0.805751	46.8455	0.0286695	860.105	-0.00395648	396.24	0.669646	793.201	-0.179263	436.421	0.290656
AR	0.562543	40.951	0.025062	881.506	-0.00405493	237.084	0.400672	160.532	-0.0362802	265.982	0.177144
AR	0.900826	80.7753	0.0494345	393.922	-0.00181204	385.968	0.652286	737.319	-0.166634	551.879	0.367551
AR	0.696078	38.3573	0.0234747	467.731	-0.00215156	295.538	0.49946	201.88	-0.0456249	331.712	0.22092
AR	1.16743	87.1517	0.0533368	467.433	-0.00215019	609.35	1.0298	775.869	-0.175346	393.074	0.261788
AR	0.408319	47.0078	0.0287688	1040.56	-0.00478656	143.347	0.242256	170.737	-0.0385865	271.272	0.180667
AR	1.01537	138.634	0.084844	401.198	-0.00184551	457.31	0.772854	554.972	-0.125424	427.838	0.28494
AR	0.52983	46.2612	0.0283119	1323.97	-0.00609028	200.133	0.338224	126.266	-0.0285361	297.178	0.197921
AR	0.637195	75.0922	0.0459564	688.7	-0.00316802	269.54	0.455523	408.396	-0.0922975	347.119	0.231181
AR	0.63262	36.6209	0.022412	1017.71	-0.00468146	292.421	0.494191	170.287	-0.0384848	239.015	0.159184
AR	0.674147	49.0472	0.0300169	918.655	-0.00422581	353.021	0.596605	503.483	-0.113787	248.554	0.165537
AR	0.60529	42.9721	0.0262989	767.422	-0.00353014	265.535	0.448754	200.9	-0.0454035	269.026	0.179171
AR	0.910735	45.3138	0.0277321	181.561	-0.00083518	420.602	0.710817	755.847	-0.170821	516.281	0.343843
AR	0.584763	42.3321	0.0259072	848.306	-0.00390221	236.697	0.400018	135.424	-0.0306059	290.309	0.193346
AR	0.647513	86.0771	0.0526792	810.644	-0.00372896	251.302	0.4247	459.027	-0.10374	416.821	0.277603
AR	0.440276	45.7855	0.0280207	325.754	-0.00149847	216.271	0.365499	239.804	-0.0541957	153.829	0.10245
AR	0.804938	75.3804	0.0461328	267.942	-0.00123253	399.339	0.674883	683.728	-0.154523	359.876	0.239677
AR	0.403287	38.8204	0.0237581	558.952	-0.00257118	187.753	0.317303	199.969	-0.045193	165.151	0.10999
AR	0.724568	64.1586	0.039265	513.04	-0.00235998	326.013	0.550962	403.96	-0.0912951	342.337	0.227996
AR	0.442467	34.9865	0.0214117	737.656	-0.00339322	216.348	0.365629	181.709	-0.0410663	149.98	0.0998864
AR	0.643646	46.626	0.0285351	352.718	-0.0016225	360.542	0.609316	556.21	-0.125703	199.881	0.133121
AR	0.56438	33.4165	0.0204509	823.894	-0.00378991	204.089	0.344911	159.332	-0.036009	358.584	0.238817
AR	0.495945	63.1433	0.0386437	816.279	-0.00375489	226.802	0.383296	284.277	-0.0642467	213.224	0.142007
AR	0.585267	36.1167	0.0221034	891.058	-0.00409887	249.146	0.421057	183.113	-0.0413836	281.666	0.18759
AR	0.902798	58.522	0.0358155	474.578	-0.00218306	378.3	0.639327	475.486	-0.10746	506.453	0.337298
AR	0.461429	36.3273	0.0222323	635.939	-0.00292532	189.596	0.320418	134.94	-0.0304964	228.531	0.152201
AR	0.647325	53.7386	0.032888	593.254	-0.00272897	249.735	0.422052	284.798	-0.0643644	389.607	0.259478
AR	0.489266	47.9682	0.0293565	1301.35	-0.00598623	156.112	0.26383	127.358	-0.028783	346.62	0.230849
AR	0.680645	53.6755	0.0328494	346.824	-0.00159539	288.683	0.487874	401.348	-0.0907046	378.712	0.252222
AR	0.416298	36.8412	0.0225468	492.124	-0.00226377	181.912	0.307432	216.584	-0.048948	206.503	0.137531
AR	0.86041	71.7373	0.0439032	415.43	-0.00191098	385.125	0.650861	585.289	-0.132275	450.198	0.299832
AR	0.327372	33.6932	0.0206202	1465.2	-0.00673994	156.644	0.264728	140.914	-0.0318465	121.036	0.0806098
AR	0.503351	44.5799	0.0272829	2016.95	-0.00927796	268.577	0.453896	232.743	-0.0526	126.201	0.0840501
AR	0.433555	45.8283	0.0280469	1084.6	-0.00498918	172.992	0.292357	145.937	-0.0329818	226.911	0.151123
AR	0.318877	71.2077	0.0435791	473.674	-0.0021789	128.562	0.217269	206.349	-0.046635	160.424	0.106843

## Sheet: validationset
ID_REF	Group	RS	IL3	LYN	RBBP7	RFC4	TNFRSF1B
GSM1064882	CTRL	0.0125218	4.04159	11.3491	5.16692	6.01854	4.09708
GSM1064883	CTRL	0.0122615	4.04359	11.4437	5.04536	6.14069	4.05499
GSM1064884	CTRL	0.0122978	4.04149	11.9007	5.08248	6.2147	4.0454
GSM1064885	CTRL	0.0111609	4.04226	11.3906	4.43249	6.40966	4.04966
GSM1064886	CTRL	0.0123271	4.04231	11.1458	5.08859	6.18626	4.05837
GSM1064887	SAR	0.0124264	4.24149	10.8865	5.1479	6.89734	4.11347
GSM1064888	SAR	0.012701	4.24131	10.7169	5.18435	6.48336	4.29169
GSM1064889	SAR	0.0150972	4.24225	11.9387	5.95863	6.73069	6.01632
GSM1064890	SAR	0.0140373	4.14209	9.80808	5.86319	6.37683	4.62444
GSM1064891	SAR	0.0142531	4.14131	10.708	6.04392	6.82677	4.64944
GSM1064892	SAR	0.0134158	4.14209	10.984	5.55405	6.3001	4.45779
GSM1064893	SAR	0.0140667	4.1415	10.4415	5.99687	6.72761	4.45324
