# Supplementary material for: Identification of immune-related biomarkers associated with allergic rhinitis and development of a sample diagnostic model
Source: PLoS One. 2025 Sep 3;20(9):e0329549. doi: 10.1371/journal.pone.0329549 (PMC12407488; doi:10.1371/journal.pone.0329549)
Supplement: S13 File — (XLSX) [file pone.0329549.s013.xlsx]

## Sheet: Sheet1
NAME	SIZE	ES	NES	NOM p-val	FDR q-val
KEGG_CELL_CYCLE	109	0.626814	1.95829	0	0.0196791
KEGG_DNA_REPLICATION	33	0.778722	1.79482	0.00821355	0.0330923
KEGG_MISMATCH_REPAIR	23	0.716082	1.88647	0.00204082	0.0209973
KEGG_NUCLEOTIDE_EXCISION_REPAIR	44	0.610772	1.94759	0	0.0125021
KEGG_ONE_CARBON_POOL_BY_FOLATE	17	0.571376	1.73438	0.00583658	0.044772
KEGG_OOCYTE_MEIOSIS	106	0.508503	1.84985	0	0.0216675
KEGG_P53_SIGNALING_PATHWAY	55	0.565426	1.95286	0	0.015173
KEGG_PROTEASOME	42	0.785082	1.812	0	0.0314992
KEGG_PURINE_METABOLISM	136	0.519268	2.00298	0	0.0208084
KEGG_PYRIMIDINE_METABOLISM	83	0.551869	1.87638	0	0.0216162
KEGG_RNA_POLYMERASE	24	0.694392	1.76627	0.00412371	0.0380786
KEGG_T_CELL_RECEPTOR_SIGNALING_PATHWAY	102	0.469282	1.85249	0	0.0233939
