# Supplementary material for: Identification of immune-related biomarkers associated with allergic rhinitis and development of a sample diagnostic model
Source: PLoS One. 2025 Sep 3;20(9):e0329549. doi: 10.1371/journal.pone.0329549 (PMC12407488; doi:10.1371/journal.pone.0329549)
Supplement: S14 File — (XLSX) [file pone.0329549.s014.xlsx]

## Sheet: r
ID	IL3	LYN	RBBP7	RFC4	TNFRSF1B
StromalScore	-0.284757	0.620808	-0.522713	-0.562742	-0.267096
ImmuneScore	-0.147831	0.161599	-0.251368	-0.22965	0.0101994
ESTIMATEScore	-0.258214	0.522732	-0.461059	-0.510581	-0.186094
Central memory CD4 T cell	0.174848	-0.46362	0.404467	0.239431	0.0896032
Central memory CD8 T cell	0.0658483	-0.0987142	0.0335661	0.00900965	0.0160908
Natural killer cell	0.194503	-0.225762	0.399116	0.28566	0.130703
Regulatory T cell	-0.341674	0.503097	-0.482921	-0.56887	-0.240897
Activated CD4 T cell	0.36978	-0.455639	0.543857	0.704003	0.339365
Gamma delta T cell	-0.0339192	0.113115	-0.0638658	-0.00448171	-0.162418
Plasmacytoid dendritic cell	-0.328292	0.254548	-0.403926	-0.451525	-0.477579
Macrophage	-0.281157	0.555115	-0.458359	-0.58926	-0.203433

## Sheet: p
ID	IL3	LYN	RBBP7	RFC4	TNFRSF1B
StromalScore	0.00147811	2.4e-14	6.58e-10	1.52e-11	0.00293919
ImmuneScore	0.104167	0.0753627	0.00522453	0.0109417	0.91122
ESTIMATEScore	0.00408443	6.57e-10	9.08e-08	1.88e-09	0.0401429
Central memory CD4 T cell	0.0540745	7.54e-08	3.83e-06	0.00790439	0.326353
Central memory CD8 T cell	0.471147	0.279362	0.713592	0.921541	0.860364
Natural killer cell	0.0318099	0.0124079	5.27e-06	0.00142534	0.151299
Regulatory T cell	0.000117326	3.51e-09	1.77e-08	8.15e-12	0.00752009
Activated CD4 T cell	2.77e-05	1.34e-07	9.56e-11	0	0.000131333
Gamma delta T cell	0.710712	0.214782	0.484631	0.960925	0.0738745
Plasmacytoid dendritic cell	0.00022282	0.00466363	3.95e-06	1.79e-07	2.66e-08
Macrophage	0.0017066	3.24e-11	1.1e-07	9.34e-13	0.0246138
