# Supplementary material for: Identification of immune-related biomarkers associated with allergic rhinitis and development of a sample diagnostic model
Source: PLoS One. 2025 Sep 3;20(9):e0329549. doi: 10.1371/journal.pone.0329549 (PMC12407488; doi:10.1371/journal.pone.0329549)
Supplement: S15 File — (XLSX) [file pone.0329549.s015.xlsx]

## Sheet: 5gene-SARchemicals
GeneSymbol	# ChemicalName	ChemicalID	CasRN	GeneID	Organism	OrganismID	Interaction	InteractionActions	PubMedIDs
IL3	Beclomethasone	D001507	4419-39-0	3562	Homo sapiens	9606	Beclomethasone inhibits the reaction [Antigens, Dermatophagoides results in increased expression of IL3 mRNA]	decreases^reaction|increases^expression	11167953
IL3	Benzo(a)pyrene	D001564	50-32-8	3562	Homo sapiens	9606	Benzo(a)pyrene results in increased methylation of IL3 exon	increases^methylation	27901495
IL3	Methotrexate	D008727	1959-05-02	3562	Homo sapiens	9606	Methotrexate results in decreased expression of IL3 mRNA	decreases^expression	17400583
IL3	Tretinoin	D014212	302-79-4	3562	Homo sapiens	9606	Tretinoin inhibits the reaction [IL3 protein results in increased expression of IL5RA protein]	decreases^reaction|increases^expression	10224351
IL3	Valproic Acid	D014635	99-66-1	3562	Homo sapiens	9606	[Hydralazine co-treated with Valproic Acid] results in decreased expression of IL3 mRNA	affects^cotreatment|decreases^expression	17183730
LYN	Diethylhexyl Phthalate	D004051	117-81-7	4067	Homo sapiens	9606	Diethylhexyl Phthalate results in increased expression of LYN mRNA	increases^expression	31163220
LYN	dorsomorphin	C516138		4067	Homo sapiens	9606	[NOG protein co-treated with entinostat co-treated with dorsomorphin co-treated with 4-(5-benzo(1,3)dioxol-5-yl-4-pyridin-2-yl-1H-imidazol-2-yl)benzamide] results in increased expression of LYN mRNA	affects^cotreatment|increases^expression	27188386
LYN	Estradiol	D004958	50-28-2	4067	Homo sapiens	9606	[Estradiol co-treated with Tetrachlorodibenzodioxin] results in decreased expression of LYN mRNA	affects^cotreatment|decreases^expression	19619570
LYN	Lipopolysaccharides	D008070		4067	Homo sapiens	9606	Lipopolysaccharides results in increased expression of LYN mRNA	increases^expression	35811015
LYN	Particulate Matter	D052638		4067	Homo sapiens	9606	[[Gasoline co-treated with 1-Butanol] results in increased abundance of [Particulate Matter co-treated with Polycyclic Aromatic Hydrocarbons]] which results in increased expression of LYN mRNA	affects^cotreatment|increases^abundance|increases^expression	29432896
LYN	Phenylmercuric Acetate	D010662	62-38-4	4067	Homo sapiens	9606	Phenylmercuric Acetate results in increased expression of LYN mRNA	increases^expression	26272509
LYN	Silicon Dioxide	D012822	7631-86-9	4067	Homo sapiens	9606	Silicon Dioxide results in increased expression of LYN mRNA	increases^expression	25351596
LYN	Tretinoin	D014212	302-79-4	4067	Homo sapiens	9606	Tretinoin results in increased expression of LYN mRNA	increases^expression	12875902|15498508|33167477
LYN	Valproic Acid	D014635	99-66-1	4067	Homo sapiens	9606	Valproic Acid results in increased expression of LYN mRNA	increases^expression	23179753|24383497|24935251|26272509|28001369
RBBP7	Estradiol	D004958	50-28-2	5931	Homo sapiens	9606	Estradiol results in increased expression of RBBP7 mRNA	increases^expression	16514628
RFC4	Benzo(a)pyrene	D001564	50-32-8	5984	Homo sapiens	9606	Benzo(a)pyrene results in increased expression of RFC4 mRNA	increases^expression	17879257|32234424|33411230
RFC4	bisphenol A	C006780	1980-05-07	5984	Homo sapiens	9606	bisphenol A results in decreased expression of RFC4 mRNA	decreases^expression	29275510
RFC4	Estradiol	D004958	50-28-2	5984	Homo sapiens	9606	Estradiol results in decreased expression of RFC4 mRNA	decreases^expression	23019147
RFC4	Methotrexate	D008727	1959-05-02	5984	Homo sapiens	9606	[Folic Acid deficiency co-treated with Methotrexate] results in decreased expression of RFC4 mRNA	affects^cotreatment|decreases^expression	24657277
RFC4	Valproic Acid	D014635	99-66-1	5984	Homo sapiens	9606	Valproic Acid results in decreased expression of RFC4 mRNA	decreases^expression	23179753
TNFRSF1B	Lipopolysaccharides	D008070		7133	Homo sapiens	9606	Lipopolysaccharides results in increased expression of TNFRSF1B protein	increases^expression	10072544
TNFRSF1B	Nitrogen Dioxide	D009585	10102-44-0	7133	Homo sapiens	9606	Nitrogen Dioxide results in increased expression of TNFRSF1B protein modified form	increases^expression	18629312
TNFRSF1B	Particulate Matter	D052638		7133	Homo sapiens	9606	Particulate Matter results in increased expression of TNFRSF1B mRNA	increases^expression	15046786
TNFRSF1B	Valproic Acid	D014635	99-66-1	7133	Homo sapiens	9606	Valproic Acid affects the expression of TNFRSF1B mRNA	affects^expression	25979313
